# Supplementary material for: An analysis modality for vascular structures combining tissue-clearing technology and topological data analysis
Source: Nat Commun. 2022 Sep 12;13:5239. doi: 10.1038/s41467-022-32848-2 (PMC9468184; doi:10.1038/s41467-022-32848-2)
Supplement: Supplementary file 8 — Source Data [file 41467_2022_32848_MOESM8_ESM.xlsx]

## Sheet: Figure4b
Figure 4b
	param	name	value
	a	ISO	0.547444
	a	fiber.tracts	0.509459
	a	P	0.0722356
	a	MB	0.659968
	a	HPF	0.812894
	a	STR	0.732941
	a	VS	0.168219
	a	MY	0.242605
	a	HY	0.782139
	a	CB	0.401572
	a	CTXsp	0.153151
	a	OLF	1
	a	TH	0.0044662
	a	PAL	0.318375
	b1	ISO	6.73072e-06
	b1	fiber.tracts	0.271613
	b1	P	0.000280935
	b1	MB	0.0530449
	b1	HPF	0.16705
	b1	STR	0.736386
	b1	VS	1
	b1	MY	0.00995586
	b1	HY	0.102216
	b1	CB	0.0301464
	b1	CTXsp	1
	b1	OLF	0.563191
	b1	TH	0.185509
	b1	PAL	0.309152
	b2	ISO	0.000446942
	b2	fiber.tracts	0.0502227
	b2	P	0.30141
	b2	MB	0.0202756
	b2	HPF	1
	b2	STR	0.478967
	b2	VS	1
	b2	MY	0.100967
	b2	HY	0.57467
	b2	CB	0.0751799
	b2	CTXsp	0.449142
	b2	OLF	1
	b2	TH	1
	b2	PAL	0.0142505
	b3	ISO	0.0736044
	b3	fiber.tracts	0.375584
	b3	P	0.00940099
	b3	MB	0.795791
	b3	HPF	0.40242
	b3	STR	0.236536
	b3	VS	0.238922
	b3	MY	0.214218
	b3	HY	1
	b3	CB	0.514482
	b3	CTXsp	0.665692
	b3	OLF	0.167867
	b3	TH	0.75424
	b3	PAL	0.537943

## Sheet: Figure5b
Figure 5b
	X1	X2	label
	-0.0709079	0.111363	CB
	0.199151	-0.0258115	CTXsp
	-0.481819	-0.353458	fiber
	-0.110483	0.138376	HPF
	0.238946	-0.00869213	HY
	-1.24463	0.0782174	ISO
	0.0881975	0.0931647	MB
	0.211666	-0.0160897	MY
	0.0403291	0.110443	OLF
	0.236395	-0.0178813	P
	0.217105	-0.0415612	PAL
	0.132693	0.0308642	STR
	0.216901	-0.0388458	TH
	0.0641263	-0.102964	VS
	-0.0691576	0.134944	CB
	0.196755	-0.0305176	CTXsp
	-0.55524	-0.32233	fiber
	-0.0551908	0.133659	HPF
	0.217293	0.00123257	HY
	-0.942425	0.137835	ISO
	0.0337276	0.144532	MB
	0.191013	0.0375954	MY
	0.110943	0.0804708	OLF
	0.22136	0.00569639	P
	0.22376	-0.0203619	PAL
	0.0543299	0.111532	STR
	0.213096	-0.000111491	TH
	0.120425	-0.0916028	VS
	-0.0512306	0.141365	CB
	0.2002	-0.0345279	CTXsp
	-0.458105	-0.347237	fiber
	-0.0216316	0.128326	HPF
	0.219704	-0.0344865	HY
	-1.15905	0.102601	ISO
	0.0301388	0.129222	MB
	0.196229	0.0327542	MY
	0.110045	0.0617518	OLF
	0.237381	-0.00890167	P
	0.20196	-0.042861	PAL
	0.140604	0.00384397	STR
	0.22436	-0.0324859	TH
	0.0912178	-0.0981052	VS
	0.0666842	-0.0262912	CB
	0.181816	-0.0425974	CTXsp
	-0.342711	-0.286914	fiber
	-0.0739021	0.130453	HPF
	0.222375	-0.0345436	HY
	-1.09962	0.1108	ISO
	0.111911	0.0877687	MB
	0.235202	-0.00362309	MY
	0.117681	-0.00721824	OLF
	0.223043	-0.0360543	P
	0.205536	-0.0419591	PAL
	0.188908	0.00148689	STR
	0.225641	-0.0298826	TH
	0.0772545	-0.102383	VS

## Sheet: Figure5c
Figure 5c
	X1	X2	label
	0.439926	-0.40411	CB
	-0.318251	0.0779864	CTXsp
	0.480088	-0.265948	fiber
	0.623625	-0.267852	HPF
	-0.405287	0.0636988	HY
	2.76009	0.555713	ISO
	0.141198	-0.379452	MB
	-0.40521	0.0924312	MY
	0.315017	-0.329747	OLF
	-0.430596	0.140942	P
	-0.433705	0.203711	PAL
	0.0317288	-0.404093	STR
	-0.354439	-0.0663611	TH
	-0.313298	0.289126	VS
	0.262645	-0.427389	CB
	-0.39719	0.172369	CTXsp
	0.39251	-0.17923	fiber
	0.153442	-0.394592	HPF
	-0.434633	0.107553	HY
	1.91108	0.113382	ISO
	0.0266272	-0.390527	MB
	-0.409554	0.0592851	MY
	-0.255004	-0.189379	OLF
	-0.441702	0.147683	P
	-0.434436	0.202137	PAL
	-0.00767896	-0.34333	STR
	-0.347014	-0.0749562	TH
	-0.304259	0.301351	VS
	-0.0429487	-0.368157	CB
	-0.383838	0.239697	CTXsp
	0.344075	-0.0190114	fiber
	0.081108	-0.40633	HPF
	-0.397639	0.222771	HY
	2.29076	0.263638	ISO
	-0.0774253	-0.373163	MB
	-0.399862	0.0358926	MY
	-0.103233	-0.2862	OLF
	-0.408779	0.255807	P
	-0.393058	0.259219	PAL
	-0.242511	-0.100134	STR
	-0.433946	0.0953278	TH
	-0.26593	0.32973	VS
	-0.232291	-0.124636	CB
	-0.358567	0.271856	CTXsp
	0.177166	0.083486	fiber
	-0.00528459	-0.327135	HPF
	-0.350447	0.275844	HY
	1.91732	0.107869	ISO
	-0.234916	-0.242776	MB
	-0.421005	0.224059	MY
	-0.227071	-0.0492265	OLF
	-0.343369	0.293122	P
	-0.334838	0.29257	PAL
	-0.326946	0.0515219	STR
	-0.403402	0.258596	TH
	-0.268841	0.325361	VS

## Sheet: Figure6c
Figure 6c
	total signal	control	saline	bleomycin
		3622304	6083891	2525775
		5453827	4228247	952509
		5287970	3120247	598010
			2352384	2794820
			4235184	520726
			1865157	1351800
	vertex	control	saline	bleomycin
		72726	86138	21424
		94748	54330	35196
		86144	59558	65300
			78932	17732
			39997	66936
			70787	41332
	edge length	control	saline	bleomycin
		5.47478	6.21736	3.74551
		5.67394	5.85168	4.32125
		5.90233	5.07328	4.85057
			5.64795	4.6044
			5.38756	5.17378
			5.73742	4.33541
	edge radius	control	saline	bleomycin
		1.57088	1.69996	1.33123
		1.64693	1.62532	1.35058
		1.66463	1.48148	1.50173
			1.60737	1.42255
			1.55424	1.51044
			1.68415	1.43775

## Sheet: Figure6d
Figure 6d
	control_#3				saline_#5				bleomycin_#2
	dimension	birth	death		dimension	birth	death		dimension	birth	death
	1	1.25024e-07	1.25024e-07		1	9.10038e-08	1.03821e-07		1	7.2477e-08	7.7162e-08
	1	1.25025e-07	1.25025e-07		1	1.43144e-07	1.43144e-07		1	8.69856e-08	8.69859e-08
	1	1.25025e-07	1.25025e-07		1	1.43144e-07	1.43144e-07		1	9.10098e-08	9.10335e-08
	1	1.25027e-07	1.25027e-07		1	1.43144e-07	1.43144e-07		1	9.73207e-08	9.73401e-08
	1	1.51442e-07	1.51442e-07		1	1.43144e-07	1.43144e-07		1	9.73207e-08	9.73461e-08
	1	1.35773e-07	1.67666e-07		1	1.43144e-07	1.43144e-07		1	1.30109e-07	1.30152e-07
	1	1.69662e-07	1.82491e-07		1	1.43144e-07	1.43144e-07		1	1.34722e-07	1.34722e-07
	1	1.70371e-07	1.9946e-07		1	1.43144e-07	1.43144e-07		1	1.34722e-07	1.34722e-07
	1	2.1042e-07	2.15842e-07		1	1.43144e-07	1.43144e-07		1	1.34722e-07	1.34722e-07
	1	2.1042e-07	2.15844e-07		1	1.43145e-07	1.43145e-07		1	1.34722e-07	1.34722e-07
	1	2.12167e-07	2.22146e-07		1	1.43145e-07	1.43145e-07		1	1.34722e-07	1.34722e-07
	1	1.72931e-07	2.26439e-07		1	1.43146e-07	1.43146e-07		1	1.34722e-07	1.34722e-07
	1	2.1042e-07	2.28315e-07		1	1.43146e-07	1.43146e-07		1	1.34722e-07	1.34722e-07
	1	2.25064e-07	2.37376e-07		1	1.43146e-07	1.43146e-07		1	1.34722e-07	1.34722e-07
	1	2.1042e-07	2.41275e-07		1	1.43146e-07	1.43146e-07		1	1.34722e-07	1.34722e-07
	1	2.33982e-07	2.60853e-07		1	1.43146e-07	1.43146e-07		1	1.34722e-07	1.34722e-07
	1	2.52178e-07	2.79252e-07		1	1.43146e-07	1.43146e-07		1	1.34722e-07	1.34722e-07
	1	2.34214e-07	2.79534e-07		1	1.43148e-07	1.43148e-07		1	1.34722e-07	1.34722e-07
	1	2.55238e-07	2.80931e-07		1	1.4315e-07	1.4315e-07		1	1.34723e-07	1.34723e-07
	1	2.82839e-07	2.82839e-07		1	1.4315e-07	1.4315e-07		1	1.34723e-07	1.34723e-07
	1	2.8284e-07	2.8284e-07		1	1.4315e-07	1.4315e-07		1	1.34723e-07	1.34723e-07
	1	2.8284e-07	2.8284e-07		1	1.43153e-07	1.43153e-07		1	1.34723e-07	1.34723e-07
	1	2.82841e-07	2.82841e-07		1	1.43155e-07	1.43155e-07		1	1.34723e-07	1.34723e-07
	1	3.00949e-07	3.04019e-07		1	1.43157e-07	1.43157e-07		1	1.34723e-07	1.34723e-07
	1	3.10187e-07	3.10653e-07		1	1.43159e-07	1.43159e-07		1	1.34723e-07	1.34723e-07
	1	3.19464e-07	3.19989e-07		1	1.43166e-07	1.43166e-07		1	1.34723e-07	1.34723e-07
	1	2.99668e-07	3.20365e-07		1	1.43169e-07	1.43169e-07		1	1.34723e-07	1.34723e-07
	1	3.0972e-07	3.30639e-07		1	1.43178e-07	1.43178e-07		1	1.34723e-07	1.34723e-07
	1	3.42293e-07	3.42293e-07		1	1.43195e-07	1.43195e-07		1	1.34723e-07	1.34723e-07
	1	3.42294e-07	3.42294e-07		1	1.43212e-07	1.43212e-07		1	1.34723e-07	1.34723e-07
	1	3.42279e-07	3.432e-07		1	1.72019e-07	1.72019e-07		1	1.34725e-07	1.34725e-07
	1	3.42284e-07	3.53017e-07		1	1.577e-07	2.00199e-07		1	1.34725e-07	1.34725e-07
	1	3.46124e-07	3.70676e-07		1	1.58005e-07	2.00341e-07		1	1.34725e-07	1.34725e-07
	1	3.71763e-07	3.71763e-07		1	1.91464e-07	2.00347e-07		1	1.34725e-07	1.34725e-07
	1	3.42287e-07	3.72156e-07		1	1.65671e-07	2.06312e-07		1	1.34725e-07	1.34725e-07
	1	2.89678e-07	3.80183e-07		1	2.11604e-07	2.11619e-07		1	1.34725e-07	1.34725e-07
	1	2.89678e-07	3.80183e-07		1	2.26897e-07	2.26921e-07		1	1.34725e-07	1.34725e-07
	1	2.89698e-07	3.80197e-07		1	2.27112e-07	2.27131e-07		1	1.34725e-07	1.34725e-07
	1	2.89701e-07	3.80199e-07		1	1.88756e-07	2.27905e-07		1	1.34725e-07	1.34725e-07
	1	2.89708e-07	3.80203e-07		1	2.32967e-07	2.32971e-07		1	1.34725e-07	1.34725e-07
	1	3.89411e-07	3.89411e-07		1	2.01295e-07	2.40614e-07		1	1.34725e-07	1.34725e-07
	1	3.86978e-07	3.99121e-07		1	1.92279e-07	2.40614e-07		1	1.34725e-07	1.34725e-07
	1	3.41265e-07	4.03372e-07		1	2.24839e-07	2.61139e-07		1	1.34725e-07	1.34725e-07
	1	3.42285e-07	4.04443e-07		1	2.55142e-07	2.62672e-07		1	1.34725e-07	1.34725e-07
	1	3.42292e-07	4.04449e-07		1	2.6598e-07	2.67325e-07		1	1.34725e-07	1.34725e-07
	1	3.978e-07	4.06279e-07		1	2.65982e-07	2.67327e-07		1	1.34725e-07	1.34725e-07
	1	3.88329e-07	4.076e-07		1	2.65983e-07	2.67328e-07		1	1.34725e-07	1.34725e-07
	1	3.644e-07	4.12009e-07		1	2.65983e-07	2.67328e-07		1	1.34727e-07	1.34727e-07
	1	4.20927e-07	4.20932e-07		1	2.65984e-07	2.67329e-07		1	1.34727e-07	1.34727e-07
	1	4.05102e-07	4.26756e-07		1	2.65988e-07	2.67332e-07		1	1.34727e-07	1.34727e-07
	1	4.32581e-07	4.32583e-07		1	2.65989e-07	2.67334e-07		1	1.34727e-07	1.34727e-07
	1	4.20713e-07	4.45462e-07		1	2.66e-07	2.67344e-07		1	1.34727e-07	1.34727e-07
	1	3.77755e-07	4.58068e-07		1	2.66003e-07	2.67347e-07		1	1.34727e-07	1.34727e-07
	1	4.41226e-07	4.61635e-07		1	2.66012e-07	2.67355e-07		1	1.34727e-07	1.34727e-07
	1	4.25695e-07	4.67539e-07		1	2.66022e-07	2.67364e-07		1	1.34727e-07	1.34727e-07
	1	4.14686e-07	4.6778e-07		1	2.66022e-07	2.67364e-07		1	1.34727e-07	1.34727e-07
	1	4.77615e-07	4.79468e-07		1	2.66046e-07	2.67387e-07		1	1.34727e-07	1.34727e-07
	1	4.83212e-07	4.86774e-07		1	2.66046e-07	2.67387e-07		1	1.34727e-07	1.34727e-07
	1	4.87301e-07	4.88514e-07		1	2.6606e-07	2.674e-07		1	1.34727e-07	1.34727e-07
	1	4.79802e-07	4.91449e-07		1	2.6606e-07	2.674e-07		1	1.34727e-07	1.34727e-07
	1	4.75636e-07	4.92948e-07		1	2.6607e-07	2.67409e-07		1	1.34727e-07	1.34727e-07
	1	4.97112e-07	4.99481e-07		1	2.6607e-07	2.67409e-07		1	1.34727e-07	1.34727e-07
	1	5.00094e-07	5.00094e-07		1	2.66187e-07	2.67518e-07		1	1.34729e-07	1.34729e-07
	1	5.00095e-07	5.00095e-07		1	2.40722e-07	2.76294e-07		1	1.34729e-07	1.34729e-07
	1	5.00099e-07	5.00099e-07		1	2.88049e-07	2.88061e-07		1	1.34729e-07	1.34729e-07
	1	5.00108e-07	5.00108e-07		1	2.79343e-07	2.90717e-07		1	1.34729e-07	1.34729e-07
	1	5.00094e-07	5.01229e-07		1	2.52219e-07	2.93122e-07		1	1.34729e-07	1.34729e-07
	1	4.99628e-07	5.02522e-07		1	3.02902e-07	3.02904e-07		1	1.34729e-07	1.34729e-07
	1	5.09753e-07	5.09765e-07		1	2.70877e-07	3.05146e-07		1	1.34729e-07	1.34729e-07
	1	4.83757e-07	5.12025e-07		1	2.8226e-07	3.06155e-07		1	1.34729e-07	1.34729e-07
	1	5.07367e-07	5.17958e-07		1	3.06595e-07	3.08116e-07		1	1.34729e-07	1.34729e-07
	1	5.00107e-07	5.27816e-07		1	3.08918e-07	3.10195e-07		1	1.34729e-07	1.34729e-07
	1	5.29675e-07	5.2968e-07		1	3.08476e-07	3.12203e-07		1	1.34729e-07	1.34729e-07
	1	5.45863e-07	5.45863e-07		1	3.15128e-07	3.15189e-07		1	1.34729e-07	1.34729e-07
	1	5.45864e-07	5.45864e-07		1	2.52884e-07	3.15214e-07		1	1.34732e-07	1.34732e-07
	1	5.41652e-07	5.49467e-07		1	3.24365e-07	3.24378e-07		1	1.34732e-07	1.34732e-07
	1	5.49783e-07	5.49783e-07		1	3.35251e-07	3.35272e-07		1	6.76893e-08	1.34732e-07
	1	5.45866e-07	5.5487e-07		1	3.34169e-07	3.38975e-07		1	1.34732e-07	1.34732e-07
	1	5.45868e-07	5.54871e-07		1	3.04854e-07	3.39605e-07		1	1.34732e-07	1.34732e-07
	1	5.45872e-07	5.54876e-07		1	3.4263e-07	3.4263e-07		1	1.34732e-07	1.34732e-07
	1	5.45871e-07	5.5488e-07		1	3.42632e-07	3.42632e-07		1	1.34732e-07	1.34732e-07
	1	5.45867e-07	5.59931e-07		1	3.42635e-07	3.42635e-07		1	1.34732e-07	1.34732e-07
	1	5.45864e-07	5.62775e-07		1	3.42636e-07	3.42636e-07		1	1.34732e-07	1.34732e-07
	1	5.50408e-07	5.6444e-07		1	3.42636e-07	3.42636e-07		1	1.34732e-07	1.34732e-07
	1	5.45868e-07	5.6646e-07		1	3.42636e-07	3.42636e-07		1	1.34732e-07	1.34732e-07
	1	5.54858e-07	5.68881e-07		1	3.42636e-07	3.42636e-07		1	1.34732e-07	1.34732e-07
	1	5.45869e-07	5.69345e-07		1	3.4264e-07	3.4264e-07		1	1.34732e-07	1.34732e-07
	1	5.48116e-07	5.74575e-07		1	3.4264e-07	3.4264e-07		1	1.34732e-07	1.34732e-07
	1	5.00094e-07	5.77633e-07		1	3.42647e-07	3.42647e-07		1	1.34732e-07	1.34732e-07
	1	5.67706e-07	5.80126e-07		1	3.42655e-07	3.42655e-07		1	1.34732e-07	1.34732e-07
	1	5.61868e-07	5.84232e-07		1	3.42655e-07	3.42655e-07		1	1.34732e-07	1.34732e-07
	1	5.0011e-07	5.90926e-07		1	3.42655e-07	3.42655e-07		1	1.34732e-07	1.34732e-07
	1	5.93607e-07	5.93607e-07		1	3.42658e-07	3.42658e-07		1	1.34732e-07	1.34732e-07
	1	5.93405e-07	5.97353e-07		1	3.42658e-07	3.42658e-07		1	1.34736e-07	1.34736e-07
	1	5.54103e-07	6.0423e-07		1	3.42667e-07	3.42667e-07		1	6.76934e-08	1.34736e-07
	1	4.36596e-07	6.13097e-07		1	3.42667e-07	3.42667e-07		1	1.34736e-07	1.34736e-07
	1	6.13812e-07	6.13812e-07		1	3.42695e-07	3.42695e-07		1	1.34736e-07	1.34736e-07
	1	5.27922e-07	6.22e-07		1	3.42704e-07	3.42704e-07		1	1.34736e-07	1.34736e-07
	1	6.2031e-07	6.25234e-07		1	3.46481e-07	3.46482e-07		1	1.34736e-07	1.34736e-07
	1	5.92647e-07	6.26499e-07		1	3.47793e-07	3.47857e-07		1	1.34736e-07	1.34736e-07
	1	5.58228e-07	6.26987e-07		1	3.51314e-07	3.60603e-07		1	1.34736e-07	1.34736e-07
	1	5.45866e-07	6.29363e-07		1	3.63893e-07	3.64474e-07		1	1.3474e-07	1.3474e-07
	1	5.8373e-07	6.35376e-07		1	3.65242e-07	3.65261e-07		1	1.3474e-07	1.3474e-07
	1	6.32228e-07	6.40151e-07		1	3.70498e-07	3.71492e-07		1	1.3474e-07	1.3474e-07
	1	5.65113e-07	6.40153e-07		1	3.44877e-07	3.71588e-07		1	1.3474e-07	1.3474e-07
	1	5.65364e-07	6.40288e-07		1	3.73089e-07	3.73089e-07		1	1.3474e-07	1.3474e-07
	1	6.16359e-07	6.45736e-07		1	3.73089e-07	3.73089e-07		1	1.3474e-07	1.3474e-07
	1	4.82441e-07	6.45782e-07		1	3.73089e-07	3.73089e-07		1	1.34744e-07	1.34744e-07
	1	6.08143e-07	6.54733e-07		1	3.7309e-07	3.7309e-07		1	1.34744e-07	1.34744e-07
	1	6.51514e-07	6.55306e-07		1	3.7309e-07	3.7309e-07		1	1.34744e-07	1.34744e-07
	1	5.82483e-07	6.64968e-07		1	3.7309e-07	3.7309e-07		1	1.34744e-07	1.34744e-07
	1	5.78936e-07	6.68289e-07		1	3.73091e-07	3.73091e-07		1	1.34744e-07	1.34744e-07
	1	6.71691e-07	6.71694e-07		1	3.73091e-07	3.73091e-07		1	1.34744e-07	1.34744e-07
	1	6.5177e-07	6.7221e-07		1	3.73091e-07	3.73091e-07		1	1.34744e-07	1.34744e-07
	1	6.51773e-07	6.72213e-07		1	3.73091e-07	3.73091e-07		1	1.34744e-07	1.34744e-07
	1	6.51773e-07	6.72213e-07		1	3.73092e-07	3.73092e-07		1	1.34744e-07	1.34744e-07
	1	6.51775e-07	6.72214e-07		1	3.73093e-07	3.73093e-07		1	1.34744e-07	1.34744e-07
	1	6.51778e-07	6.72217e-07		1	3.73093e-07	3.73093e-07		1	1.34744e-07	1.34744e-07
	1	6.51779e-07	6.72218e-07		1	3.73093e-07	3.73093e-07		1	1.3475e-07	1.3475e-07
	1	6.51779e-07	6.72218e-07		1	3.73095e-07	3.73095e-07		1	1.3475e-07	1.3475e-07
	1	6.75075e-07	6.75076e-07		1	3.73096e-07	3.73096e-07		1	1.3475e-07	1.3475e-07
	1	6.29125e-07	6.80884e-07		1	3.73098e-07	3.73098e-07		1	1.3475e-07	1.3475e-07
	1	6.68108e-07	6.81885e-07		1	3.73098e-07	3.73098e-07		1	1.3475e-07	1.3475e-07
	1	6.6292e-07	6.82923e-07		1	3.73099e-07	3.73099e-07		1	1.34756e-07	1.34756e-07
	1	6.39391e-07	6.83862e-07		1	3.73103e-07	3.73103e-07		1	1.34756e-07	1.34756e-07
	1	6.8564e-07	6.85641e-07		1	3.7311e-07	3.7311e-07		1	1.34756e-07	1.34756e-07
	1	6.83668e-07	6.93987e-07		1	3.73115e-07	3.73115e-07		1	1.34762e-07	1.34762e-07
	1	6.69626e-07	6.94058e-07		1	3.73118e-07	3.73118e-07		1	1.34762e-07	1.34762e-07
	1	5.50665e-07	6.94281e-07		1	3.73121e-07	3.73121e-07		1	1.34769e-07	1.34769e-07
	1	6.09239e-07	6.9437e-07		1	3.73121e-07	3.73121e-07		1	1.34769e-07	1.34769e-07
	1	6.41873e-07	6.99723e-07		1	3.73121e-07	3.73121e-07		1	1.34769e-07	1.34769e-07
	1	6.45132e-07	7.0279e-07		1	3.7313e-07	3.7313e-07		1	1.34776e-07	1.34776e-07
	1	6.80315e-07	7.13192e-07		1	3.73092e-07	3.73251e-07		1	1.34776e-07	1.34776e-07
	1	6.71256e-07	7.1325e-07		1	3.81708e-07	3.81708e-07		1	1.34776e-07	1.34776e-07
	1	6.37088e-07	7.15856e-07		1	3.06595e-07	3.85506e-07		1	1.34776e-07	1.34776e-07
	1	6.71198e-07	7.19578e-07		1	3.05845e-07	3.87503e-07		1	1.34784e-07	1.34784e-07
	1	6.79052e-07	7.24238e-07		1	3.88831e-07	3.88831e-07		1	1.34793e-07	1.34793e-07
	1	6.29469e-07	7.27579e-07		1	3.73093e-07	3.88895e-07		1	1.34793e-07	1.34793e-07
	1	7.27516e-07	7.27861e-07		1	3.89629e-07	3.89657e-07		1	1.34802e-07	1.34802e-07
	1	7.04395e-07	7.32101e-07		1	3.91004e-07	3.92961e-07		1	1.34811e-07	1.34811e-07
	1	7.26786e-07	7.37606e-07		1	3.7524e-07	3.94054e-07		1	1.34844e-07	1.34844e-07
	1	7.0915e-07	7.42833e-07		1	3.11651e-07	3.9472e-07		1	1.34844e-07	1.34844e-07
	1	6.6852e-07	7.45952e-07		1	3.62668e-07	3.97901e-07		1	1.34868e-07	1.34868e-07
	1	7.22484e-07	7.48079e-07		1	3.73089e-07	3.98907e-07		1	1.40436e-07	1.4231e-07
	1	7.42232e-07	7.54582e-07		1	3.73091e-07	3.98909e-07		1	1.42315e-07	1.42316e-07
	1	7.48715e-07	7.56742e-07		1	3.7309e-07	3.98909e-07		1	1.41514e-07	1.43378e-07
	1	7.04393e-07	7.61243e-07		1	3.7309e-07	3.9891e-07		1	1.42133e-07	1.44079e-07
	1	7.04394e-07	7.61244e-07		1	3.73091e-07	3.98911e-07		1	8.94281e-08	1.44284e-07
	1	7.00854e-07	7.62889e-07		1	3.73092e-07	3.98912e-07		1	1.41954e-07	1.45382e-07
	1	7.63119e-07	7.63119e-07		1	3.73091e-07	3.98912e-07		1	1.58378e-07	1.58386e-07
	1	7.63123e-07	7.63123e-07		1	3.73092e-07	3.98915e-07		1	1.21023e-07	1.58826e-07
	1	7.63131e-07	7.63131e-07		1	3.7309e-07	3.98921e-07		1	1.5086e-07	1.64338e-07
	1	7.63131e-07	7.63131e-07		1	3.73095e-07	3.98922e-07		1	1.62587e-07	1.66905e-07
	1	7.65221e-07	7.65221e-07		1	3.73096e-07	3.98923e-07		1	1.3475e-07	1.7393e-07
	1	7.21619e-07	7.66177e-07		1	3.73099e-07	3.98924e-07		1	1.62104e-07	1.75544e-07
	1	7.44622e-07	7.67682e-07		1	3.73099e-07	3.98924e-07		1	1.77108e-07	1.77109e-07
	1	6.75171e-07	7.68169e-07		1	3.73095e-07	3.98924e-07		1	1.3511e-07	1.7794e-07
	1	7.70968e-07	7.74523e-07		1	3.73098e-07	3.98925e-07		1	1.79697e-07	1.79716e-07
	1	7.4963e-07	7.75405e-07		1	3.73095e-07	3.98926e-07		1	1.57896e-07	1.80676e-07
	1	7.01989e-07	7.77866e-07		1	3.73095e-07	3.98926e-07		1	1.52536e-07	1.84003e-07
	1	7.04511e-07	7.7937e-07		1	3.73095e-07	3.98931e-07		1	1.85672e-07	1.85681e-07
	1	7.08812e-07	7.84118e-07		1	3.73099e-07	3.98934e-07		1	1.77042e-07	1.97439e-07
	1	6.71489e-07	7.8794e-07		1	3.73103e-07	3.98936e-07		1	1.72968e-07	1.97502e-07
	1	7.83372e-07	7.88554e-07		1	3.73098e-07	3.98936e-07		1	1.79208e-07	1.99458e-07
	1	7.04378e-07	7.88649e-07		1	3.73099e-07	3.98936e-07		1	1.99539e-07	1.99542e-07
	1	7.0438e-07	7.8865e-07		1	3.73107e-07	3.98937e-07		1	2.01967e-07	2.01967e-07
	1	7.04381e-07	7.88652e-07		1	3.73095e-07	3.98938e-07		1	1.61012e-07	2.02866e-07
	1	7.84079e-07	7.88761e-07		1	3.73105e-07	3.9894e-07		1	1.65556e-07	2.06789e-07
	1	7.72512e-07	7.9065e-07		1	3.73099e-07	3.98941e-07		1	1.70545e-07	2.10829e-07
	1	7.1794e-07	7.97063e-07		1	3.73107e-07	3.98941e-07		1	2.13313e-07	2.134e-07
	1	7.10664e-07	8.01843e-07		1	3.73103e-07	3.98946e-07		1	1.74684e-07	2.1753e-07
	1	7.9802e-07	8.02408e-07		1	3.73105e-07	3.98947e-07		1	2.22458e-07	2.22459e-07
	1	7.71436e-07	8.04916e-07		1	3.73103e-07	3.98949e-07		1	2.24249e-07	2.24262e-07
	1	7.74789e-07	8.07915e-07		1	3.73103e-07	3.98952e-07		1	2.24331e-07	2.2439e-07
	1	7.44899e-07	8.09101e-07		1	3.73121e-07	3.98953e-07		1	1.8635e-07	2.27075e-07
	1	7.99095e-07	8.10628e-07		1	3.73112e-07	3.98962e-07		1	1.8635e-07	2.27075e-07
	1	7.63125e-07	8.14449e-07		1	3.73115e-07	3.98978e-07		1	2.31271e-07	2.31272e-07
	1	8.14958e-07	8.14958e-07		1	3.73134e-07	3.98994e-07		1	2.38266e-07	2.38268e-07
	1	7.68684e-07	8.18673e-07		1	3.73137e-07	3.98995e-07		1	2.40379e-07	2.41209e-07
	1	7.51349e-07	8.24634e-07		1	3.73149e-07	3.99036e-07		1	2.02453e-07	2.41875e-07
	1	8.19894e-07	8.24962e-07		1	3.73137e-07	3.99055e-07		1	2.44089e-07	2.44091e-07
	1	7.04371e-07	8.30345e-07		1	3.93199e-07	4.04099e-07		1	2.45611e-07	2.45612e-07
	1	8.03566e-07	8.33376e-07		1	4.10551e-07	4.10597e-07		1	2.12683e-07	2.52237e-07
	1	7.62794e-07	8.3552e-07		1	3.73107e-07	4.1412e-07		1	2.58249e-07	2.5825e-07
	1	5.82457e-07	8.35578e-07		1	4.23074e-07	4.23076e-07		1	2.19574e-07	2.58484e-07
	1	7.96162e-07	8.36232e-07		1	3.89956e-07	4.23508e-07		1	2.26205e-07	2.65276e-07
	1	8.30165e-07	8.45225e-07		1	4.24289e-07	4.24289e-07		1	2.65664e-07	2.65665e-07
	1	6.56455e-07	8.45734e-07		1	4.30598e-07	4.30598e-07		1	2.67438e-07	2.67446e-07
	1	8.21724e-07	8.4939e-07		1	4.23418e-07	4.32114e-07		1	2.6782e-07	2.67825e-07
	1	6.90915e-07	8.51002e-07		1	3.3281e-07	4.32147e-07		1	2.67347e-07	2.68141e-07
	1	7.04376e-07	8.55467e-07		1	3.73096e-07	4.36059e-07		1	2.31475e-07	2.68185e-07
	1	8.62198e-07	8.62198e-07		1	4.37127e-07	4.37131e-07		1	2.68187e-07	2.68193e-07
	1	8.62241e-07	8.62241e-07		1	4.39733e-07	4.39733e-07		1	2.68187e-07	2.68193e-07
	1	8.62456e-07	8.62496e-07		1	3.42632e-07	4.41367e-07		1	2.68187e-07	2.68193e-07
	1	8.4168e-07	8.63367e-07		1	3.42632e-07	4.41367e-07		1	2.68187e-07	2.68193e-07
	1	8.62204e-07	8.63728e-07		1	3.42632e-07	4.41367e-07		1	2.68187e-07	2.68193e-07
	1	8.70435e-07	8.79353e-07		1	3.4263e-07	4.41368e-07		1	2.68187e-07	2.68193e-07
	1	7.63124e-07	8.79852e-07		1	3.42635e-07	4.4137e-07		1	2.68187e-07	2.68193e-07
	1	7.63129e-07	8.79859e-07		1	3.42636e-07	4.41371e-07		1	2.68187e-07	2.68193e-07
	1	8.65726e-07	8.84495e-07		1	3.42642e-07	4.41376e-07		1	2.68187e-07	2.68193e-07
	1	8.74948e-07	8.89582e-07		1	3.42652e-07	4.41384e-07		1	2.68187e-07	2.68193e-07
	1	8.7043e-07	8.90839e-07		1	3.42671e-07	4.41401e-07		1	2.68187e-07	2.68193e-07
	1	7.96594e-07	8.91441e-07		1	3.42678e-07	4.41408e-07		1	2.68187e-07	2.68193e-07
	1	8.90322e-07	8.91696e-07		1	3.42691e-07	4.41419e-07		1	2.68187e-07	2.68193e-07
	1	8.5529e-07	8.94126e-07		1	3.42682e-07	4.41419e-07		1	1.34729e-07	2.68193e-07
	1	8.62192e-07	8.9443e-07		1	3.42709e-07	4.41435e-07		1	2.68187e-07	2.68193e-07
	1	8.9524e-07	9.0583e-07		1	3.42719e-07	4.41444e-07		1	2.68187e-07	2.68193e-07
	1	9.14099e-07	9.14099e-07		1	3.42753e-07	4.41474e-07		1	2.68187e-07	2.68193e-07
	1	9.14099e-07	9.14099e-07		1	3.42765e-07	4.41485e-07		1	2.68187e-07	2.68193e-07
	1	9.14102e-07	9.14102e-07		1	3.42785e-07	4.41503e-07		1	2.68187e-07	2.68193e-07
	1	8.41981e-07	9.15523e-07		1	3.73091e-07	4.54006e-07		1	2.68187e-07	2.68193e-07
	1	8.88846e-07	9.19768e-07		1	3.73095e-07	4.54011e-07		1	2.68187e-07	2.68193e-07
	1	7.62855e-07	9.26185e-07		1	3.73095e-07	4.54011e-07		1	2.68187e-07	2.68193e-07
	1	8.17693e-07	9.30573e-07		1	3.73095e-07	4.54012e-07		1	2.68187e-07	2.68193e-07
	1	8.62191e-07	9.31778e-07		1	3.73095e-07	4.54014e-07		1	2.68187e-07	2.68193e-07
	1	8.62206e-07	9.31793e-07		1	3.73096e-07	4.54016e-07		1	2.68187e-07	2.68193e-07
	1	9.11899e-07	9.32411e-07		1	3.73096e-07	4.54019e-07		1	2.68187e-07	2.68193e-07
	1	7.91907e-07	9.46669e-07		1	3.73098e-07	4.5402e-07		1	2.68187e-07	2.68193e-07
	1	9.07796e-07	9.52025e-07		1	3.73101e-07	4.54023e-07		1	2.68187e-07	2.68193e-07
	1	9.52309e-07	9.52322e-07		1	3.73103e-07	4.54026e-07		1	2.68187e-07	2.68193e-07
	1	9.22727e-07	9.57033e-07		1	3.73101e-07	4.54028e-07		1	2.68187e-07	2.68193e-07
	1	9.39924e-07	9.6265e-07		1	3.73105e-07	4.54028e-07		1	2.68187e-07	2.68193e-07
	1	9.58543e-07	9.63888e-07		1	3.73103e-07	4.54034e-07		1	2.68187e-07	2.68193e-07
	1	9.53051e-07	9.64574e-07		1	3.73107e-07	4.54039e-07		1	2.68187e-07	2.68193e-07
	1	9.12184e-07	9.67867e-07		1	3.73112e-07	4.54052e-07		1	2.68187e-07	2.68193e-07
	1	9.68863e-07	9.68863e-07		1	3.73145e-07	4.54119e-07		1	2.68187e-07	2.68193e-07
	1	9.51109e-07	9.73631e-07		1	4.54111e-07	4.55512e-07		1	2.68187e-07	2.68193e-07
	1	9.7588e-07	9.76721e-07		1	3.81708e-07	4.56905e-07		1	2.68187e-07	2.68193e-07
	1	9.74494e-07	9.80779e-07		1	3.86136e-07	4.62494e-07		1	2.68187e-07	2.68193e-07
	1	8.12368e-07	9.8379e-07		1	3.84597e-07	4.64067e-07		1	2.68187e-07	2.68193e-07
	1	9.92537e-07	9.92739e-07		1	4.50071e-07	4.68195e-07		1	2.68187e-07	2.68193e-07
	1	8.90691e-07	9.95653e-07		1	4.6329e-07	4.71885e-07		1	2.68187e-07	2.68193e-07
	1	9.33189e-07	1.00239e-06		1	4.32772e-07	4.74477e-07		1	2.68187e-07	2.68193e-07
	1	1.00241e-06	1.00242e-06		1	4.71463e-07	4.79273e-07		1	2.68187e-07	2.68193e-07
	1	9.96427e-07	1.01019e-06		1	4.79362e-07	4.79363e-07		1	2.68187e-07	2.68193e-07
	1	9.32606e-07	1.01033e-06		1	4.0751e-07	4.79399e-07		1	2.68187e-07	2.68193e-07
	1	9.96289e-07	1.01152e-06		1	3.84861e-07	4.80208e-07		1	2.68187e-07	2.68193e-07
	1	1.01502e-06	1.01502e-06		1	4.69128e-07	4.82267e-07		1	2.68187e-07	2.68193e-07
	1	1.00984e-06	1.01608e-06		1	4.64527e-07	4.83071e-07		1	2.68187e-07	2.68193e-07
	1	1.00394e-06	1.01998e-06		1	4.83506e-07	4.83506e-07		1	2.68187e-07	2.68193e-07
	1	1.00789e-06	1.03308e-06		1	4.84981e-07	4.84982e-07		1	2.68187e-07	2.68193e-07
	1	1.01835e-06	1.03328e-06		1	3.91228e-07	4.86677e-07		1	2.68187e-07	2.68193e-07
	1	8.34629e-07	1.03447e-06		1	4.34226e-07	4.88458e-07		1	2.68187e-07	2.68193e-07
	1	9.14101e-07	1.0346e-06		1	3.94303e-07	4.8885e-07		1	2.68187e-07	2.68193e-07
	1	9.14099e-07	1.03967e-06		1	4.92393e-07	4.93155e-07		1	2.68187e-07	2.68193e-07
	1	8.54207e-07	1.0442e-06		1	5.00111e-07	5.01729e-07		1	2.68187e-07	2.68193e-07
	1	9.83513e-07	1.04688e-06		1	4.24159e-07	5.03581e-07		1	2.68187e-07	2.68193e-07
	1	1.04027e-06	1.04907e-06		1	4.97998e-07	5.06119e-07		1	2.68187e-07	2.68193e-07
	1	9.46815e-07	1.04967e-06		1	4.34347e-07	5.06207e-07		1	2.68187e-07	2.68193e-07
	1	1.02443e-06	1.05305e-06		1	5.12197e-07	5.13324e-07		1	2.68187e-07	2.68193e-07
	1	1.03644e-06	1.0645e-06		1	4.7029e-07	5.27403e-07		1	2.68187e-07	2.68193e-07
	1	9.14098e-07	1.06594e-06		1	4.66737e-07	5.34996e-07		1	2.68187e-07	2.68193e-07
	1	1.06382e-06	1.06695e-06		1	5.3956e-07	5.3956e-07		1	2.68187e-07	2.68193e-07
	1	1.00501e-06	1.07405e-06		1	4.5645e-07	5.43268e-07		1	2.68187e-07	2.68193e-07
	1	1.00702e-06	1.08423e-06		1	5.21867e-07	5.5098e-07		1	2.68187e-07	2.68193e-07
	1	1.06601e-06	1.08678e-06		1	4.67653e-07	5.55781e-07		1	2.68187e-07	2.68194e-07
	1	1.02467e-06	1.08754e-06		1	5.61202e-07	5.61257e-07		1	2.68187e-07	2.68194e-07
	1	1.0898e-06	1.09011e-06		1	4.95404e-07	5.67826e-07		1	2.68187e-07	2.68194e-07
	1	9.44499e-07	1.09501e-06		1	4.96678e-07	5.68108e-07		1	2.68187e-07	2.68194e-07
	1	1.09026e-06	1.09553e-06		1	5.69573e-07	5.69574e-07		1	2.68187e-07	2.68194e-07
	1	1.07792e-06	1.10063e-06		1	5.53627e-07	5.71386e-07		1	2.68187e-07	2.68194e-07
	1	1.09344e-06	1.10068e-06		1	5.72579e-07	5.72579e-07		1	2.68187e-07	2.68194e-07
	1	1.07126e-06	1.10249e-06		1	5.7258e-07	5.7258e-07		1	2.68187e-07	2.68194e-07
	1	1.09008e-06	1.10255e-06		1	5.72582e-07	5.72582e-07		1	2.68187e-07	2.68194e-07
	1	1.08813e-06	1.10266e-06		1	5.72586e-07	5.72586e-07		1	2.68187e-07	2.68194e-07
	1	1.0575e-06	1.1046e-06		1	5.7259e-07	5.7259e-07		1	2.68187e-07	2.68195e-07
	1	1.09248e-06	1.1059e-06		1	5.72593e-07	5.72593e-07		1	2.68187e-07	2.68195e-07
	1	1.09905e-06	1.11268e-06		1	5.72601e-07	5.72601e-07		1	2.68187e-07	2.68521e-07
	1	1.04893e-06	1.11303e-06		1	5.72607e-07	5.72607e-07		1	2.70757e-07	2.70925e-07
	1	1.1135e-06	1.11351e-06		1	5.7261e-07	5.7261e-07		1	2.72088e-07	2.72091e-07
	1	9.35692e-07	1.11573e-06		1	5.72613e-07	5.72613e-07		1	1.3843e-07	2.72092e-07
	1	1.11994e-06	1.11995e-06		1	5.72624e-07	5.72624e-07		1	2.73221e-07	2.73222e-07
	1	1.00661e-06	1.12436e-06		1	5.72628e-07	5.72628e-07		1	2.75725e-07	2.77443e-07
	1	1.12037e-06	1.12492e-06		1	5.72632e-07	5.72632e-07		1	1.60188e-07	2.77977e-07
	1	1.12783e-06	1.1282e-06		1	5.72641e-07	5.72641e-07		1	2.68187e-07	2.81446e-07
	1	1.13135e-06	1.13157e-06		1	5.72645e-07	5.72645e-07		1	2.7961e-07	2.82147e-07
	1	1.13135e-06	1.13157e-06		1	5.7265e-07	5.7265e-07		1	2.7256e-07	2.85451e-07
	1	1.13375e-06	1.13381e-06		1	5.72681e-07	5.72681e-07		1	2.86684e-07	2.8826e-07
	1	1.13886e-06	1.13886e-06		1	5.72711e-07	5.72711e-07		1	2.89307e-07	2.8932e-07
	1	9.78471e-07	1.1404e-06		1	5.72711e-07	5.72711e-07		1	2.8251e-07	2.89705e-07
	1	1.13136e-06	1.14185e-06		1	5.72717e-07	5.72717e-07		1	2.90882e-07	2.90893e-07
	1	1.13136e-06	1.14186e-06		1	4.82005e-07	5.72818e-07		1	2.90962e-07	2.90963e-07
	1	1.13344e-06	1.14214e-06		1	5.72884e-07	5.72941e-07		1	2.90962e-07	2.90984e-07
	1	8.66532e-07	1.14418e-06		1	5.5983e-07	5.74472e-07		1	2.68187e-07	2.91428e-07
	1	1.14176e-06	1.14658e-06		1	5.60062e-07	5.74858e-07		1	2.90377e-07	2.92151e-07
	1	1.14732e-06	1.14735e-06		1	5.43047e-07	5.75717e-07		1	2.9221e-07	2.92211e-07
	1	9.89713e-07	1.14949e-06		1	5.84871e-07	5.84883e-07		1	2.54315e-07	2.92391e-07
	1	1.05658e-06	1.15171e-06		1	5.16392e-07	5.86689e-07		1	2.93317e-07	2.93332e-07
	1	8.7344e-07	1.15642e-06		1	3.42638e-07	5.88638e-07		1	2.94496e-07	2.94496e-07
	1	1.15695e-06	1.15695e-06		1	5.68212e-07	5.89071e-07		1	2.59797e-07	2.96643e-07
	1	9.14099e-07	1.15828e-06		1	5.89914e-07	5.89927e-07		1	2.98755e-07	3.01686e-07
	1	1.16e-06	1.16e-06		1	5.62821e-07	5.9476e-07		1	2.6473e-07	3.0272e-07
	1	1.14256e-06	1.17062e-06		1	5.68869e-07	5.981e-07		1	3.0366e-07	3.03703e-07
	1	1.17311e-06	1.17826e-06		1	5.72607e-07	6.03486e-07		1	3.04465e-07	3.04485e-07
	1	1.04229e-06	1.18311e-06		1	6.03441e-07	6.03732e-07		1	3.04957e-07	3.04967e-07
	1	1.14525e-06	1.19581e-06		1	5.98494e-07	6.06035e-07		1	3.08055e-07	3.08116e-07
	1	1.1978e-06	1.20094e-06		1	6.06442e-07	6.0646e-07		1	3.11516e-07	3.11628e-07
	1	1.18357e-06	1.20453e-06		1	5.75993e-07	6.07682e-07		1	2.71318e-07	3.11741e-07
	1	1.13136e-06	1.20503e-06		1	5.82502e-07	6.1549e-07		1	3.09601e-07	3.11758e-07
	1	1.20682e-06	1.20682e-06		1	5.952e-07	6.16815e-07		1	2.70713e-07	3.15632e-07
	1	1.21024e-06	1.21024e-06		1	5.27749e-07	6.17197e-07		1	2.25163e-07	3.20915e-07
	1	1.19241e-06	1.21392e-06		1	6.19274e-07	6.19294e-07		1	3.22269e-07	3.2227e-07
	1	1.12533e-06	1.21615e-06		1	5.55011e-07	6.20199e-07		1	3.01075e-07	3.24933e-07
	1	1.2189e-06	1.2189e-06		1	6.25087e-07	6.25331e-07		1	3.25466e-07	3.25467e-07
	1	1.15028e-06	1.22352e-06		1	5.94733e-07	6.26029e-07		1	2.89252e-07	3.26714e-07
	1	1.21098e-06	1.22418e-06		1	6.25957e-07	6.27006e-07		1	3.25778e-07	3.26828e-07
	1	1.21133e-06	1.23676e-06		1	5.95541e-07	6.28533e-07		1	2.68187e-07	3.29863e-07
	1	1.06084e-06	1.23685e-06		1	5.42567e-07	6.32059e-07		1	3.32405e-07	3.32414e-07
	1	1.24021e-06	1.24022e-06		1	5.72586e-07	6.33797e-07		1	3.3334e-07	3.33341e-07
	1	1.06373e-06	1.24329e-06		1	5.52026e-07	6.38431e-07		1	3.33807e-07	3.33948e-07
	1	1.06091e-06	1.2461e-06		1	6.08373e-07	6.40486e-07		1	3.34393e-07	3.34404e-07
	1	1.15978e-06	1.24775e-06		1	5.06188e-07	6.42916e-07		1	3.35862e-07	3.35862e-07
	1	1.2113e-06	1.24929e-06		1	6.42998e-07	6.43002e-07		1	3.35862e-07	3.35862e-07
	1	1.24106e-06	1.25e-06		1	6.22307e-07	6.43236e-07		1	3.35862e-07	3.35862e-07
	1	1.20942e-06	1.28094e-06		1	5.74952e-07	6.48521e-07		1	3.35862e-07	3.35862e-07
	1	1.28164e-06	1.28174e-06		1	6.49712e-07	6.49713e-07		1	3.35862e-07	3.35862e-07
	1	1.21132e-06	1.28176e-06		1	5.77126e-07	6.54154e-07		1	3.35862e-07	3.35862e-07
	1	1.27049e-06	1.28188e-06		1	6.3279e-07	6.55379e-07		1	3.35862e-07	3.35862e-07
	1	9.81711e-07	1.28262e-06		1	6.28979e-07	6.58034e-07		1	3.35862e-07	3.35862e-07
	1	1.28716e-06	1.28716e-06		1	5.71087e-07	6.59368e-07		1	3.35862e-07	3.35862e-07
	1	1.26192e-06	1.29154e-06		1	5.86185e-07	6.59957e-07		1	3.35862e-07	3.35862e-07
	1	1.29012e-06	1.2995e-06		1	5.72967e-07	6.61085e-07		1	3.35862e-07	3.35862e-07
	1	1.27234e-06	1.30012e-06		1	6.62874e-07	6.62885e-07		1	3.35862e-07	3.35862e-07
	1	1.21133e-06	1.30545e-06		1	5.72582e-07	6.63077e-07		1	3.35862e-07	3.35862e-07
	1	1.12521e-06	1.31325e-06		1	6.36043e-07	6.64921e-07		1	3.35864e-07	3.35864e-07
	1	1.30671e-06	1.31701e-06		1	6.49161e-07	6.65859e-07		1	3.35864e-07	3.35864e-07
	1	1.1587e-06	1.32133e-06		1	6.44951e-07	6.69551e-07		1	2.68187e-07	3.35864e-07
	1	1.19394e-06	1.32481e-06		1	6.47779e-07	6.73325e-07		1	3.35864e-07	3.35864e-07
	1	1.27865e-06	1.32752e-06		1	6.54731e-07	6.73759e-07		1	3.35864e-07	3.35864e-07
	1	1.26984e-06	1.32869e-06		1	6.75109e-07	6.75109e-07		1	3.35864e-07	3.35864e-07
	1	1.09634e-06	1.32918e-06		1	6.75116e-07	6.75116e-07		1	3.35866e-07	3.35866e-07
	1	1.2113e-06	1.33435e-06		1	6.75139e-07	6.75139e-07		1	3.35866e-07	3.35866e-07
	1	1.04749e-06	1.34566e-06		1	6.75142e-07	6.75142e-07		1	3.35866e-07	3.35866e-07
	1	1.29284e-06	1.34762e-06		1	6.75142e-07	6.75142e-07		1	3.35866e-07	3.35866e-07
	1	1.34683e-06	1.35069e-06		1	6.75162e-07	6.75162e-07		1	3.35866e-07	3.35866e-07
	1	1.32029e-06	1.355e-06		1	6.75196e-07	6.75196e-07		1	3.35866e-07	3.35866e-07
	1	1.20379e-06	1.36079e-06		1	6.7523e-07	6.7523e-07		1	3.35866e-07	3.35866e-07
	1	1.35699e-06	1.36248e-06		1	6.75339e-07	6.75339e-07		1	3.35866e-07	3.35866e-07
	1	1.36913e-06	1.36913e-06		1	6.75449e-07	6.75449e-07		1	3.35866e-07	3.35866e-07
	1	1.18605e-06	1.37968e-06		1	6.58856e-07	6.76494e-07		1	3.35868e-07	3.35868e-07
	1	1.34673e-06	1.38504e-06		1	6.75104e-07	6.77289e-07		1	3.35868e-07	3.35868e-07
	1	1.38717e-06	1.38719e-06		1	6.75121e-07	6.77305e-07		1	3.35868e-07	3.35868e-07
	1	1.38669e-06	1.39323e-06		1	6.75123e-07	6.77307e-07		1	3.35868e-07	3.35868e-07
	1	1.37557e-06	1.3933e-06		1	6.75123e-07	6.77308e-07		1	3.35868e-07	3.35868e-07
	1	1.23831e-06	1.39563e-06		1	6.75158e-07	6.7734e-07		1	3.35868e-07	3.35868e-07
	1	1.40014e-06	1.40017e-06		1	6.75166e-07	6.77349e-07		1	3.35871e-07	3.35871e-07
	1	1.25548e-06	1.40054e-06		1	6.75185e-07	6.77366e-07		1	3.35871e-07	3.35871e-07
	1	1.34721e-06	1.40214e-06		1	6.75185e-07	6.77367e-07		1	3.35871e-07	3.35871e-07
	1	1.38462e-06	1.40379e-06		1	6.75207e-07	6.77388e-07		1	3.35871e-07	3.35871e-07
	1	1.27181e-06	1.40444e-06		1	6.75224e-07	6.77403e-07		1	3.35871e-07	3.35871e-07
	1	1.40574e-06	1.40707e-06		1	6.75224e-07	6.77404e-07		1	3.35871e-07	3.35871e-07
	1	1.32656e-06	1.41064e-06		1	6.75236e-07	6.77415e-07		1	3.35875e-07	3.35875e-07
	1	1.31513e-06	1.41099e-06		1	6.75243e-07	6.77421e-07		1	3.35875e-07	3.35875e-07
	1	1.36915e-06	1.41209e-06		1	6.75256e-07	6.77433e-07		1	3.35875e-07	3.35875e-07
	1	1.36918e-06	1.41211e-06		1	6.75277e-07	6.77453e-07		1	3.35875e-07	3.35875e-07
	1	1.3692e-06	1.41213e-06		1	6.75347e-07	6.77522e-07		1	3.35875e-07	3.35875e-07
	1	1.38724e-06	1.41352e-06		1	6.75374e-07	6.77545e-07		1	3.35879e-07	3.35879e-07
	1	1.33369e-06	1.41443e-06		1	6.7543e-07	6.77599e-07		1	2.68187e-07	3.35879e-07
	1	1.39709e-06	1.41496e-06		1	6.75118e-07	6.78531e-07		1	3.35879e-07	3.35879e-07
	1	1.38754e-06	1.41801e-06		1	6.75185e-07	6.78593e-07		1	3.35879e-07	3.35879e-07
	1	1.41929e-06	1.41929e-06		1	6.7519e-07	6.78598e-07		1	3.35879e-07	3.35879e-07
	1	1.4199e-06	1.41992e-06		1	6.75212e-07	6.78619e-07		1	3.35884e-07	3.35884e-07
	1	1.36914e-06	1.42439e-06		1	6.7523e-07	6.78635e-07		1	3.35884e-07	3.35884e-07
	1	1.37765e-06	1.42919e-06		1	6.7523e-07	6.78635e-07		1	3.35889e-07	3.35889e-07
	1	1.36912e-06	1.43128e-06		1	6.75401e-07	6.78796e-07		1	3.35889e-07	3.35889e-07
	1	1.36921e-06	1.43137e-06		1	6.54539e-07	6.80415e-07		1	3.35889e-07	3.35889e-07
	1	1.43715e-06	1.43717e-06		1	6.10346e-07	6.80554e-07		1	3.35895e-07	3.35895e-07
	1	1.4268e-06	1.43937e-06		1	6.81315e-07	6.81322e-07		1	3.35901e-07	3.35901e-07
	1	1.35582e-06	1.44116e-06		1	6.83605e-07	6.83615e-07		1	3.35908e-07	3.35908e-07
	1	1.43015e-06	1.44247e-06		1	6.20014e-07	6.86099e-07		1	3.35915e-07	3.35915e-07
	1	1.39968e-06	1.46454e-06		1	6.94148e-07	6.96608e-07		1	3.35923e-07	3.35923e-07
	1	1.39536e-06	1.4664e-06		1	5.72579e-07	6.96763e-07		1	3.35923e-07	3.35923e-07
	1	1.45644e-06	1.46771e-06		1	5.98475e-07	6.96771e-07		1	3.35932e-07	3.35932e-07
	1	1.25313e-06	1.46946e-06		1	5.98494e-07	6.96786e-07		1	3.35983e-07	3.35983e-07
	1	1.44064e-06	1.475e-06		1	5.98494e-07	6.96787e-07		1	3.36259e-07	3.36259e-07
	1	1.47094e-06	1.4802e-06		1	5.98501e-07	6.9679e-07		1	3.36629e-07	3.36654e-07
	1	1.38754e-06	1.48087e-06		1	5.98505e-07	6.96795e-07		1	3.36024e-07	3.36899e-07
	1	1.47698e-06	1.48135e-06		1	5.98537e-07	6.96817e-07		1	3.36863e-07	3.36912e-07
	1	1.47804e-06	1.48184e-06		1	5.98552e-07	6.96828e-07		1	3.19135e-07	3.36922e-07
	1	1.36187e-06	1.4859e-06		1	5.98658e-07	6.96904e-07		1	3.0141e-07	3.37065e-07
	1	1.36914e-06	1.4876e-06		1	5.98682e-07	6.96926e-07		1	3.37101e-07	3.3725e-07
	1	1.42925e-06	1.48962e-06		1	5.72737e-07	6.97064e-07		1	3.37198e-07	3.37468e-07
	1	1.40314e-06	1.49249e-06		1	6.81811e-07	6.99967e-07		1	3.37752e-07	3.37752e-07
	1	1.45398e-06	1.49434e-06		1	6.97393e-07	7.00339e-07		1	3.37756e-07	3.37756e-07
	1	1.45539e-06	1.49676e-06		1	7.00534e-07	7.00775e-07		1	3.37756e-07	3.37756e-07
	1	1.47958e-06	1.50621e-06		1	6.53469e-07	7.02515e-07		1	3.37756e-07	3.37756e-07
	1	1.50979e-06	1.51232e-06		1	6.86396e-07	7.0259e-07		1	3.37759e-07	3.37759e-07
	1	1.2689e-06	1.51468e-06		1	6.97553e-07	7.02618e-07		1	3.37759e-07	3.37759e-07
	1	1.35675e-06	1.51612e-06		1	5.72579e-07	7.03379e-07		1	3.37759e-07	3.37759e-07
	1	1.49348e-06	1.51812e-06		1	7.08972e-07	7.09191e-07		1	3.37763e-07	3.37763e-07
	1	1.38755e-06	1.5228e-06		1	6.80713e-07	7.10076e-07		1	3.37763e-07	3.37763e-07
	1	1.52178e-06	1.52381e-06		1	6.35568e-07	7.11683e-07		1	3.37763e-07	3.37763e-07
	1	1.50977e-06	1.52673e-06		1	6.51622e-07	7.11921e-07		1	3.37767e-07	3.37767e-07
	1	1.43667e-06	1.5289e-06		1	5.72582e-07	7.14666e-07		1	3.37767e-07	3.37767e-07
	1	1.5208e-06	1.53127e-06		1	6.9648e-07	7.18337e-07		1	3.37767e-07	3.37767e-07
	1	1.28106e-06	1.53183e-06		1	7.0927e-07	7.18543e-07		1	3.37767e-07	3.37767e-07
	1	1.50769e-06	1.53205e-06		1	6.7515e-07	7.20256e-07		1	3.37772e-07	3.37772e-07
	1	1.48185e-06	1.5328e-06		1	6.58822e-07	7.20407e-07		1	3.37777e-07	3.37777e-07
	1	1.49347e-06	1.53872e-06		1	7.09121e-07	7.22506e-07		1	3.37777e-07	3.37777e-07
	1	1.50838e-06	1.54079e-06		1	6.89839e-07	7.25599e-07		1	3.37777e-07	3.37777e-07
	1	1.41088e-06	1.5465e-06		1	7.10864e-07	7.29548e-07		1	3.37777e-07	3.37777e-07
	1	1.4039e-06	1.54744e-06		1	6.49663e-07	7.35244e-07		1	3.37783e-07	3.37783e-07
	1	1.36275e-06	1.55056e-06		1	6.89839e-07	7.35758e-07		1	3.37783e-07	3.37783e-07
	1	1.42603e-06	1.55056e-06		1	7.36899e-07	7.369e-07		1	3.37783e-07	3.37783e-07
	1	1.3942e-06	1.5542e-06		1	6.89839e-07	7.37577e-07		1	3.37783e-07	3.37783e-07
	1	1.27424e-06	1.56109e-06		1	6.89839e-07	7.37578e-07		1	3.37789e-07	3.37789e-07
	1	1.3709e-06	1.56426e-06		1	6.89839e-07	7.37579e-07		1	3.37789e-07	3.37789e-07
	1	1.54323e-06	1.56723e-06		1	6.89839e-07	7.37579e-07		1	3.37789e-07	3.37789e-07
	1	1.52757e-06	1.57074e-06		1	6.89839e-07	7.3758e-07		1	3.37789e-07	3.37789e-07
	1	1.55045e-06	1.57106e-06		1	6.89839e-07	7.3758e-07		1	3.37796e-07	3.37796e-07
	1	1.55079e-06	1.57135e-06		1	6.89839e-07	7.37582e-07		1	3.37796e-07	3.37796e-07
	1	1.57136e-06	1.57137e-06		1	6.89839e-07	7.37582e-07		1	3.37796e-07	3.37796e-07
	1	1.57248e-06	1.57259e-06		1	6.89839e-07	7.37583e-07		1	3.37804e-07	3.37804e-07
	1	1.57786e-06	1.5865e-06		1	6.89839e-07	7.37585e-07		1	3.37804e-07	3.37804e-07
	1	1.42895e-06	1.59315e-06		1	6.89839e-07	7.37585e-07		1	3.37812e-07	3.37812e-07
	1	1.5352e-06	1.59718e-06		1	6.89839e-07	7.37586e-07		1	3.37812e-07	3.37812e-07
	1	1.57961e-06	1.6007e-06		1	6.89839e-07	7.37588e-07		1	3.37812e-07	3.37812e-07
	1	1.60309e-06	1.60309e-06		1	6.89839e-07	7.3759e-07		1	3.37812e-07	3.37812e-07
	1	1.6048e-06	1.60492e-06		1	6.89839e-07	7.37591e-07		1	3.37829e-07	3.37829e-07
	1	1.60481e-06	1.60493e-06		1	6.89839e-07	7.37593e-07		1	3.37829e-07	3.37829e-07
	1	1.6048e-06	1.60521e-06		1	6.89839e-07	7.37595e-07		1	3.37839e-07	3.37839e-07
	1	1.60482e-06	1.60617e-06		1	6.89839e-07	7.37597e-07		1	3.37849e-07	3.37849e-07
	1	1.54901e-06	1.60657e-06		1	6.89839e-07	7.37608e-07		1	3.37849e-07	3.37849e-07
	1	1.38754e-06	1.61073e-06		1	6.89839e-07	7.37613e-07		1	3.37849e-07	3.37849e-07
	1	1.36914e-06	1.61168e-06		1	6.89839e-07	7.37613e-07		1	3.37849e-07	3.37849e-07
	1	1.23539e-06	1.61808e-06		1	6.89839e-07	7.37616e-07		1	3.37849e-07	3.37849e-07
	1	1.48973e-06	1.61829e-06		1	6.89839e-07	7.37623e-07		1	3.37849e-07	3.37849e-07
	1	1.61689e-06	1.62575e-06		1	6.89839e-07	7.37626e-07		1	3.3786e-07	3.3786e-07
	1	1.44754e-06	1.62767e-06		1	6.89839e-07	7.37631e-07		1	3.3786e-07	3.3786e-07
	1	1.62927e-06	1.6293e-06		1	6.89839e-07	7.37639e-07		1	3.37871e-07	3.37871e-07
	1	1.63221e-06	1.63221e-06		1	6.89839e-07	7.37657e-07		1	3.37871e-07	3.37871e-07
	1	1.53125e-06	1.63363e-06		1	6.89839e-07	7.37692e-07		1	3.37871e-07	3.37871e-07
	1	1.63363e-06	1.63364e-06		1	6.89839e-07	7.37696e-07		1	3.37895e-07	3.37895e-07
	1	1.50635e-06	1.63761e-06		1	7.51274e-07	7.51275e-07		1	3.37895e-07	3.37895e-07
	1	1.50359e-06	1.63815e-06		1	7.39623e-07	7.51887e-07		1	3.37908e-07	3.37908e-07
	1	1.36557e-06	1.64064e-06		1	7.39474e-07	7.52605e-07		1	3.37936e-07	3.37936e-07
	1	1.4068e-06	1.6475e-06		1	6.75113e-07	7.52779e-07		1	3.37772e-07	3.37946e-07
	1	1.62974e-06	1.64784e-06		1	6.9364e-07	7.537e-07		1	3.3795e-07	3.3795e-07
	1	1.575e-06	1.64836e-06		1	7.45673e-07	7.53706e-07		1	3.3795e-07	3.3795e-07
	1	1.64838e-06	1.64859e-06		1	6.66254e-07	7.56163e-07		1	3.37997e-07	3.37997e-07
	1	1.61917e-06	1.65097e-06		1	7.56333e-07	7.56333e-07		1	3.3805e-07	3.3805e-07
	1	1.36915e-06	1.65133e-06		1	7.56333e-07	7.56333e-07		1	3.3805e-07	3.3805e-07
	1	1.56406e-06	1.65455e-06		1	7.56333e-07	7.56333e-07		1	3.3805e-07	3.3805e-07
	1	1.60309e-06	1.66342e-06		1	7.56337e-07	7.56337e-07		1	3.38411e-07	3.38411e-07
	1	1.66671e-06	1.66672e-06		1	7.56343e-07	7.56343e-07		1	3.38741e-07	3.38741e-07
	1	1.36648e-06	1.67143e-06		1	7.10411e-07	7.56568e-07		1	3.35901e-07	3.40425e-07
	1	1.60114e-06	1.67222e-06		1	7.56335e-07	7.60965e-07		1	3.35866e-07	3.40523e-07
	1	1.39484e-06	1.67316e-06		1	5.85774e-07	7.61399e-07		1	3.40897e-07	3.40935e-07
	1	1.65725e-06	1.6786e-06		1	6.75126e-07	7.61589e-07		1	3.35871e-07	3.41522e-07
	1	1.67315e-06	1.67959e-06		1	6.75135e-07	7.61597e-07		1	2.68187e-07	3.41682e-07
	1	1.67741e-06	1.68628e-06		1	6.75158e-07	7.61619e-07		1	3.44247e-07	3.44406e-07
	1	1.55686e-06	1.68692e-06		1	6.75201e-07	7.6166e-07		1	3.44728e-07	3.44729e-07
	1	1.68682e-06	1.69291e-06		1	6.75201e-07	7.6166e-07		1	2.70731e-07	3.45362e-07
	1	1.60272e-06	1.69398e-06		1	6.75224e-07	7.61682e-07		1	3.08456e-07	3.45816e-07
	1	1.70392e-06	1.70395e-06		1	6.75284e-07	7.6174e-07		1	3.08456e-07	3.47866e-07
	1	1.65594e-06	1.7057e-06		1	7.61891e-07	7.61892e-07		1	3.3795e-07	3.48068e-07
	1	1.69593e-06	1.70679e-06		1	6.75449e-07	7.619e-07		1	3.37767e-07	3.48095e-07
	1	1.63606e-06	1.70992e-06		1	7.56332e-07	7.67145e-07		1	3.11671e-07	3.48115e-07
	1	1.6781e-06	1.71873e-06		1	7.46993e-07	7.69551e-07		1	2.70717e-07	3.4912e-07
	1	1.49345e-06	1.71999e-06		1	7.56333e-07	7.83936e-07		1	3.49443e-07	3.49443e-07
	1	1.64279e-06	1.72011e-06		1	7.85061e-07	7.85085e-07		1	3.35875e-07	3.5132e-07
	1	1.72081e-06	1.72081e-06		1	7.56332e-07	7.86949e-07		1	3.1846e-07	3.52561e-07
	1	1.60481e-06	1.72378e-06		1	6.89839e-07	7.89352e-07		1	3.18986e-07	3.55308e-07
	1	1.56311e-06	1.74212e-06		1	7.372e-07	7.97129e-07		1	3.37767e-07	3.56543e-07
	1	1.67904e-06	1.74288e-06		1	5.34567e-07	7.97129e-07		1	3.35862e-07	3.56544e-07
	1	1.71683e-06	1.74315e-06		1	6.75166e-07	7.98635e-07		1	2.70731e-07	3.57052e-07
	1	1.49347e-06	1.74346e-06		1	7.8599e-07	8.00217e-07		1	3.37849e-07	3.57262e-07
	1	1.71624e-06	1.74564e-06		1	7.77109e-07	8.06737e-07		1	3.37756e-07	3.57523e-07
	1	1.39264e-06	1.74728e-06		1	8.07225e-07	8.07231e-07		1	3.24808e-07	3.58292e-07
	1	1.75419e-06	1.7542e-06		1	7.82895e-07	8.07364e-07		1	3.01509e-07	3.59064e-07
	1	1.72052e-06	1.75751e-06		1	7.56447e-07	8.09887e-07		1	3.23647e-07	3.59232e-07
	1	1.76568e-06	1.76569e-06		1	8.10218e-07	8.10366e-07		1	3.59607e-07	3.59607e-07
	1	1.43345e-06	1.77145e-06		1	7.87369e-07	8.11411e-07		1	2.7129e-07	3.59766e-07
	1	1.63216e-06	1.77216e-06		1	7.66374e-07	8.12298e-07		1	3.61892e-07	3.61928e-07
	1	1.75357e-06	1.77659e-06		1	7.96888e-07	8.12841e-07		1	3.62405e-07	3.62446e-07
	1	1.78621e-06	1.78745e-06		1	7.36315e-07	8.14509e-07		1	3.6579e-07	3.6579e-07
	1	1.69938e-06	1.7881e-06		1	7.93586e-07	8.14662e-07		1	3.6643e-07	3.66432e-07
	1	1.48181e-06	1.79911e-06		1	7.57558e-07	8.14753e-07		1	3.66785e-07	3.66793e-07
	1	1.7371e-06	1.80135e-06		1	6.75111e-07	8.16907e-07		1	3.66936e-07	3.67128e-07
	1	1.80944e-06	1.8095e-06		1	7.56333e-07	8.26651e-07		1	2.79949e-07	3.67674e-07
	1	1.48941e-06	1.81053e-06		1	7.56339e-07	8.29244e-07		1	2.83177e-07	3.68761e-07
	1	1.81057e-06	1.81377e-06		1	7.56341e-07	8.2925e-07		1	3.68964e-07	3.69133e-07
	1	1.75215e-06	1.81665e-06		1	7.56343e-07	8.29251e-07		1	3.35908e-07	3.69141e-07
	1	1.79065e-06	1.82028e-06		1	7.56346e-07	8.29252e-07		1	3.69378e-07	3.69409e-07
	1	1.78269e-06	1.8222e-06		1	7.56348e-07	8.29255e-07		1	3.35868e-07	3.70215e-07
	1	1.75735e-06	1.82684e-06		1	7.56348e-07	8.29256e-07		1	2.83353e-07	3.70741e-07
	1	1.66703e-06	1.83013e-06		1	7.56353e-07	8.29264e-07		1	3.72023e-07	3.7203e-07
	1	1.75246e-06	1.83544e-06		1	7.56361e-07	8.29336e-07		1	3.72023e-07	3.72042e-07
	1	1.72041e-06	1.84127e-06		1	7.56385e-07	8.29343e-07		1	3.3548e-07	3.72163e-07
	1	1.82245e-06	1.85058e-06		1	8.29452e-07	8.29543e-07		1	3.39383e-07	3.73327e-07
	1	1.79133e-06	1.85296e-06		1	7.35884e-07	8.29926e-07		1	3.73742e-07	3.73744e-07
	1	1.81046e-06	1.86439e-06		1	8.30902e-07	8.30993e-07		1	3.35871e-07	3.74144e-07
	1	1.86886e-06	1.86911e-06		1	7.56364e-07	8.35264e-07		1	3.74073e-07	3.74149e-07
	1	1.87289e-06	1.87306e-06		1	6.99127e-07	8.35312e-07		1	3.37759e-07	3.74241e-07
	1	1.52925e-06	1.87368e-06		1	6.55452e-07	8.3596e-07		1	3.37759e-07	3.74241e-07
	1	1.87553e-06	1.87557e-06		1	7.56341e-07	8.42488e-07		1	3.37759e-07	3.74241e-07
	1	1.72319e-06	1.87698e-06		1	8.39451e-07	8.43255e-07		1	3.37763e-07	3.74243e-07
	1	1.7639e-06	1.87929e-06		1	8.44645e-07	8.44681e-07		1	3.37763e-07	3.74243e-07
	1	1.646e-06	1.88515e-06		1	8.42341e-07	8.48455e-07		1	3.37763e-07	3.74243e-07
	1	1.77601e-06	1.88537e-06		1	7.74913e-07	8.49996e-07		1	3.37763e-07	3.74243e-07
	1	1.69369e-06	1.88557e-06		1	8.41975e-07	8.50217e-07		1	3.37763e-07	3.74243e-07
	1	1.71771e-06	1.8864e-06		1	6.64403e-07	8.51399e-07		1	3.37763e-07	3.74244e-07
	1	1.77879e-06	1.88957e-06		1	8.22835e-07	8.5177e-07		1	3.37763e-07	3.74244e-07
	1	1.78004e-06	1.89029e-06		1	7.05647e-07	8.54219e-07		1	3.37767e-07	3.74246e-07
	1	1.89367e-06	1.89367e-06		1	8.5518e-07	8.56793e-07		1	3.37767e-07	3.74246e-07
	1	1.66219e-06	1.89411e-06		1	7.74906e-07	8.60881e-07		1	3.37767e-07	3.74246e-07
	1	1.89323e-06	1.89493e-06		1	6.75106e-07	8.60983e-07		1	3.37772e-07	3.74249e-07
	1	1.89435e-06	1.89692e-06		1	8.4508e-07	8.64633e-07		1	3.37772e-07	3.74249e-07
	1	1.77975e-06	1.89808e-06		1	6.89839e-07	8.67804e-07		1	3.37772e-07	3.74249e-07
	1	1.89848e-06	1.90001e-06		1	7.25966e-07	8.74778e-07		1	3.37772e-07	3.7425e-07
	1	1.89378e-06	1.90226e-06		1	5.88048e-07	8.77389e-07		1	3.37777e-07	3.74252e-07
	1	1.90626e-06	1.90626e-06		1	8.80183e-07	8.80396e-07		1	3.37777e-07	3.74253e-07
	1	1.85466e-06	1.90855e-06		1	8.17221e-07	8.85726e-07		1	3.37777e-07	3.74253e-07
	1	1.91203e-06	1.91301e-06		1	8.89644e-07	8.89666e-07		1	3.37777e-07	3.74253e-07
	1	1.8579e-06	1.91301e-06		1	6.69408e-07	8.91306e-07		1	3.35866e-07	3.74256e-07
	1	1.91373e-06	1.9138e-06		1	8.09046e-07	8.92806e-07		1	3.37783e-07	3.74256e-07
	1	1.90524e-06	1.9141e-06		1	7.56335e-07	8.96286e-07		1	3.37783e-07	3.74256e-07
	1	1.91689e-06	1.91695e-06		1	7.56333e-07	8.96289e-07		1	3.37783e-07	3.74257e-07
	1	1.8631e-06	1.91724e-06		1	7.56333e-07	8.96302e-07		1	3.37789e-07	3.74262e-07
	1	1.63219e-06	1.9185e-06		1	7.56338e-07	8.9631e-07		1	3.37789e-07	3.74262e-07
	1	1.89897e-06	1.92328e-06		1	7.56353e-07	8.96318e-07		1	3.37789e-07	3.74263e-07
	1	1.92442e-06	1.92826e-06		1	7.56337e-07	8.96322e-07		1	3.37789e-07	3.74264e-07
	1	1.86309e-06	1.92859e-06		1	7.56335e-07	8.96331e-07		1	3.37796e-07	3.74266e-07
	1	1.90285e-06	1.93117e-06		1	7.56343e-07	8.96434e-07		1	3.37796e-07	3.74268e-07
	1	1.89378e-06	1.93637e-06		1	7.56367e-07	8.96472e-07		1	3.37804e-07	3.74271e-07
	1	1.93831e-06	1.93831e-06		1	7.56361e-07	8.96487e-07		1	3.37804e-07	3.74271e-07
	1	1.89878e-06	1.9406e-06		1	8.99217e-07	8.99217e-07		1	3.37796e-07	3.74271e-07
	1	1.9456e-06	1.94564e-06		1	9.05072e-07	9.05072e-07		1	3.37804e-07	3.74271e-07
	1	1.69694e-06	1.94977e-06		1	9.05081e-07	9.05081e-07		1	3.37804e-07	3.74271e-07
	1	1.93225e-06	1.95348e-06		1	9.05081e-07	9.05081e-07		1	3.37804e-07	3.74272e-07
	1	1.84928e-06	1.96029e-06		1	9.05085e-07	9.05085e-07		1	3.37804e-07	3.74272e-07
	1	1.72606e-06	1.96327e-06		1	9.05092e-07	9.05092e-07		1	3.37812e-07	3.74276e-07
	1	1.9662e-06	1.9662e-06		1	9.05092e-07	9.05092e-07		1	3.37812e-07	3.74276e-07
	1	1.89913e-06	1.9663e-06		1	9.05096e-07	9.05096e-07		1	3.37812e-07	3.74276e-07
	1	1.92892e-06	1.96768e-06		1	9.05158e-07	9.05158e-07		1	3.37812e-07	3.74277e-07
	1	1.89274e-06	1.9692e-06		1	6.76982e-07	9.06165e-07		1	3.37812e-07	3.74277e-07
	1	1.93711e-06	1.97055e-06		1	8.89079e-07	9.06562e-07		1	3.37812e-07	3.74278e-07
	1	1.89378e-06	1.97561e-06		1	9.07533e-07	9.07651e-07		1	3.37812e-07	3.74278e-07
	1	1.96697e-06	1.97819e-06		1	8.60758e-07	9.10199e-07		1	3.3782e-07	3.74282e-07
	1	1.63021e-06	1.97864e-06		1	7.56333e-07	9.12533e-07		1	3.37812e-07	3.74282e-07
	1	1.88732e-06	1.98062e-06		1	9.18989e-07	9.1899e-07		1	3.3782e-07	3.74283e-07
	1	1.98433e-06	1.98436e-06		1	7.54395e-07	9.19916e-07		1	3.3782e-07	3.74283e-07
	1	1.98015e-06	1.98531e-06		1	7.62296e-07	9.21266e-07		1	3.37812e-07	3.74285e-07
	1	1.93567e-06	1.98949e-06		1	9.22896e-07	9.22974e-07		1	3.37829e-07	3.7429e-07
	1	1.95808e-06	1.99057e-06		1	8.64509e-07	9.24116e-07		1	3.37829e-07	3.7429e-07
	1	1.98914e-06	1.99065e-06		1	8.94251e-07	9.25064e-07		1	3.37839e-07	3.74295e-07
	1	1.67383e-06	1.99448e-06		1	9.05142e-07	9.30074e-07		1	3.37839e-07	3.74295e-07
	1	1.99346e-06	1.9962e-06		1	9.31265e-07	9.31529e-07		1	3.37839e-07	3.74295e-07
	1	1.99167e-06	1.99667e-06		1	9.32999e-07	9.33178e-07		1	3.37839e-07	3.74296e-07
	1	1.95859e-06	1.99955e-06		1	8.612e-07	9.33993e-07		1	3.37839e-07	3.74297e-07
	1	1.83155e-06	1.99974e-06		1	9.3644e-07	9.36441e-07		1	3.37849e-07	3.74302e-07
	1	1.94688e-06	2.00069e-06		1	9.05057e-07	9.39124e-07		1	3.37849e-07	3.74302e-07
	1	1.96621e-06	2.00372e-06		1	9.05088e-07	9.39148e-07		1	3.3786e-07	3.74309e-07
	1	1.9781e-06	2.00372e-06		1	9.05096e-07	9.39154e-07		1	3.3786e-07	3.74315e-07
	1	1.88846e-06	2.0044e-06		1	9.05108e-07	9.39164e-07		1	3.3786e-07	3.74318e-07
	1	2.00411e-06	2.00469e-06		1	9.05142e-07	9.39192e-07		1	3.37883e-07	3.74325e-07
	1	1.93437e-06	2.00865e-06		1	9.05147e-07	9.39196e-07		1	3.37883e-07	3.74326e-07
	1	2.00912e-06	2.01185e-06		1	9.05195e-07	9.39235e-07		1	3.37895e-07	3.74338e-07
	1	1.89248e-06	2.01194e-06		1	9.05223e-07	9.39262e-07		1	3.37895e-07	3.74338e-07
	1	2.00483e-06	2.01598e-06		1	9.0523e-07	9.39264e-07		1	3.37895e-07	3.74338e-07
	1	1.93734e-06	2.01627e-06		1	9.05253e-07	9.39291e-07		1	3.37908e-07	3.74344e-07
	1	1.99571e-06	2.01721e-06		1	8.76841e-07	9.39366e-07		1	3.37908e-07	3.74346e-07
	1	2.00038e-06	2.01757e-06		1	8.47518e-07	9.42552e-07		1	3.37922e-07	3.74353e-07
	1	1.77909e-06	2.0182e-06		1	8.42747e-07	9.43622e-07		1	3.37936e-07	3.74362e-07
	1	1.90751e-06	2.02427e-06		1	7.64045e-07	9.4958e-07		1	3.37936e-07	3.74367e-07
	1	2.01136e-06	2.02561e-06		1	7.57397e-07	9.49884e-07		1	3.3795e-07	3.74373e-07
	1	2.0004e-06	2.02978e-06		1	8.31628e-07	9.55681e-07		1	3.37981e-07	3.74393e-07
	1	1.73385e-06	2.03113e-06		1	9.5582e-07	9.5582e-07		1	3.35941e-07	3.74411e-07
	1	1.81048e-06	2.03158e-06		1	9.55825e-07	9.55825e-07		1	3.37997e-07	3.74413e-07
	1	1.8658e-06	2.03598e-06		1	9.55825e-07	9.55825e-07		1	3.38032e-07	3.74428e-07
	1	2.03376e-06	2.03639e-06		1	9.55833e-07	9.55833e-07		1	3.35961e-07	3.74449e-07
	1	2.0409e-06	2.04144e-06		1	9.55838e-07	9.55838e-07		1	3.3805e-07	3.74452e-07
	1	2.02091e-06	2.04538e-06		1	9.55864e-07	9.55864e-07		1	3.38068e-07	3.74454e-07
	1	2.02293e-06	2.04748e-06		1	9.55919e-07	9.55919e-07		1	3.38087e-07	3.74467e-07
	1	1.83347e-06	2.05199e-06		1	9.55924e-07	9.55924e-07		1	3.38068e-07	3.74474e-07
	1	1.94805e-06	2.05252e-06		1	9.58437e-07	9.58438e-07		1	3.38107e-07	3.74483e-07
	1	1.97878e-06	2.05328e-06		1	8.37766e-07	9.58967e-07		1	3.38127e-07	3.74496e-07
	1	1.70419e-06	2.05342e-06		1	9.20121e-07	9.59529e-07		1	3.70198e-07	3.74557e-07
	1	2.0413e-06	2.05765e-06		1	9.55847e-07	9.5957e-07		1	3.38384e-07	3.74677e-07
	1	2.05108e-06	2.05927e-06		1	9.55821e-07	9.63985e-07		1	3.38438e-07	3.74718e-07
	1	2.04839e-06	2.06002e-06		1	9.55829e-07	9.63994e-07		1	3.75489e-07	3.7549e-07
	1	2.02694e-06	2.06503e-06		1	9.55824e-07	9.63995e-07		1	3.76132e-07	3.76133e-07
	1	1.97731e-06	2.06582e-06		1	9.55838e-07	9.64008e-07		1	3.76132e-07	3.76151e-07
	1	2.05058e-06	2.06803e-06		1	6.89839e-07	9.64009e-07		1	3.77164e-07	3.77171e-07
	1	1.90023e-06	2.06937e-06		1	9.55844e-07	9.64011e-07		1	3.42374e-07	3.77699e-07
	1	2.00466e-06	2.0735e-06		1	9.5585e-07	9.64014e-07		1	3.59199e-07	3.80665e-07
	1	2.0792e-06	2.07924e-06		1	9.5585e-07	9.64019e-07		1	3.43701e-07	3.80807e-07
	1	2.04392e-06	2.08163e-06		1	9.55875e-07	9.64041e-07		1	3.808e-07	3.80876e-07
	1	2.00888e-06	2.08198e-06		1	6.89839e-07	9.64056e-07		1	3.45499e-07	3.81818e-07
	1	2.00039e-06	2.08599e-06		1	9.5588e-07	9.64058e-07		1	3.82635e-07	3.82635e-07
	1	2.04399e-06	2.08753e-06		1	9.55884e-07	9.64063e-07		1	3.82635e-07	3.82635e-07
	1	1.85056e-06	2.0914e-06		1	6.89839e-07	9.64145e-07		1	3.51556e-07	3.84434e-07
	1	2.06838e-06	2.09318e-06		1	9.55889e-07	9.6437e-07		1	3.37812e-07	3.85654e-07
	1	2.03988e-06	2.09366e-06		1	7.55897e-07	9.64388e-07		1	3.3782e-07	3.86115e-07
	1	2.07171e-06	2.09686e-06		1	9.05104e-07	9.667e-07		1	3.10194e-07	3.86297e-07
	1	2.07224e-06	2.09848e-06		1	9.5582e-07	9.71825e-07		1	2.91793e-07	3.87095e-07
	1	2.0262e-06	2.09933e-06		1	9.05069e-07	9.71835e-07		1	3.3782e-07	3.87145e-07
	1	2.10444e-06	2.10445e-06		1	9.55825e-07	9.71837e-07		1	3.37849e-07	3.87248e-07
	1	2.10658e-06	2.10928e-06		1	9.55829e-07	9.71837e-07		1	3.66498e-07	3.87528e-07
	1	2.0602e-06	2.11391e-06		1	9.55833e-07	9.71842e-07		1	3.21815e-07	3.88796e-07
	1	2.06049e-06	2.11423e-06		1	9.55844e-07	9.71854e-07		1	3.8973e-07	3.89761e-07
	1	2.11441e-06	2.11442e-06		1	9.55836e-07	9.71857e-07		1	3.05371e-07	3.90809e-07
	1	2.02089e-06	2.1153e-06		1	9.55841e-07	9.7187e-07		1	3.91323e-07	3.91335e-07
	1	2.11543e-06	2.11544e-06		1	9.5586e-07	9.71874e-07		1	3.0539e-07	3.91345e-07
	1	2.11303e-06	2.11629e-06		1	9.5585e-07	9.71876e-07		1	3.66785e-07	3.92691e-07
	1	1.88617e-06	2.11671e-06		1	9.5585e-07	9.71881e-07		1	3.93454e-07	3.93519e-07
	1	2.08765e-06	2.11824e-06		1	9.55867e-07	9.71895e-07		1	3.61521e-07	3.94379e-07
	1	2.02961e-06	2.12303e-06		1	9.5588e-07	9.71902e-07		1	3.09085e-07	3.97659e-07
	1	2.07823e-06	2.12344e-06		1	9.55942e-07	9.71989e-07		1	3.64105e-07	3.97834e-07
	1	1.81209e-06	2.12412e-06		1	9.66057e-07	9.72016e-07		1	3.6443e-07	3.98119e-07
	1	2.02468e-06	2.12896e-06		1	9.56049e-07	9.72159e-07		1	3.63995e-07	3.99684e-07
	1	2.02718e-06	2.13128e-06		1	9.74215e-07	9.74215e-07		1	4.00443e-07	4.00456e-07
	1	2.13134e-06	2.13134e-06		1	9.74822e-07	9.74868e-07		1	3.35889e-07	4.00784e-07
	1	2.09099e-06	2.1329e-06		1	9.23241e-07	9.75393e-07		1	4.0107e-07	4.01072e-07
	1	2.0708e-06	2.13322e-06		1	8.22968e-07	9.7718e-07		1	4.02893e-07	4.02895e-07
	1	2.04499e-06	2.13589e-06		1	8.58396e-07	9.78081e-07		1	4.03502e-07	4.03503e-07
	1	2.11827e-06	2.1378e-06		1	8.54042e-07	9.78345e-07		1	4.03522e-07	4.03627e-07
	1	2.13073e-06	2.13918e-06		1	9.60459e-07	9.82015e-07		1	4.037e-07	4.03911e-07
	1	2.08759e-06	2.14129e-06		1	9.82821e-07	9.82822e-07		1	3.35895e-07	4.03975e-07
	1	1.96069e-06	2.14352e-06		1	7.17754e-07	9.8343e-07		1	4.08096e-07	4.08096e-07
	1	2.10201e-06	2.14732e-06		1	9.84516e-07	9.84683e-07		1	3.24092e-07	4.0816e-07
	1	1.81525e-06	2.14781e-06		1	9.05253e-07	9.85027e-07		1	3.35884e-07	4.08527e-07
	1	2.05999e-06	2.14838e-06		1	9.51175e-07	9.8587e-07		1	4.09005e-07	4.09006e-07
	1	1.99332e-06	2.14918e-06		1	8.72827e-07	9.90525e-07		1	3.7205e-07	4.10807e-07
	1	2.11949e-06	2.14958e-06		1	9.91682e-07	9.917e-07		1	3.35864e-07	4.12084e-07
	1	2.05588e-06	2.14996e-06		1	8.15838e-07	9.93838e-07		1	3.80213e-07	4.12678e-07
	1	2.11876e-06	2.14997e-06		1	9.96365e-07	9.96391e-07		1	3.2953e-07	4.13201e-07
	1	2.12191e-06	2.16023e-06		1	9.05112e-07	9.98193e-07		1	4.15256e-07	4.15257e-07
	1	2.16029e-06	2.16036e-06		1	8.82658e-07	1.00337e-06		1	4.15256e-07	4.15257e-07
	1	2.16005e-06	2.16465e-06		1	1.00667e-06	1.0079e-06		1	4.15256e-07	4.15525e-07
	1	2.07294e-06	2.16787e-06		1	1.00153e-06	1.00791e-06		1	4.15256e-07	4.15701e-07
	1	2.14576e-06	2.1706e-06		1	9.95033e-07	1.01253e-06		1	3.37839e-07	4.15994e-07
	1	2.16666e-06	2.17107e-06		1	9.05059e-07	1.02097e-06		1	3.82525e-07	4.16912e-07
	1	2.17077e-06	2.17229e-06		1	9.05064e-07	1.02098e-06		1	3.35862e-07	4.17033e-07
	1	1.97956e-06	2.1732e-06		1	9.05075e-07	1.02099e-06		1	3.86667e-07	4.18267e-07
	1	2.14577e-06	2.17412e-06		1	9.05081e-07	1.021e-06		1	3.35879e-07	4.18542e-07
	1	2.17008e-06	2.17605e-06		1	9.05088e-07	1.02101e-06		1	3.35871e-07	4.18572e-07
	1	2.16618e-06	2.17641e-06		1	9.05117e-07	1.02102e-06		1	3.35866e-07	4.20621e-07
	1	2.17804e-06	2.17909e-06		1	9.05117e-07	1.02103e-06		1	3.35862e-07	4.20625e-07
	1	2.17918e-06	2.18003e-06		1	9.05164e-07	1.02107e-06		1	3.35868e-07	4.20626e-07
	1	2.05199e-06	2.18265e-06		1	9.05182e-07	1.0211e-06		1	3.35871e-07	4.20627e-07
	1	2.09185e-06	2.18439e-06		1	9.05238e-07	1.02115e-06		1	3.35871e-07	4.20629e-07
	1	2.08282e-06	2.18497e-06		1	9.05261e-07	1.02115e-06		1	3.35871e-07	4.20632e-07
	1	2.18555e-06	2.18555e-06		1	9.05253e-07	1.02117e-06		1	3.35871e-07	4.20632e-07
	1	2.16311e-06	2.18674e-06		1	9.05503e-07	1.0214e-06		1	3.35871e-07	4.20632e-07
	1	2.12821e-06	2.18686e-06		1	6.76363e-07	1.04186e-06		1	3.35884e-07	4.20642e-07
	1	2.17962e-06	2.18708e-06		1	9.05096e-07	1.04352e-06		1	3.35879e-07	4.20645e-07
	1	2.09599e-06	2.189e-06		1	9.79272e-07	1.04701e-06		1	3.35884e-07	4.20646e-07
	1	2.11769e-06	2.18929e-06		1	1.03199e-06	1.0477e-06		1	3.35879e-07	4.20649e-07
	1	2.1676e-06	2.19292e-06		1	9.55831e-07	1.04797e-06		1	3.35889e-07	4.20651e-07
	1	2.18068e-06	2.20016e-06		1	9.55833e-07	1.04798e-06		1	3.35879e-07	4.20654e-07
	1	2.07141e-06	2.20179e-06		1	9.80252e-07	1.04798e-06		1	3.35884e-07	4.20659e-07
	1	2.16162e-06	2.20377e-06		1	9.5586e-07	1.04801e-06		1	3.35889e-07	4.2066e-07
	1	2.12646e-06	2.20645e-06		1	7.56343e-07	1.04801e-06		1	3.35895e-07	4.20672e-07
	1	2.19622e-06	2.20746e-06		1	9.55884e-07	1.04804e-06		1	3.35923e-07	4.2069e-07
	1	2.18725e-06	2.2076e-06		1	9.55924e-07	1.04806e-06		1	3.35895e-07	4.20691e-07
	1	2.16363e-06	2.20785e-06		1	9.56065e-07	1.04825e-06		1	3.35932e-07	4.20693e-07
	1	2.19539e-06	2.21738e-06		1	9.56049e-07	1.04836e-06		1	3.35915e-07	4.20694e-07
	1	2.1752e-06	2.21881e-06		1	1.04104e-06	1.04899e-06		1	3.35908e-07	4.20715e-07
	1	2.21964e-06	2.22001e-06		1	1.05093e-06	1.05095e-06		1	3.35923e-07	4.20717e-07
	1	2.05236e-06	2.22164e-06		1	1.05187e-06	1.05194e-06		1	3.35908e-07	4.20723e-07
	1	2.19771e-06	2.22206e-06		1	9.92807e-07	1.05517e-06		1	3.35932e-07	4.20726e-07
	1	2.06198e-06	2.22256e-06		1	9.7291e-07	1.05563e-06		1	3.35908e-07	4.20732e-07
	1	2.22295e-06	2.22299e-06		1	9.85165e-07	1.06063e-06		1	3.35923e-07	4.20733e-07
	1	2.12678e-06	2.22405e-06		1	9.55867e-07	1.0636e-06		1	3.35923e-07	4.20741e-07
	1	2.18157e-06	2.22537e-06		1	1.06686e-06	1.06696e-06		1	3.35961e-07	4.20765e-07
	1	1.98984e-06	2.22617e-06		1	1.06393e-06	1.06863e-06		1	3.35951e-07	4.20815e-07
	1	2.19064e-06	2.23014e-06		1	1.06395e-06	1.06933e-06		1	3.35972e-07	4.20864e-07
	1	2.19445e-06	2.23404e-06		1	1.06395e-06	1.06933e-06		1	3.36077e-07	4.20972e-07
	1	1.92328e-06	2.23638e-06		1	1.06405e-06	1.06942e-06		1	3.36034e-07	4.20997e-07
	1	2.21484e-06	2.23931e-06		1	1.06406e-06	1.06943e-06		1	3.86126e-07	4.21318e-07
	1	2.21197e-06	2.24751e-06		1	1.07191e-06	1.072e-06		1	3.37759e-07	4.21409e-07
	1	2.17257e-06	2.25201e-06		1	1.05047e-06	1.07649e-06		1	3.37763e-07	4.21412e-07
	1	2.11159e-06	2.25267e-06		1	1.01194e-06	1.07896e-06		1	3.37777e-07	4.21423e-07
	1	2.15074e-06	2.25556e-06		1	9.47736e-07	1.08002e-06		1	3.37777e-07	4.21423e-07
	1	2.21059e-06	2.25569e-06		1	1.02938e-06	1.08049e-06		1	3.37783e-07	4.21428e-07
	1	2.18347e-06	2.2575e-06		1	1.06703e-06	1.08056e-06		1	3.37789e-07	4.21434e-07
	1	2.18307e-06	2.26315e-06		1	9.53407e-07	1.08552e-06		1	3.37789e-07	4.21434e-07
	1	2.02703e-06	2.26645e-06		1	1.0708e-06	1.08723e-06		1	3.37789e-07	4.21434e-07
	1	2.22847e-06	2.27081e-06		1	1.03025e-06	1.08852e-06		1	3.37783e-07	4.2144e-07
	1	2.24902e-06	2.27229e-06		1	9.4819e-07	1.09125e-06		1	3.37804e-07	4.21446e-07
	1	2.24948e-06	2.27314e-06		1	1.06792e-06	1.09666e-06		1	3.37804e-07	4.21446e-07
	1	2.20507e-06	2.27482e-06		1	1.06392e-06	1.10134e-06		1	3.37804e-07	4.21446e-07
	1	2.21781e-06	2.27567e-06		1	1.06401e-06	1.10141e-06		1	3.37849e-07	4.21486e-07
	1	1.81322e-06	2.27832e-06		1	1.06402e-06	1.10143e-06		1	3.37849e-07	4.21486e-07
	1	2.25432e-06	2.27905e-06		1	1.06403e-06	1.10143e-06		1	3.37849e-07	4.21486e-07
	1	2.24233e-06	2.27966e-06		1	1.02197e-06	1.10433e-06		1	3.37849e-07	4.21486e-07
	1	2.25372e-06	2.28194e-06		1	1.10157e-06	1.10592e-06		1	3.37849e-07	4.21486e-07
	1	1.74333e-06	2.29615e-06		1	1.10822e-06	1.10822e-06		1	3.3786e-07	4.21496e-07
	1	2.29605e-06	2.2962e-06		1	1.09224e-06	1.10881e-06		1	3.37895e-07	4.21527e-07
	1	2.284e-06	2.29791e-06		1	1.0757e-06	1.10885e-06		1	3.3795e-07	4.21577e-07
	1	2.2792e-06	2.30131e-06		1	9.61153e-07	1.1144e-06		1	3.3795e-07	4.21577e-07
	1	2.3022e-06	2.3022e-06		1	1.05648e-06	1.1172e-06		1	3.37922e-07	4.21577e-07
	1	2.06939e-06	2.30313e-06		1	1.11212e-06	1.11817e-06		1	3.37966e-07	4.21591e-07
	1	2.19145e-06	2.30851e-06		1	1.11886e-06	1.12026e-06		1	3.37981e-07	4.21605e-07
	1	2.25071e-06	2.30901e-06		1	1.09574e-06	1.12293e-06		1	3.38068e-07	4.21684e-07
	1	2.31043e-06	2.3105e-06		1	1.10554e-06	1.12383e-06		1	3.38147e-07	4.21756e-07
	1	2.22806e-06	2.31055e-06		1	1.01376e-06	1.12555e-06		1	3.38147e-07	4.21756e-07
	1	2.19258e-06	2.31085e-06		1	1.12588e-06	1.12588e-06		1	3.38358e-07	4.2195e-07
	1	2.28392e-06	2.31176e-06		1	1.10876e-06	1.12591e-06		1	4.22583e-07	4.22584e-07
	1	2.31394e-06	2.31397e-06		1	1.09656e-06	1.12668e-06		1	4.22412e-07	4.22786e-07
	1	2.01384e-06	2.31404e-06		1	9.65933e-07	1.12823e-06		1	4.22821e-07	4.22859e-07
	1	2.01054e-06	2.31638e-06		1	1.01412e-06	1.13022e-06		1	3.39648e-07	4.23142e-07
	1	2.30032e-06	2.31718e-06		1	1.13228e-06	1.13379e-06		1	3.90271e-07	4.23953e-07
	1	1.88331e-06	2.31795e-06		1	9.01076e-07	1.1338e-06		1	3.83706e-07	4.24887e-07
	1	2.25318e-06	2.31982e-06		1	1.14058e-06	1.14058e-06		1	4.25701e-07	4.25763e-07
	1	2.26612e-06	2.32383e-06		1	1.14061e-06	1.14061e-06		1	3.89641e-07	4.26231e-07
	1	2.31879e-06	2.32437e-06		1	1.12404e-06	1.14069e-06		1	4.28191e-07	4.28193e-07
	1	2.18347e-06	2.32889e-06		1	1.14072e-06	1.14072e-06		1	4.28191e-07	4.28208e-07
	1	2.32358e-06	2.32996e-06		1	1.14077e-06	1.14077e-06		1	3.96731e-07	4.28216e-07
	1	2.27598e-06	2.33131e-06		1	1.14077e-06	1.14077e-06		1	3.96836e-07	4.32472e-07
	1	2.3256e-06	2.33169e-06		1	1.14088e-06	1.14088e-06		1	4.04994e-07	4.32593e-07
	1	2.33242e-06	2.33242e-06		1	1.14246e-06	1.14254e-06		1	4.05336e-07	4.34636e-07
	1	2.25489e-06	2.33272e-06		1	1.14075e-06	1.14272e-06		1	4.05336e-07	4.34636e-07
	1	2.31075e-06	2.33424e-06		1	1.14097e-06	1.14307e-06		1	4.07525e-07	4.35462e-07
	1	2.33082e-06	2.33529e-06		1	1.07971e-06	1.14493e-06		1	3.56928e-07	4.35691e-07
	1	2.04665e-06	2.33821e-06		1	1.13864e-06	1.14872e-06		1	4.04721e-07	4.37112e-07
	1	2.17817e-06	2.33974e-06		1	1.13215e-06	1.15287e-06		1	3.55939e-07	4.39809e-07
	1	2.24258e-06	2.34159e-06		1	1.03297e-06	1.1534e-06		1	4.06571e-07	4.40042e-07
	1	1.8898e-06	2.34187e-06		1	1.07089e-06	1.16304e-06		1	4.40837e-07	4.40838e-07
	1	2.00038e-06	2.34807e-06		1	1.16377e-06	1.1639e-06		1	4.06553e-07	4.4179e-07
	1	2.32827e-06	2.34958e-06		1	1.12647e-06	1.16695e-06		1	4.41442e-07	4.42075e-07
	1	2.34731e-06	2.35094e-06		1	1.0897e-06	1.1683e-06		1	4.42e-07	4.42152e-07
	1	2.3532e-06	2.35322e-06		1	1.1406e-06	1.17007e-06		1	4.42317e-07	4.42319e-07
	1	2.3558e-06	2.35582e-06		1	1.17079e-06	1.17085e-06		1	4.24162e-07	4.42442e-07
	1	2.36068e-06	2.3607e-06		1	8.75353e-07	1.17519e-06		1	4.48109e-07	4.48198e-07
	1	2.19878e-06	2.36225e-06		1	1.09516e-06	1.17712e-06		1	3.65506e-07	4.49172e-07
	1	2.32716e-06	2.36359e-06		1	8.39451e-07	1.17768e-06		1	4.50601e-07	4.50601e-07
	1	2.27136e-06	2.36447e-06		1	1.1804e-06	1.1804e-06		1	4.50704e-07	4.5075e-07
	1	2.07825e-06	2.36699e-06		1	1.11921e-06	1.18068e-06		1	4.50765e-07	4.50806e-07
	1	2.26311e-06	2.3672e-06		1	1.13589e-06	1.18385e-06		1	3.35871e-07	4.5237e-07
	1	2.36343e-06	2.37237e-06		1	1.15781e-06	1.18457e-06		1	4.54181e-07	4.54183e-07
	1	2.32812e-06	2.37307e-06		1	1.17322e-06	1.18466e-06		1	4.54631e-07	4.54631e-07
	1	2.26554e-06	2.3758e-06		1	1.18548e-06	1.18548e-06		1	3.75616e-07	4.55515e-07
	1	2.25663e-06	2.37614e-06		1	1.14246e-06	1.18962e-06		1	3.78199e-07	4.55616e-07
	1	2.35681e-06	2.37697e-06		1	1.17765e-06	1.19037e-06		1	3.70491e-07	4.55752e-07
	1	2.34211e-06	2.37968e-06		1	9.79948e-07	1.19469e-06		1	3.67442e-07	4.56193e-07
	1	2.37703e-06	2.38023e-06		1	9.34793e-07	1.19838e-06		1	4.57255e-07	4.57257e-07
	1	2.2812e-06	2.38478e-06		1	1.13319e-06	1.20014e-06		1	3.66724e-07	4.57494e-07
	1	2.19907e-06	2.38816e-06		1	1.1117e-06	1.2028e-06		1	3.80276e-07	4.58502e-07
	1	2.39296e-06	2.39298e-06		1	1.1901e-06	1.20641e-06		1	3.76656e-07	4.5878e-07
	1	2.39315e-06	2.39315e-06		1	1.20665e-06	1.20665e-06		1	4.31728e-07	4.59115e-07
	1	2.39105e-06	2.39819e-06		1	9.01076e-07	1.20665e-06		1	3.82361e-07	4.60132e-07
	1	2.32712e-06	2.40532e-06		1	1.20779e-06	1.20779e-06		1	4.48109e-07	4.60518e-07
	1	2.2525e-06	2.41037e-06		1	1.14781e-06	1.20988e-06		1	3.76648e-07	4.62973e-07
	1	2.27968e-06	2.41211e-06		1	1.1815e-06	1.21018e-06		1	4.63542e-07	4.63664e-07
	1	2.11317e-06	2.41302e-06		1	1.20912e-06	1.21111e-06		1	3.85166e-07	4.64499e-07
	1	2.2728e-06	2.41307e-06		1	1.14387e-06	1.21146e-06		1	4.37555e-07	4.65048e-07
	1	2.41116e-06	2.41591e-06		1	9.76163e-07	1.21212e-06		1	4.53959e-07	4.65315e-07
	1	2.29257e-06	2.41617e-06		1	1.16711e-06	1.21349e-06		1	3.87296e-07	4.67062e-07
	1	2.36894e-06	2.41757e-06		1	1.06398e-06	1.21427e-06		1	4.6856e-07	4.68606e-07
	1	2.36931e-06	2.4176e-06		1	1.20432e-06	1.21706e-06		1	4.67783e-07	4.6888e-07
	1	2.40468e-06	2.41956e-06		1	9.65115e-07	1.22031e-06		1	4.44356e-07	4.69431e-07
	1	2.08825e-06	2.42019e-06		1	1.22161e-06	1.22165e-06		1	4.70564e-07	4.70566e-07
	1	2.41561e-06	2.4216e-06		1	1.14057e-06	1.22274e-06		1	3.96668e-07	4.72223e-07
	1	2.26022e-06	2.42274e-06		1	1.14059e-06	1.22275e-06		1	4.39108e-07	4.74015e-07
	1	2.40407e-06	2.42543e-06		1	1.14062e-06	1.22278e-06		1	4.74452e-07	4.74459e-07
	1	2.28802e-06	2.42552e-06		1	1.1407e-06	1.22286e-06		1	3.95595e-07	4.74548e-07
	1	2.39794e-06	2.42594e-06		1	1.14078e-06	1.22294e-06		1	3.94523e-07	4.74786e-07
	1	1.50417e-06	2.42608e-06		1	1.14095e-06	1.22311e-06		1	3.98673e-07	4.75671e-07
	1	2.385e-06	2.42622e-06		1	1.14383e-06	1.22409e-06		1	4.01527e-07	4.76037e-07
	1	2.37239e-06	2.43121e-06		1	1.1406e-06	1.22474e-06		1	4.02307e-07	4.76403e-07
	1	2.42561e-06	2.43203e-06		1	1.14065e-06	1.22478e-06		1	3.35862e-07	4.7744e-07
	1	2.17326e-06	2.43377e-06		1	1.14067e-06	1.2248e-06		1	4.77915e-07	4.77916e-07
	1	2.38115e-06	2.43558e-06		1	1.14068e-06	1.2248e-06		1	4.79141e-07	4.79142e-07
	1	2.38065e-06	2.43807e-06		1	1.1407e-06	1.22482e-06		1	4.79152e-07	4.79184e-07
	1	2.43998e-06	2.43998e-06		1	1.14072e-06	1.22484e-06		1	4.76751e-07	4.79204e-07
	1	2.44587e-06	2.44599e-06		1	1.14082e-06	1.22492e-06		1	4.53719e-07	4.79232e-07
	1	2.30066e-06	2.44615e-06		1	1.14087e-06	1.22495e-06		1	3.16361e-07	4.79586e-07
	1	2.44864e-06	2.45046e-06		1	1.14091e-06	1.22498e-06		1	4.80199e-07	4.80299e-07
	1	2.02283e-06	2.45342e-06		1	1.14092e-06	1.225e-06		1	3.99858e-07	4.81255e-07
	1	2.45633e-06	2.45676e-06		1	1.14568e-06	1.22651e-06		1	4.06429e-07	4.8139e-07
	1	2.46153e-06	2.46153e-06		1	1.22638e-06	1.23129e-06		1	4.82228e-07	4.82327e-07
	1	2.36838e-06	2.46235e-06		1	1.22638e-06	1.23129e-06		1	4.82847e-07	4.82856e-07
	1	2.29073e-06	2.4626e-06		1	1.22638e-06	1.23131e-06		1	4.58013e-07	4.83356e-07
	1	2.39959e-06	2.47074e-06		1	1.22969e-06	1.23368e-06		1	4.84004e-07	4.84006e-07
	1	2.39351e-06	2.47278e-06		1	1.19406e-06	1.23612e-06		1	3.41533e-07	4.86197e-07
	1	2.4734e-06	2.4734e-06		1	1.15974e-06	1.23641e-06		1	4.86753e-07	4.86858e-07
	1	2.38996e-06	2.47733e-06		1	1.16399e-06	1.23834e-06		1	4.87015e-07	4.87093e-07
	1	2.46995e-06	2.48598e-06		1	1.18523e-06	1.2386e-06		1	4.06429e-07	4.87249e-07
	1	2.16376e-06	2.48633e-06		1	1.05757e-06	1.23963e-06		1	4.87827e-07	4.87839e-07
	1	2.41505e-06	2.48912e-06		1	1.24054e-06	1.24054e-06		1	4.86034e-07	4.92106e-07
	1	2.48282e-06	2.48957e-06		1	1.18859e-06	1.24178e-06		1	4.91573e-07	4.92153e-07
	1	2.37325e-06	2.49095e-06		1	1.17431e-06	1.24328e-06		1	4.92747e-07	4.92748e-07
	1	2.28225e-06	2.49363e-06		1	1.24537e-06	1.24726e-06		1	4.92829e-07	4.92831e-07
	1	2.38762e-06	2.49452e-06		1	1.15784e-06	1.2489e-06		1	4.92873e-07	4.92957e-07
	1	2.497e-06	2.49705e-06		1	1.21962e-06	1.249e-06		1	3.6391e-07	4.92972e-07
	1	2.35576e-06	2.49726e-06		1	1.14714e-06	1.2512e-06		1	4.87015e-07	4.93777e-07
	1	2.47261e-06	2.50404e-06		1	1.07903e-06	1.252e-06		1	4.17485e-07	4.95791e-07
	1	2.49134e-06	2.50426e-06		1	1.24106e-06	1.25433e-06		1	3.56808e-07	4.98434e-07
	1	2.47611e-06	2.50561e-06		1	1.25519e-06	1.25519e-06		1	4.25354e-07	4.99304e-07
	1	2.51028e-06	2.51028e-06		1	9.5456e-07	1.25601e-06		1	4.09449e-07	4.99712e-07
	1	2.45313e-06	2.51059e-06		1	1.22638e-06	1.25605e-06		1	4.65794e-07	5.00812e-07
	1	2.3916e-06	2.51494e-06		1	9.61421e-07	1.25647e-06		1	4.77047e-07	5.01518e-07
	1	2.47234e-06	2.51947e-06		1	1.25939e-06	1.25974e-06		1	5.01678e-07	5.0168e-07
	1	2.18898e-06	2.52033e-06		1	1.18268e-06	1.26195e-06		1	4.84575e-07	5.05368e-07
	1	2.50028e-06	2.52193e-06		1	1.18121e-06	1.26472e-06		1	4.98388e-07	5.05747e-07
	1	2.42024e-06	2.52203e-06		1	1.14057e-06	1.26598e-06		1	4.71816e-07	5.06432e-07
	1	2.52263e-06	2.52275e-06		1	1.14059e-06	1.266e-06		1	5.0651e-07	5.06512e-07
	1	2.49969e-06	2.52334e-06		1	1.14069e-06	1.26607e-06		1	5.07119e-07	5.07152e-07
	1	2.33469e-06	2.52425e-06		1	1.14077e-06	1.26614e-06		1	5.07294e-07	5.07296e-07
	1	2.52521e-06	2.52521e-06		1	1.14078e-06	1.26615e-06		1	4.8547e-07	5.09309e-07
	1	2.38513e-06	2.5282e-06		1	1.14089e-06	1.26625e-06		1	4.35268e-07	5.09447e-07
	1	2.49157e-06	2.52849e-06		1	1.14094e-06	1.26629e-06		1	5.10568e-07	5.10617e-07
	1	2.53126e-06	2.53126e-06		1	1.11495e-06	1.26644e-06		1	5.14287e-07	5.1429e-07
	1	2.53231e-06	2.53253e-06		1	1.21843e-06	1.26736e-06		1	5.03589e-07	5.1462e-07
	1	2.53343e-06	2.5335e-06		1	9.05209e-07	1.26814e-06		1	4.42e-07	5.15563e-07
	1	2.10757e-06	2.53955e-06		1	1.00347e-06	1.26877e-06		1	3.70842e-07	5.15893e-07
	1	2.01512e-06	2.54093e-06		1	1.2156e-06	1.27065e-06		1	4.91879e-07	5.17339e-07
	1	2.32787e-06	2.5432e-06		1	1.24767e-06	1.2707e-06		1	4.26114e-07	5.17594e-07
	1	2.44546e-06	2.54721e-06		1	1.27264e-06	1.27264e-06		1	5.184e-07	5.18402e-07
	1	1.92108e-06	2.54915e-06		1	1.27489e-06	1.27651e-06		1	3.70842e-07	5.18423e-07
	1	2.5046e-06	2.55064e-06		1	1.14079e-06	1.27731e-06		1	4.4039e-07	5.18858e-07
	1	2.47997e-06	2.55652e-06		1	1.20693e-06	1.27848e-06		1	4.95654e-07	5.19184e-07
	1	2.41153e-06	2.55888e-06		1	1.22638e-06	1.27855e-06		1	4.42582e-07	5.19974e-07
	1	2.54555e-06	2.56045e-06		1	1.24523e-06	1.27859e-06		1	4.97121e-07	5.2074e-07
	1	2.5476e-06	2.56089e-06		1	1.28488e-06	1.28503e-06		1	5.21077e-07	5.21079e-07
	1	2.53048e-06	2.56317e-06		1	1.088e-06	1.28547e-06		1	5.21142e-07	5.21143e-07
	1	2.48125e-06	2.56752e-06		1	1.28745e-06	1.28747e-06		1	5.10636e-07	5.21286e-07
	1	2.57011e-06	2.57011e-06		1	1.28832e-06	1.28832e-06		1	5.21258e-07	5.21334e-07
	1	2.40774e-06	2.57076e-06		1	1.28844e-06	1.28844e-06		1	5.21336e-07	5.21338e-07
	1	2.56142e-06	2.57088e-06		1	1.28845e-06	1.28845e-06		1	3.67575e-07	5.22747e-07
	1	2.51883e-06	2.57125e-06		1	1.28829e-06	1.28876e-06		1	4.51382e-07	5.23603e-07
	1	2.56808e-06	2.57291e-06		1	1.19798e-06	1.29191e-06		1	5.01124e-07	5.23982e-07
	1	2.23165e-06	2.57485e-06		1	1.29287e-06	1.29287e-06		1	4.52564e-07	5.24233e-07
	1	2.51377e-06	2.57725e-06		1	1.29287e-06	1.29287e-06		1	4.90734e-07	5.24542e-07
	1	2.57765e-06	2.57766e-06		1	1.29288e-06	1.29288e-06		1	5.26146e-07	5.26299e-07
	1	2.5531e-06	2.57847e-06		1	1.29288e-06	1.29288e-06		1	5.26605e-07	5.26648e-07
	1	2.57576e-06	2.57887e-06		1	1.29288e-06	1.29288e-06		1	4.95237e-07	5.29631e-07
	1	2.47388e-06	2.58225e-06		1	1.29292e-06	1.29292e-06		1	5.04975e-07	5.30139e-07
	1	2.58116e-06	2.58642e-06		1	1.22877e-06	1.29376e-06		1	4.66323e-07	5.30206e-07
	1	2.45174e-06	2.58743e-06		1	1.29288e-06	1.29537e-06		1	5.30582e-07	5.30584e-07
	1	2.47384e-06	2.58782e-06		1	1.29551e-06	1.29611e-06		1	4.43748e-07	5.31091e-07
	1	2.5867e-06	2.58981e-06		1	1.22346e-06	1.30072e-06		1	4.04474e-07	5.32532e-07
	1	2.22612e-06	2.59688e-06		1	1.19944e-06	1.30096e-06		1	5.35494e-07	5.35496e-07
	1	2.59439e-06	2.59759e-06		1	1.28694e-06	1.30176e-06		1	5.3551e-07	5.35649e-07
	1	2.54134e-06	2.59856e-06		1	1.30214e-06	1.30308e-06		1	5.14985e-07	5.37374e-07
	1	2.59858e-06	2.59867e-06		1	1.28837e-06	1.30368e-06		1	5.37304e-07	5.37378e-07
	1	2.19655e-06	2.59956e-06		1	1.24059e-06	1.30574e-06		1	5.37708e-07	5.37737e-07
	1	2.54564e-06	2.60042e-06		1	1.30861e-06	1.30973e-06		1	5.04536e-07	5.38039e-07
	1	2.54297e-06	2.60044e-06		1	1.31372e-06	1.31372e-06		1	5.02431e-07	5.38157e-07
	1	2.40934e-06	2.60127e-06		1	1.29287e-06	1.31453e-06		1	5.35883e-07	5.3867e-07
	1	2.60693e-06	2.60694e-06		1	1.29287e-06	1.31453e-06		1	5.38896e-07	5.38896e-07
	1	2.30972e-06	2.60803e-06		1	1.29289e-06	1.31457e-06		1	5.38899e-07	5.38899e-07
	1	2.61484e-06	2.61486e-06		1	1.2929e-06	1.31459e-06		1	5.38899e-07	5.38899e-07
	1	2.55863e-06	2.61507e-06		1	1.2929e-06	1.3146e-06		1	5.38899e-07	5.38899e-07
	1	2.56586e-06	2.61628e-06		1	1.29288e-06	1.3146e-06		1	5.38899e-07	5.38899e-07
	1	2.59599e-06	2.61718e-06		1	1.28843e-06	1.31698e-06		1	5.38902e-07	5.38902e-07
	1	2.47838e-06	2.61845e-06		1	1.31222e-06	1.32067e-06		1	5.38902e-07	5.38902e-07
	1	2.62236e-06	2.62674e-06		1	1.29824e-06	1.32261e-06		1	5.38902e-07	5.38902e-07
	1	2.57268e-06	2.62816e-06		1	1.06396e-06	1.32438e-06		1	5.38906e-07	5.38906e-07
	1	2.62919e-06	2.62919e-06		1	1.064e-06	1.3244e-06		1	5.38911e-07	5.38911e-07
	1	2.6292e-06	2.62924e-06		1	1.06401e-06	1.32442e-06		1	5.38916e-07	5.38916e-07
	1	2.6326e-06	2.63329e-06		1	9.5586e-07	1.32442e-06		1	5.38916e-07	5.38916e-07
	1	2.63585e-06	2.63597e-06		1	1.0641e-06	1.32447e-06		1	5.38916e-07	5.38916e-07
	1	2.28901e-06	2.63945e-06		1	1.06417e-06	1.32452e-06		1	5.38922e-07	5.38922e-07
	1	2.30051e-06	2.6401e-06		1	1.06429e-06	1.32462e-06		1	2.7075e-07	5.38922e-07
	1	2.58794e-06	2.64089e-06		1	1.32464e-06	1.32472e-06		1	5.38928e-07	5.38928e-07
	1	2.31504e-06	2.64279e-06		1	1.24342e-06	1.32475e-06		1	5.38935e-07	5.38935e-07
	1	2.49532e-06	2.64281e-06		1	1.32644e-06	1.32692e-06		1	5.38943e-07	5.38943e-07
	1	2.63771e-06	2.64475e-06		1	1.28833e-06	1.32797e-06		1	5.38951e-07	5.38951e-07
	1	2.58126e-06	2.6529e-06		1	1.28836e-06	1.328e-06		1	5.38968e-07	5.38968e-07
	1	2.55329e-06	2.65382e-06		1	1.28836e-06	1.328e-06		1	5.38968e-07	5.38968e-07
	1	2.57796e-06	2.65465e-06		1	1.28839e-06	1.32803e-06		1	5.38978e-07	5.38978e-07
	1	2.63475e-06	2.65683e-06		1	1.28839e-06	1.32803e-06		1	5.38978e-07	5.38978e-07
	1	2.65418e-06	2.65902e-06		1	1.28844e-06	1.32806e-06		1	5.38999e-07	5.38999e-07
	1	2.63907e-06	2.66001e-06		1	1.2885e-06	1.32815e-06		1	5.38999e-07	5.38999e-07
	1	2.65519e-06	2.66067e-06		1	1.24982e-06	1.33097e-06		1	5.3901e-07	5.3901e-07
	1	2.66063e-06	2.66084e-06		1	1.2644e-06	1.33123e-06		1	5.39075e-07	5.39075e-07
	1	2.02089e-06	2.66127e-06		1	1.23047e-06	1.33222e-06		1	5.39075e-07	5.39075e-07
	1	2.37405e-06	2.66259e-06		1	1.30581e-06	1.33564e-06		1	5.3909e-07	5.3909e-07
	1	2.65974e-06	2.66333e-06		1	1.32636e-06	1.33967e-06		1	5.3909e-07	5.3909e-07
	1	2.65969e-06	2.66358e-06		1	1.00956e-06	1.34228e-06		1	5.3912e-07	5.3912e-07
	1	2.65973e-06	2.66378e-06		1	1.32775e-06	1.34269e-06		1	5.39137e-07	5.39137e-07
	1	2.3488e-06	2.66547e-06		1	1.19095e-06	1.34698e-06		1	5.39154e-07	5.39154e-07
	1	2.62352e-06	2.66599e-06		1	1.31907e-06	1.34965e-06		1	5.39171e-07	5.39171e-07
	1	2.66585e-06	2.66614e-06		1	1.2484e-06	1.35055e-06		1	5.38902e-07	5.39284e-07
	1	2.26102e-06	2.66662e-06		1	1.29288e-06	1.3528e-06		1	3.80276e-07	5.39849e-07
	1	2.6367e-06	2.67357e-06		1	1.29287e-06	1.3528e-06		1	5.3992e-07	5.39923e-07
	1	2.47616e-06	2.67543e-06		1	1.22638e-06	1.3528e-06		1	5.38902e-07	5.40356e-07
	1	2.65562e-06	2.67635e-06		1	1.29288e-06	1.35284e-06		1	4.66456e-07	5.40597e-07
	1	2.67728e-06	2.67728e-06		1	9.55948e-07	1.35286e-06		1	5.41365e-07	5.41368e-07
	1	2.67596e-06	2.67763e-06		1	1.34313e-06	1.35351e-06		1	4.75042e-07	5.41368e-07
	1	2.67525e-06	2.67799e-06		1	1.35343e-06	1.35398e-06		1	5.42812e-07	5.42815e-07
	1	2.67852e-06	2.6827e-06		1	1.29288e-06	1.36298e-06		1	5.21227e-07	5.42925e-07
	1	2.65217e-06	2.68602e-06		1	1.29289e-06	1.36301e-06		1	5.43947e-07	5.44092e-07
	1	2.31929e-06	2.68667e-06		1	1.29289e-06	1.36303e-06		1	5.44055e-07	5.44141e-07
	1	2.62494e-06	2.68706e-06		1	1.29298e-06	1.36312e-06		1	5.21227e-07	5.44174e-07
	1	2.60997e-06	2.68904e-06		1	1.2929e-06	1.36348e-06		1	4.70569e-07	5.44205e-07
	1	2.67878e-06	2.69441e-06		1	1.3016e-06	1.36596e-06		1	5.44288e-07	5.44291e-07
	1	2.67616e-06	2.70036e-06		1	1.24677e-06	1.36793e-06		1	5.44853e-07	5.44881e-07
	1	2.65007e-06	2.7014e-06		1	1.29287e-06	1.36871e-06		1	5.09579e-07	5.455e-07
	1	2.64639e-06	2.70325e-06		1	1.22638e-06	1.36875e-06		1	5.38928e-07	5.45544e-07
	1	2.65533e-06	2.70367e-06		1	1.22638e-06	1.36896e-06		1	5.45526e-07	5.45957e-07
	1	2.68162e-06	2.70635e-06		1	1.37054e-06	1.37054e-06		1	5.45255e-07	5.46031e-07
	1	2.70075e-06	2.70715e-06		1	1.37059e-06	1.37059e-06		1	5.23864e-07	5.46031e-07
	1	2.56419e-06	2.7097e-06		1	1.37059e-06	1.37059e-06		1	5.24319e-07	5.46471e-07
	1	2.67139e-06	2.71286e-06		1	1.3709e-06	1.3709e-06		1	5.38911e-07	5.46498e-07
	1	2.65504e-06	2.71294e-06		1	9.76707e-07	1.37099e-06		1	4.69353e-07	5.46621e-07
	1	2.65969e-06	2.71336e-06		1	1.28836e-06	1.37231e-06		1	4.16369e-07	5.47134e-07
	1	2.6506e-06	2.71496e-06		1	1.37054e-06	1.37304e-06		1	4.82847e-07	5.47214e-07
	1	2.69304e-06	2.71501e-06		1	1.37055e-06	1.37305e-06		1	4.69353e-07	5.48165e-07
	1	2.69247e-06	2.71585e-06		1	1.37057e-06	1.37307e-06		1	5.47755e-07	5.48435e-07
	1	2.63912e-06	2.71603e-06		1	1.3706e-06	1.37309e-06		1	4.79141e-07	5.48507e-07
	1	2.63891e-06	2.7169e-06		1	1.37064e-06	1.37313e-06		1	5.04447e-07	5.48642e-07
	1	2.61902e-06	2.71824e-06		1	1.37054e-06	1.37747e-06		1	5.26605e-07	5.49055e-07
	1	2.39053e-06	2.7231e-06		1	1.37055e-06	1.37747e-06		1	5.28035e-07	5.50145e-07
	1	2.72389e-06	2.72648e-06		1	1.37056e-06	1.37749e-06		1	4.74229e-07	5.51722e-07
	1	2.31124e-06	2.72719e-06		1	1.28832e-06	1.37749e-06		1	5.38899e-07	5.52694e-07
	1	2.61838e-06	2.72982e-06		1	1.37056e-06	1.37749e-06		1	4.4296e-07	5.52793e-07
	1	2.67852e-06	2.73188e-06		1	1.37059e-06	1.37751e-06		1	5.46873e-07	5.54104e-07
	1	2.63281e-06	2.73204e-06		1	1.3706e-06	1.37752e-06		1	4.7668e-07	5.54105e-07
	1	2.72116e-06	2.73218e-06		1	1.37061e-06	1.37753e-06		1	5.54869e-07	5.54935e-07
	1	2.70626e-06	2.7326e-06		1	1.37074e-06	1.37765e-06		1	5.21965e-07	5.55252e-07
	1	2.73615e-06	2.73621e-06		1	1.3206e-06	1.37983e-06		1	5.57949e-07	5.58078e-07
	1	2.33144e-06	2.74187e-06		1	1.28843e-06	1.38128e-06		1	5.59094e-07	5.59112e-07
	1	2.6071e-06	2.74586e-06		1	1.29287e-06	1.38234e-06		1	4.2277e-07	5.60857e-07
	1	2.56868e-06	2.74691e-06		1	1.29288e-06	1.38236e-06		1	5.61655e-07	5.61814e-07
	1	2.74662e-06	2.7479e-06		1	1.29287e-06	1.38237e-06		1	5.6252e-07	5.62528e-07
	1	2.55645e-06	2.74873e-06		1	1.29287e-06	1.38238e-06		1	5.62437e-07	5.62796e-07
	1	2.7004e-06	2.75016e-06		1	1.29288e-06	1.38239e-06		1	5.38899e-07	5.64273e-07
	1	2.75135e-06	2.75135e-06		1	1.2929e-06	1.38249e-06		1	5.45867e-07	5.65482e-07
	1	2.73727e-06	2.75292e-06		1	1.38261e-06	1.38261e-06		1	5.38988e-07	5.65941e-07
	1	2.4677e-06	2.75506e-06		1	1.34154e-06	1.38505e-06		1	5.65961e-07	5.65963e-07
	1	2.75819e-06	2.75819e-06		1	1.38533e-06	1.38533e-06		1	4.99604e-07	5.65963e-07
	1	2.29326e-06	2.75955e-06		1	1.08774e-06	1.38756e-06		1	5.66404e-07	5.66418e-07
	1	2.4811e-06	2.7625e-06		1	1.23536e-06	1.38897e-06		1	5.68519e-07	5.68603e-07
	1	2.54024e-06	2.76913e-06		1	1.35958e-06	1.39286e-06		1	5.70612e-07	5.70668e-07
	1	2.75691e-06	2.76939e-06		1	1.25301e-06	1.39392e-06		1	5.70825e-07	5.70827e-07
	1	2.76293e-06	2.77001e-06		1	1.22638e-06	1.39533e-06		1	5.708e-07	5.70832e-07
	1	2.65216e-06	2.77232e-06		1	1.37453e-06	1.3955e-06		1	5.71494e-07	5.71949e-07
	1	2.68966e-06	2.77402e-06		1	1.39611e-06	1.39614e-06		1	5.72188e-07	5.72217e-07
	1	2.77208e-06	2.77463e-06		1	1.23003e-06	1.39627e-06		1	5.71403e-07	5.72419e-07
	1	1.81011e-06	2.77551e-06		1	1.37063e-06	1.39673e-06		1	4.99604e-07	5.72637e-07
	1	2.7611e-06	2.77741e-06		1	1.3819e-06	1.39741e-06		1	5.08708e-07	5.73009e-07
	1	2.65079e-06	2.77979e-06		1	1.29773e-06	1.39752e-06		1	5.73595e-07	5.73931e-07
	1	2.77027e-06	2.78691e-06		1	1.22684e-06	1.40278e-06		1	5.52066e-07	5.74036e-07
	1	2.78609e-06	2.79063e-06		1	1.38745e-06	1.40377e-06		1	5.74028e-07	5.74074e-07
	1	2.71903e-06	2.79105e-06		1	1.18033e-06	1.40693e-06		1	5.01124e-07	5.74341e-07
	1	2.7688e-06	2.79351e-06		1	1.28829e-06	1.41248e-06		1	5.74699e-07	5.74737e-07
	1	2.55439e-06	2.79429e-06		1	1.2883e-06	1.41249e-06		1	3.54922e-07	5.75285e-07
	1	2.79557e-06	2.79561e-06		1	1.28832e-06	1.41251e-06		1	5.51237e-07	5.75391e-07
	1	2.27223e-06	2.79881e-06		1	1.39129e-06	1.41277e-06		1	5.54308e-07	5.75611e-07
	1	2.77862e-06	2.79993e-06		1	1.32808e-06	1.41641e-06		1	5.75562e-07	5.75851e-07
	1	2.63821e-06	2.80213e-06		1	1.15227e-06	1.41985e-06		1	4.55265e-07	5.77019e-07
	1	2.79362e-06	2.80403e-06		1	1.2499e-06	1.42046e-06		1	4.9724e-07	5.7776e-07
	1	2.7613e-06	2.80526e-06		1	1.42048e-06	1.42153e-06		1	5.01678e-07	5.78449e-07
	1	2.78245e-06	2.80571e-06		1	1.42778e-06	1.42778e-06		1	5.01678e-07	5.78449e-07
	1	2.57921e-06	2.80874e-06		1	1.42778e-06	1.42792e-06		1	5.54024e-07	5.78771e-07
	1	2.73288e-06	2.80889e-06		1	1.17495e-06	1.43018e-06		1	5.09286e-07	5.79788e-07
	1	2.81751e-06	2.81751e-06		1	1.40783e-06	1.43031e-06		1	5.38988e-07	5.80883e-07
	1	2.51705e-06	2.81954e-06		1	1.33233e-06	1.43129e-06		1	4.88156e-07	5.81776e-07
	1	2.68457e-06	2.81973e-06		1	1.42996e-06	1.43201e-06		1	5.09993e-07	5.81966e-07
	1	2.76241e-06	2.82306e-06		1	1.40893e-06	1.43257e-06		1	5.81963e-07	5.82021e-07
	1	2.54564e-06	2.82384e-06		1	1.14056e-06	1.4336e-06		1	5.82264e-07	5.82287e-07
	1	2.75308e-06	2.82397e-06		1	1.37699e-06	1.43628e-06		1	5.07414e-07	5.82326e-07
	1	2.8038e-06	2.82854e-06		1	1.40868e-06	1.43798e-06		1	5.05825e-07	5.82697e-07
	1	2.80731e-06	2.82894e-06		1	1.33831e-06	1.43834e-06		1	5.38911e-07	5.83758e-07
	1	2.51425e-06	2.82972e-06		1	1.44013e-06	1.44043e-06		1	5.84345e-07	5.84346e-07
	1	2.8175e-06	2.83052e-06		1	1.37486e-06	1.44192e-06		1	5.85436e-07	5.85438e-07
	1	2.81929e-06	2.83384e-06		1	1.40665e-06	1.44239e-06		1	5.13514e-07	5.85478e-07
	1	2.60707e-06	2.83988e-06		1	1.44306e-06	1.44338e-06		1	5.86186e-07	5.86261e-07
	1	2.83812e-06	2.84159e-06		1	1.36544e-06	1.4464e-06		1	5.86369e-07	5.86391e-07
	1	2.84173e-06	2.8418e-06		1	1.2883e-06	1.44666e-06		1	5.66222e-07	5.8707e-07
	1	2.81944e-06	2.84322e-06		1	1.41517e-06	1.44755e-06		1	5.55832e-07	5.89581e-07
	1	2.84547e-06	2.84548e-06		1	1.28832e-06	1.44769e-06		1	5.55936e-07	5.8994e-07
	1	2.57564e-06	2.85072e-06		1	1.37092e-06	1.45048e-06		1	5.90641e-07	5.90642e-07
	1	2.47713e-06	2.85572e-06		1	1.29287e-06	1.45058e-06		1	5.38978e-07	5.91988e-07
	1	2.86315e-06	2.86315e-06		1	1.28841e-06	1.45338e-06		1	5.92557e-07	5.9259e-07
	1	2.64573e-06	2.86385e-06		1	1.2885e-06	1.45346e-06		1	5.92994e-07	5.92996e-07
	1	2.81555e-06	2.86441e-06		1	1.28865e-06	1.45359e-06		1	5.1775e-07	5.93094e-07
	1	2.79526e-06	2.86595e-06		1	1.25091e-06	1.45368e-06		1	5.67064e-07	5.93447e-07
	1	2.86732e-06	2.8686e-06		1	1.37979e-06	1.45413e-06		1	5.68167e-07	5.9399e-07
	1	2.46575e-06	2.87347e-06		1	1.36351e-06	1.46105e-06		1	5.93979e-07	5.94012e-07
	1	2.83154e-06	2.87394e-06		1	1.39486e-06	1.46322e-06		1	5.9469e-07	5.94724e-07
	1	2.76013e-06	2.87764e-06		1	1.46524e-06	1.46524e-06		1	5.38922e-07	5.95623e-07
	1	2.87603e-06	2.88046e-06		1	1.38051e-06	1.46899e-06		1	5.25689e-07	5.97477e-07
	1	2.56704e-06	2.88106e-06		1	1.37054e-06	1.46928e-06		1	6.00069e-07	6.00313e-07
	1	2.88104e-06	2.8812e-06		1	1.37056e-06	1.46929e-06		1	6.00835e-07	6.01033e-07
	1	2.78812e-06	2.88197e-06		1	1.37058e-06	1.46931e-06		1	5.71357e-07	6.01093e-07
	1	2.70657e-06	2.88217e-06		1	1.37066e-06	1.4694e-06		1	4.95346e-07	6.01393e-07
	1	2.83563e-06	2.88235e-06		1	1.36494e-06	1.47741e-06		1	5.33544e-07	6.0176e-07
	1	2.82547e-06	2.88262e-06		1	1.10685e-06	1.47797e-06		1	5.36159e-07	6.02344e-07
	1	2.50463e-06	2.8834e-06		1	1.48008e-06	1.48011e-06		1	5.25297e-07	6.02807e-07
	1	2.8851e-06	2.88769e-06		1	1.48303e-06	1.48403e-06		1	5.79857e-07	6.0311e-07
	1	2.80631e-06	2.88819e-06		1	1.46228e-06	1.48832e-06		1	6.03424e-07	6.03426e-07
	1	2.88844e-06	2.88879e-06		1	1.49238e-06	1.49238e-06		1	6.0412e-07	6.04151e-07
	1	2.88939e-06	2.88939e-06		1	1.49238e-06	1.49238e-06		1	5.71357e-07	6.05015e-07
	1	2.02719e-06	2.89007e-06		1	1.4924e-06	1.4924e-06		1	3.7724e-07	6.05067e-07
	1	2.65968e-06	2.89049e-06		1	1.4924e-06	1.4924e-06		1	5.29153e-07	6.05231e-07
	1	2.86422e-06	2.89549e-06		1	1.49242e-06	1.49242e-06		1	5.38922e-07	6.05319e-07
	1	2.89591e-06	2.89594e-06		1	1.49242e-06	1.49242e-06		1	6.0586e-07	6.05933e-07
	1	2.63228e-06	2.89728e-06		1	1.49259e-06	1.49259e-06		1	6.0586e-07	6.06011e-07
	1	2.83372e-06	2.89922e-06		1	1.4927e-06	1.4927e-06		1	6.06183e-07	6.06184e-07
	1	2.90042e-06	2.90042e-06		1	1.49296e-06	1.49296e-06		1	5.38943e-07	6.06262e-07
	1	2.90172e-06	2.90185e-06		1	1.33986e-06	1.49492e-06		1	5.72219e-07	6.06483e-07
	1	2.56081e-06	2.90505e-06		1	1.49241e-06	1.49609e-06		1	5.8507e-07	6.07923e-07
	1	2.56499e-06	2.90561e-06		1	1.34485e-06	1.497e-06		1	6.08377e-07	6.08385e-07
	1	2.8991e-06	2.90682e-06		1	1.40719e-06	1.49984e-06		1	5.26243e-07	6.08844e-07
	1	2.81381e-06	2.90726e-06		1	1.49237e-06	1.50291e-06		1	6.09041e-07	6.09102e-07
	1	2.7631e-06	2.90882e-06		1	1.49296e-06	1.50397e-06		1	6.09301e-07	6.09311e-07
	1	2.67627e-06	2.90965e-06		1	1.47149e-06	1.50513e-06		1	5.68381e-07	6.09622e-07
	1	2.86775e-06	2.91039e-06		1	1.50744e-06	1.50746e-06		1	6.09401e-07	6.11041e-07
	1	2.91082e-06	2.91101e-06		1	1.50527e-06	1.50788e-06		1	5.91399e-07	6.11691e-07
	1	2.915e-06	2.915e-06		1	1.5087e-06	1.5087e-06		1	5.84867e-07	6.12041e-07
	1	2.69729e-06	2.91504e-06		1	1.51012e-06	1.51053e-06		1	6.09122e-07	6.13179e-07
	1	2.91532e-06	2.91556e-06		1	1.4141e-06	1.51143e-06		1	5.93287e-07	6.13249e-07
	1	2.77112e-06	2.91572e-06		1	1.51326e-06	1.51334e-06		1	5.94968e-07	6.14228e-07
	1	2.87053e-06	2.91679e-06		1	1.51363e-06	1.51366e-06		1	3.83706e-07	6.14449e-07
	1	2.68923e-06	2.91692e-06		1	1.51381e-06	1.51537e-06		1	5.97016e-07	6.1718e-07
	1	2.85899e-06	2.91926e-06		1	1.51657e-06	1.51698e-06		1	5.41365e-07	6.17183e-07
	1	2.80207e-06	2.91988e-06		1	1.34239e-06	1.51869e-06		1	6.18066e-07	6.18322e-07
	1	2.79211e-06	2.92045e-06		1	1.492e-06	1.5209e-06		1	5.49201e-07	6.20218e-07
	1	2.77869e-06	2.92136e-06		1	1.09087e-06	1.521e-06		1	5.87483e-07	6.20254e-07
	1	2.88366e-06	2.92153e-06		1	1.4473e-06	1.52173e-06		1	5.87126e-07	6.20332e-07
	1	2.90339e-06	2.922e-06		1	1.46283e-06	1.52191e-06		1	3.37796e-07	6.21209e-07
	1	2.87608e-06	2.92309e-06		1	1.36459e-06	1.5223e-06		1	5.98086e-07	6.21331e-07
	1	2.55791e-06	2.92496e-06		1	1.43736e-06	1.52434e-06		1	5.38999e-07	6.22871e-07
	1	2.49489e-06	2.92512e-06		1	1.50925e-06	1.5247e-06		1	5.84547e-07	6.23388e-07
	1	2.90609e-06	2.92842e-06		1	1.44917e-06	1.52658e-06		1	6.23298e-07	6.23389e-07
	1	2.84953e-06	2.93067e-06		1	1.29721e-06	1.52789e-06		1	5.38935e-07	6.23967e-07
	1	2.70677e-06	2.93504e-06		1	1.49462e-06	1.5285e-06		1	6.23871e-07	6.24329e-07
	1	2.93552e-06	2.93556e-06		1	1.52895e-06	1.52937e-06		1	5.93329e-07	6.26015e-07
	1	2.92383e-06	2.93852e-06		1	1.47873e-06	1.52976e-06		1	6.04012e-07	6.26547e-07
	1	2.79111e-06	2.94031e-06		1	1.36296e-06	1.53263e-06		1	6.26588e-07	6.26591e-07
	1	2.90151e-06	2.94229e-06		1	1.22638e-06	1.53272e-06		1	5.65961e-07	6.2729e-07
	1	2.65006e-06	2.9423e-06		1	1.53845e-06	1.53858e-06		1	5.61939e-07	6.27639e-07
	1	2.68562e-06	2.94397e-06		1	1.48648e-06	1.53963e-06		1	5.59425e-07	6.27864e-07
	1	2.93305e-06	2.94418e-06		1	1.48937e-06	1.54179e-06		1	6.2818e-07	6.28293e-07
	1	2.89365e-06	2.94577e-06		1	1.54393e-06	1.54393e-06		1	5.55e-07	6.29115e-07
	1	2.79835e-06	2.94581e-06		1	1.49567e-06	1.54427e-06		1	5.66435e-07	6.29221e-07
	1	2.92089e-06	2.94676e-06		1	1.53443e-06	1.54637e-06		1	6.25799e-07	6.29668e-07
	1	2.83269e-06	2.94768e-06		1	1.54647e-06	1.54651e-06		1	6.0342e-07	6.29841e-07
	1	2.89475e-06	2.94801e-06		1	1.39964e-06	1.54651e-06		1	6.07569e-07	6.29994e-07
	1	2.75425e-06	2.95049e-06		1	1.5469e-06	1.54934e-06		1	6.30067e-07	6.30076e-07
	1	2.95107e-06	2.95121e-06		1	1.48465e-06	1.55001e-06		1	5.59094e-07	6.30089e-07
	1	2.83714e-06	2.95542e-06		1	1.50291e-06	1.55016e-06		1	5.58067e-07	6.30257e-07
	1	2.88912e-06	2.95578e-06		1	1.38307e-06	1.55696e-06		1	6.31039e-07	6.31051e-07
	1	2.52298e-06	2.95578e-06		1	1.41032e-06	1.55757e-06		1	6.00069e-07	6.31755e-07
	1	2.4013e-06	2.95968e-06		1	1.55769e-06	1.55772e-06		1	5.55681e-07	6.32598e-07
	1	2.91904e-06	2.96178e-06		1	1.37365e-06	1.56002e-06		1	6.1165e-07	6.32698e-07
	1	2.87404e-06	2.96371e-06		1	1.48057e-06	1.56079e-06		1	6.0342e-07	6.34904e-07
	1	2.80207e-06	2.96588e-06		1	1.30242e-06	1.56266e-06		1	6.05408e-07	6.34942e-07
	1	2.91704e-06	2.96595e-06		1	1.29672e-06	1.56357e-06		1	5.708e-07	6.35652e-07
	1	2.83553e-06	2.96981e-06		1	1.44374e-06	1.5646e-06		1	6.36171e-07	6.36173e-07
	1	2.94009e-06	2.9705e-06		1	1.56506e-06	1.56506e-06		1	4.96907e-07	6.3699e-07
	1	2.92789e-06	2.97088e-06		1	1.55139e-06	1.56751e-06		1	6.02666e-07	6.37194e-07
	1	2.97091e-06	2.97108e-06		1	1.49377e-06	1.56891e-06		1	6.0342e-07	6.37709e-07
	1	2.94831e-06	2.97192e-06		1	1.47416e-06	1.57149e-06		1	6.3843e-07	6.38433e-07
	1	2.67984e-06	2.97253e-06		1	1.50736e-06	1.5721e-06		1	6.38968e-07	6.39083e-07
	1	2.79112e-06	2.9776e-06		1	1.2884e-06	1.57236e-06		1	6.39657e-07	6.39707e-07
	1	2.96403e-06	2.98129e-06		1	1.49237e-06	1.57329e-06		1	5.59778e-07	6.39827e-07
	1	2.98065e-06	2.98151e-06		1	1.49236e-06	1.57329e-06		1	5.79159e-07	6.42322e-07
	1	2.12513e-06	2.98252e-06		1	1.49238e-06	1.57331e-06		1	6.42432e-07	6.42459e-07
	1	2.76696e-06	2.98595e-06		1	1.49238e-06	1.57333e-06		1	5.70103e-07	6.4381e-07
	1	2.93391e-06	2.98716e-06		1	1.4924e-06	1.57333e-06		1	6.43864e-07	6.4389e-07
	1	2.94059e-06	2.98782e-06		1	1.49239e-06	1.57334e-06		1	6.35084e-07	6.44135e-07
	1	2.99018e-06	2.99018e-06		1	1.49245e-06	1.5734e-06		1	5.39308e-07	6.45988e-07
	1	2.85766e-06	2.99036e-06		1	1.49246e-06	1.5734e-06		1	6.09115e-07	6.4615e-07
	1	2.99029e-06	2.99038e-06		1	1.49265e-06	1.57368e-06		1	6.47359e-07	6.47437e-07
	1	2.57765e-06	2.99146e-06		1	1.45201e-06	1.57792e-06		1	6.09153e-07	6.47665e-07
	1	2.98182e-06	2.99392e-06		1	1.39448e-06	1.57819e-06		1	6.48399e-07	6.48422e-07
	1	2.47737e-06	2.99597e-06		1	1.49861e-06	1.57877e-06		1	5.83368e-07	6.48635e-07
	1	2.93328e-06	2.99931e-06		1	1.49237e-06	1.58215e-06		1	6.13301e-07	6.48824e-07
	1	2.99335e-06	2.99931e-06		1	1.57048e-06	1.58276e-06		1	6.48889e-07	6.48894e-07
	1	2.92893e-06	2.99954e-06		1	1.45091e-06	1.58411e-06		1	5.80376e-07	6.50271e-07
	1	2.99666e-06	3.00001e-06		1	1.51866e-06	1.58413e-06		1	6.51213e-07	6.51276e-07
	1	2.77485e-06	3.00071e-06		1	1.55396e-06	1.58912e-06		1	6.51784e-07	6.51808e-07
	1	2.9699e-06	3.00082e-06		1	1.17607e-06	1.59029e-06		1	6.31787e-07	6.52052e-07
	1	2.5093e-06	3.00769e-06		1	1.54016e-06	1.59099e-06		1	6.0342e-07	6.52837e-07
	1	3.00495e-06	3.00966e-06		1	1.28822e-06	1.59203e-06		1	5.8612e-07	6.53791e-07
	1	3.0121e-06	3.0121e-06		1	1.50922e-06	1.59377e-06		1	6.54296e-07	6.54298e-07
	1	2.7914e-06	3.01215e-06		1	1.49236e-06	1.59564e-06		1	5.24123e-07	6.54436e-07
	1	3.01598e-06	3.01603e-06		1	1.49237e-06	1.59565e-06		1	5.38922e-07	6.54551e-07
	1	2.96933e-06	3.01874e-06		1	1.4924e-06	1.59572e-06		1	5.84776e-07	6.54613e-07
	1	2.54557e-06	3.01945e-06		1	1.4924e-06	1.59575e-06		1	5.38928e-07	6.54689e-07
	1	2.62845e-06	3.02087e-06		1	1.49242e-06	1.59581e-06		1	6.09215e-07	6.55337e-07
	1	2.57886e-06	3.02122e-06		1	1.53363e-06	1.59627e-06		1	6.33236e-07	6.55919e-07
	1	2.91499e-06	3.02194e-06		1	1.56899e-06	1.59687e-06		1	5.82666e-07	6.56591e-07
	1	2.9763e-06	3.02473e-06		1	1.37055e-06	1.59771e-06		1	6.39235e-07	6.58336e-07
	1	3.02311e-06	3.02705e-06		1	1.50031e-06	1.60332e-06		1	6.24864e-07	6.58614e-07
	1	3.01274e-06	3.02744e-06		1	1.60283e-06	1.60367e-06		1	5.9469e-07	6.59303e-07
	1	2.8468e-06	3.02878e-06		1	1.59448e-06	1.60435e-06		1	6.37347e-07	6.59439e-07
	1	3.02904e-06	3.02904e-06		1	1.57672e-06	1.605e-06		1	5.92227e-07	6.59929e-07
	1	2.90325e-06	3.02969e-06		1	1.37056e-06	1.60536e-06		1	6.39235e-07	6.59996e-07
	1	3.02964e-06	3.02972e-06		1	1.37059e-06	1.60538e-06		1	5.90869e-07	6.60167e-07
	1	3.02676e-06	3.03006e-06		1	1.29288e-06	1.6055e-06		1	6.60846e-07	6.60848e-07
	1	2.97448e-06	3.03077e-06		1	1.59026e-06	1.60572e-06		1	6.35222e-07	6.6118e-07
	1	2.96036e-06	3.03356e-06		1	1.58331e-06	1.60659e-06		1	6.45426e-07	6.62121e-07
	1	2.99796e-06	3.03531e-06		1	1.60594e-06	1.60804e-06		1	5.98086e-07	6.63176e-07
	1	2.90879e-06	3.037e-06		1	1.61116e-06	1.61139e-06		1	6.43721e-07	6.63248e-07
	1	3.03016e-06	3.03724e-06		1	1.42175e-06	1.61242e-06		1	6.63292e-07	6.63372e-07
	1	2.93111e-06	3.03736e-06		1	1.61255e-06	1.61255e-06		1	6.04815e-07	6.63638e-07
	1	3.04046e-06	3.04062e-06		1	1.49162e-06	1.61374e-06		1	6.64319e-07	6.64418e-07
	1	3.00022e-06	3.04283e-06		1	1.49237e-06	1.61644e-06		1	6.47359e-07	6.65163e-07
	1	3.04409e-06	3.04409e-06		1	1.5541e-06	1.61647e-06		1	5.38999e-07	6.67333e-07
	1	2.89858e-06	3.04606e-06		1	1.58343e-06	1.61765e-06		1	6.67701e-07	6.67702e-07
	1	2.54556e-06	3.04809e-06		1	1.47125e-06	1.61771e-06		1	5.38999e-07	6.68134e-07
	1	2.99894e-06	3.05217e-06		1	1.61811e-06	1.61811e-06		1	5.98972e-07	6.68135e-07
	1	3.04521e-06	3.05262e-06		1	1.62046e-06	1.62046e-06		1	6.09228e-07	6.70135e-07
	1	3.04703e-06	3.0532e-06		1	1.59099e-06	1.62328e-06		1	6.3875e-07	6.70848e-07
	1	2.63422e-06	3.05455e-06		1	1.62362e-06	1.62363e-06		1	6.71094e-07	6.71094e-07
	1	2.65007e-06	3.0584e-06		1	1.59767e-06	1.62506e-06		1	6.71094e-07	6.71094e-07
	1	3.05251e-06	3.05969e-06		1	1.29289e-06	1.62549e-06		1	6.71096e-07	6.71096e-07
	1	3.05998e-06	3.06123e-06		1	1.62698e-06	1.62706e-06		1	6.71096e-07	6.71096e-07
	1	2.96395e-06	3.06156e-06		1	1.29288e-06	1.62726e-06		1	6.71098e-07	6.71098e-07
	1	3.04009e-06	3.06241e-06		1	1.5954e-06	1.62776e-06		1	6.71098e-07	6.71098e-07
	1	2.93324e-06	3.06539e-06		1	1.57876e-06	1.62809e-06		1	6.71098e-07	6.71098e-07
	1	3.02571e-06	3.07029e-06		1	1.29287e-06	1.62865e-06		1	6.71098e-07	6.71098e-07
	1	3.07088e-06	3.071e-06		1	1.49238e-06	1.62869e-06		1	6.0342e-07	6.71098e-07
	1	2.85655e-06	3.07152e-06		1	1.5669e-06	1.62874e-06		1	6.711e-07	6.711e-07
	1	3.07153e-06	3.07153e-06		1	1.49244e-06	1.6288e-06		1	6.711e-07	6.711e-07
	1	2.95312e-06	3.07164e-06		1	1.49249e-06	1.62893e-06		1	6.711e-07	6.711e-07
	1	2.79017e-06	3.07235e-06		1	1.51172e-06	1.62942e-06		1	6.71094e-07	6.71103e-07
	1	2.86712e-06	3.07312e-06		1	1.55346e-06	1.63345e-06		1	6.71094e-07	6.71103e-07
	1	3.05397e-06	3.07339e-06		1	1.63352e-06	1.63355e-06		1	6.71094e-07	6.71103e-07
	1	2.21953e-06	3.07638e-06		1	1.63717e-06	1.63853e-06		1	6.71094e-07	6.71103e-07
	1	3.03711e-06	3.07794e-06		1	1.64401e-06	1.64405e-06		1	3.37767e-07	6.71103e-07
	1	3.07932e-06	3.07947e-06		1	1.64574e-06	1.64637e-06		1	6.71094e-07	6.71103e-07
	1	3.05915e-06	3.08113e-06		1	1.56768e-06	1.64762e-06		1	6.71103e-07	6.71103e-07
	1	2.86733e-06	3.08116e-06		1	1.61703e-06	1.65142e-06		1	6.71094e-07	6.71104e-07
	1	2.83456e-06	3.08341e-06		1	1.55188e-06	1.65187e-06		1	6.71094e-07	6.71104e-07
	1	3.01692e-06	3.08763e-06		1	1.65283e-06	1.65313e-06		1	6.71094e-07	6.71104e-07
	1	3.01596e-06	3.08777e-06		1	1.65599e-06	1.65644e-06		1	6.71096e-07	6.71105e-07
	1	3.07103e-06	3.08781e-06		1	1.29288e-06	1.65663e-06		1	6.71096e-07	6.71106e-07
	1	3.07758e-06	3.08865e-06		1	1.29288e-06	1.65671e-06		1	6.71107e-07	6.71107e-07
	1	3.05947e-06	3.08923e-06		1	1.65717e-06	1.65726e-06		1	6.71107e-07	6.71107e-07
	1	3.03936e-06	3.09051e-06		1	1.51773e-06	1.65887e-06		1	6.71107e-07	6.71107e-07
	1	3.01458e-06	3.09093e-06		1	1.29288e-06	1.66081e-06		1	6.0342e-07	6.71108e-07
	1	3.07395e-06	3.09207e-06		1	1.63114e-06	1.66131e-06		1	6.71094e-07	6.71108e-07
	1	3.09116e-06	3.09266e-06		1	1.63214e-06	1.6641e-06		1	6.71094e-07	6.71108e-07
	1	3.0949e-06	3.0949e-06		1	1.49239e-06	1.66743e-06		1	6.71094e-07	6.71108e-07
	1	3.09495e-06	3.09505e-06		1	1.66709e-06	1.66747e-06		1	6.71094e-07	6.71109e-07
	1	3.08456e-06	3.09582e-06		1	1.66245e-06	1.66782e-06		1	6.71094e-07	6.7111e-07
	1	3.03209e-06	3.09675e-06		1	1.66255e-06	1.66792e-06		1	6.711e-07	6.7111e-07
	1	3.07398e-06	3.09792e-06		1	1.66267e-06	1.66804e-06		1	6.0342e-07	6.7111e-07
	1	3.0942e-06	3.09804e-06		1	1.66294e-06	1.6683e-06		1	6.711e-07	6.7111e-07
	1	2.68283e-06	3.09895e-06		1	1.66312e-06	1.66846e-06		1	6.711e-07	6.7111e-07
	1	3.09966e-06	3.09966e-06		1	1.61981e-06	1.66982e-06		1	6.71103e-07	6.71113e-07
	1	3.00755e-06	3.10001e-06		1	1.62241e-06	1.67144e-06		1	6.0342e-07	6.71113e-07
	1	3.06803e-06	3.1034e-06		1	1.67439e-06	1.67439e-06		1	6.71103e-07	6.71113e-07
	1	2.98189e-06	3.10838e-06		1	1.67494e-06	1.67495e-06		1	6.71103e-07	6.71113e-07
	1	3.06107e-06	3.1094e-06		1	1.67246e-06	1.67567e-06		1	6.71103e-07	6.71113e-07
	1	3.05864e-06	3.11e-06		1	1.59356e-06	1.67884e-06		1	6.71116e-07	6.71116e-07
	1	3.11078e-06	3.11082e-06		1	1.68076e-06	1.68083e-06		1	6.0342e-07	6.71116e-07
	1	3.0256e-06	3.11163e-06		1	1.5439e-06	1.68099e-06		1	6.71107e-07	6.71116e-07
	1	3.11253e-06	3.11262e-06		1	1.60125e-06	1.6811e-06		1	6.71107e-07	6.71116e-07
	1	2.9871e-06	3.1165e-06		1	1.67541e-06	1.68163e-06		1	6.71107e-07	6.71116e-07
	1	3.02701e-06	3.11819e-06		1	1.16999e-06	1.68197e-06		1	6.71107e-07	6.71117e-07
	1	3.04691e-06	3.11885e-06		1	1.68368e-06	1.68368e-06		1	6.71107e-07	6.71117e-07
	1	3.05435e-06	3.12021e-06		1	1.65131e-06	1.68522e-06		1	6.71107e-07	6.71118e-07
	1	3.04333e-06	3.12439e-06		1	1.60021e-06	1.68584e-06		1	6.71111e-07	6.7112e-07
	1	3.07843e-06	3.12617e-06		1	9.5586e-07	1.68808e-06		1	6.71121e-07	6.71121e-07
	1	2.14988e-06	3.12676e-06		1	1.68813e-06	1.68856e-06		1	6.71121e-07	6.71121e-07
	1	3.10188e-06	3.12758e-06		1	1.63679e-06	1.68896e-06		1	6.71111e-07	6.71121e-07
	1	3.12481e-06	3.12922e-06		1	1.62504e-06	1.69102e-06		1	6.71111e-07	6.71121e-07
	1	3.04996e-06	3.13012e-06		1	1.38625e-06	1.69215e-06		1	6.71107e-07	6.71122e-07
	1	3.03906e-06	3.13018e-06		1	1.69098e-06	1.69245e-06		1	6.71111e-07	6.71122e-07
	1	2.64839e-06	3.13057e-06		1	1.68211e-06	1.69398e-06		1	6.0342e-07	6.71122e-07
	1	3.12559e-06	3.13112e-06		1	1.69691e-06	1.69691e-06		1	6.71107e-07	6.71122e-07
	1	3.02914e-06	3.13153e-06		1	1.40389e-06	1.70129e-06		1	6.71107e-07	6.71122e-07
	1	2.65217e-06	3.13338e-06		1	1.578e-06	1.70302e-06		1	6.71107e-07	6.71123e-07
	1	2.68215e-06	3.13658e-06		1	1.69234e-06	1.70468e-06		1	6.0342e-07	6.71123e-07
	1	2.45247e-06	3.13688e-06		1	1.6903e-06	1.70579e-06		1	6.71116e-07	6.71125e-07
	1	3.0544e-06	3.13848e-06		1	1.62787e-06	1.7077e-06		1	6.71107e-07	6.71125e-07
	1	3.09712e-06	3.13865e-06		1	1.56861e-06	1.71008e-06		1	6.71116e-07	6.71125e-07
	1	2.86294e-06	3.13939e-06		1	1.68583e-06	1.71415e-06		1	6.71116e-07	6.71125e-07
	1	3.01914e-06	3.14029e-06		1	1.7139e-06	1.71464e-06		1	6.71116e-07	6.71126e-07
	1	3.14091e-06	3.14122e-06		1	1.70041e-06	1.71483e-06		1	6.71111e-07	6.71126e-07
	1	3.07073e-06	3.14237e-06		1	1.68937e-06	1.71554e-06		1	6.71111e-07	6.71126e-07
	1	2.84771e-06	3.14333e-06		1	1.66241e-06	1.71585e-06		1	6.71111e-07	6.71126e-07
	1	2.89277e-06	3.14376e-06		1	1.71119e-06	1.71689e-06		1	6.71116e-07	6.71126e-07
	1	3.0988e-06	3.152e-06		1	1.7178e-06	1.71781e-06		1	6.71116e-07	6.71126e-07
	1	2.92809e-06	3.15251e-06		1	1.64054e-06	1.72394e-06		1	6.71111e-07	6.71127e-07
	1	2.9536e-06	3.15282e-06		1	1.65322e-06	1.72635e-06		1	6.71111e-07	6.71127e-07
	1	3.09993e-06	3.15315e-06		1	1.66148e-06	1.72798e-06		1	6.71116e-07	6.71131e-07
	1	3.09712e-06	3.15323e-06		1	1.69739e-06	1.73098e-06		1	6.71116e-07	6.71131e-07
	1	3.09648e-06	3.15325e-06		1	1.73129e-06	1.73129e-06		1	6.71121e-07	6.71131e-07
	1	3.08322e-06	3.15529e-06		1	1.63667e-06	1.73159e-06		1	6.71133e-07	6.71133e-07
	1	3.13206e-06	3.15763e-06		1	1.57904e-06	1.73173e-06		1	6.71133e-07	6.71133e-07
	1	2.95775e-06	3.15795e-06		1	1.73042e-06	1.73266e-06		1	6.71121e-07	6.71136e-07
	1	3.15855e-06	3.15857e-06		1	1.71684e-06	1.73305e-06		1	6.71121e-07	6.71137e-07
	1	3.03452e-06	3.15951e-06		1	1.70902e-06	1.7349e-06		1	6.71127e-07	6.71137e-07
	1	3.15679e-06	3.16473e-06		1	1.53418e-06	1.73646e-06		1	6.71121e-07	6.71137e-07
	1	3.13056e-06	3.1653e-06		1	1.66642e-06	1.73724e-06		1	6.7114e-07	6.7114e-07
	1	3.15721e-06	3.16571e-06		1	1.73855e-06	1.73855e-06		1	6.7114e-07	6.7114e-07
	1	3.04786e-06	3.16578e-06		1	1.73904e-06	1.73904e-06		1	6.71127e-07	6.71142e-07
	1	3.01068e-06	3.16742e-06		1	1.7097e-06	1.73916e-06		1	6.71127e-07	6.71143e-07
	1	3.06538e-06	3.16743e-06		1	1.73972e-06	1.73972e-06		1	6.71133e-07	6.71144e-07
	1	2.50737e-06	3.17018e-06		1	1.72556e-06	1.74139e-06		1	6.71133e-07	6.7115e-07
	1	3.12959e-06	3.17205e-06		1	1.64566e-06	1.74246e-06		1	6.71133e-07	6.71151e-07
	1	2.98757e-06	3.17343e-06		1	1.57375e-06	1.74438e-06		1	6.7114e-07	6.71155e-07
	1	3.10431e-06	3.17409e-06		1	1.35e-06	1.74572e-06		1	6.71155e-07	6.71155e-07
	1	3.17442e-06	3.17442e-06		1	1.7391e-06	1.74659e-06		1	6.7114e-07	6.71156e-07
	1	3.16167e-06	3.17457e-06		1	1.73926e-06	1.74674e-06		1	6.7114e-07	6.71156e-07
	1	3.14827e-06	3.17535e-06		1	1.72068e-06	1.74742e-06		1	6.71147e-07	6.71158e-07
	1	3.17547e-06	3.17564e-06		1	1.73907e-06	1.74786e-06		1	6.7114e-07	6.71158e-07
	1	3.17022e-06	3.1764e-06		1	1.73924e-06	1.74802e-06		1	6.7114e-07	6.71159e-07
	1	3.06375e-06	3.17672e-06		1	1.70681e-06	1.74834e-06		1	6.71147e-07	6.71165e-07
	1	3.09817e-06	3.1787e-06		1	1.73994e-06	1.74867e-06		1	6.71155e-07	6.71172e-07
	1	3.12989e-06	3.17877e-06		1	1.5591e-06	1.7496e-06		1	6.71164e-07	6.71175e-07
	1	3.10898e-06	3.18018e-06		1	1.68701e-06	1.74977e-06		1	6.71164e-07	6.71181e-07
	1	3.13098e-06	3.18044e-06		1	1.68368e-06	1.74998e-06		1	6.71193e-07	6.71193e-07
	1	3.13369e-06	3.18075e-06		1	1.75204e-06	1.75225e-06		1	6.71193e-07	6.71193e-07
	1	3.16904e-06	3.181e-06		1	1.74173e-06	1.7523e-06		1	6.71193e-07	6.71209e-07
	1	3.18117e-06	3.1812e-06		1	1.75393e-06	1.75393e-06		1	6.71193e-07	6.71209e-07
	1	3.05251e-06	3.1826e-06		1	1.68925e-06	1.75566e-06		1	6.71193e-07	6.7121e-07
	1	3.09539e-06	3.18356e-06		1	1.74364e-06	1.7572e-06		1	6.71204e-07	6.71215e-07
	1	2.82037e-06	3.18402e-06		1	1.38492e-06	1.75871e-06		1	6.71204e-07	6.71216e-07
	1	3.03408e-06	3.18415e-06		1	1.75388e-06	1.75955e-06		1	6.71227e-07	6.7124e-07
	1	1.97198e-06	3.18852e-06		1	1.75388e-06	1.75955e-06		1	6.71239e-07	6.71253e-07
	1	2.68618e-06	3.18919e-06		1	1.75407e-06	1.75972e-06		1	6.71252e-07	6.71272e-07
	1	3.1929e-06	3.19291e-06		1	1.49245e-06	1.75972e-06		1	6.71167e-07	6.71307e-07
	1	3.07297e-06	3.1942e-06		1	1.7542e-06	1.75984e-06		1	6.71309e-07	6.71321e-07
	1	3.18463e-06	3.19489e-06		1	1.7544e-06	1.76003e-06		1	5.99688e-07	6.71333e-07
	1	2.63317e-06	3.19737e-06		1	1.58379e-06	1.76101e-06		1	6.71325e-07	6.71349e-07
	1	3.20295e-06	3.20302e-06		1	1.75808e-06	1.76232e-06		1	5.38902e-07	6.71364e-07
	1	2.69068e-06	3.20413e-06		1	1.7539e-06	1.76295e-06		1	6.71341e-07	6.71367e-07
	1	2.81947e-06	3.20532e-06		1	1.7386e-06	1.76328e-06		1	6.71107e-07	6.7219e-07
	1	3.19421e-06	3.20613e-06		1	1.22638e-06	1.7633e-06		1	6.0342e-07	6.72372e-07
	1	2.73776e-06	3.20637e-06		1	1.75396e-06	1.76356e-06		1	6.0342e-07	6.72374e-07
	1	3.20712e-06	3.20732e-06		1	1.72651e-06	1.76379e-06		1	6.0342e-07	6.72378e-07
	1	2.82553e-06	3.20867e-06		1	1.69902e-06	1.76431e-06		1	6.0342e-07	6.72378e-07
	1	3.05019e-06	3.20869e-06		1	1.67113e-06	1.76511e-06		1	6.0342e-07	6.72379e-07
	1	3.12429e-06	3.21108e-06		1	1.69974e-06	1.76654e-06		1	6.0342e-07	6.72399e-07
	1	3.03762e-06	3.2113e-06		1	1.76935e-06	1.76951e-06		1	6.0342e-07	6.72403e-07
	1	3.09854e-06	3.2139e-06		1	1.76761e-06	1.771e-06		1	6.0342e-07	6.72403e-07
	1	3.15313e-06	3.21469e-06		1	1.75049e-06	1.77125e-06		1	6.0342e-07	6.72405e-07
	1	3.20595e-06	3.21606e-06		1	1.77277e-06	1.77282e-06		1	6.0342e-07	6.72409e-07
	1	3.18652e-06	3.21616e-06		1	1.45643e-06	1.77427e-06		1	6.0342e-07	6.72411e-07
	1	3.19635e-06	3.2174e-06		1	1.71175e-06	1.77657e-06		1	6.7238e-07	6.72415e-07
	1	3.16138e-06	3.21805e-06		1	1.75377e-06	1.77713e-06		1	6.0342e-07	6.72422e-07
	1	3.21675e-06	3.21822e-06		1	1.75401e-06	1.77735e-06		1	5.38959e-07	6.72422e-07
	1	3.19061e-06	3.22022e-06		1	1.71688e-06	1.77752e-06		1	6.0342e-07	6.72425e-07
	1	2.99497e-06	3.22039e-06		1	1.77281e-06	1.77835e-06		1	6.03419e-07	6.72427e-07
	1	3.13483e-06	3.22048e-06		1	1.69902e-06	1.77863e-06		1	6.0342e-07	6.72429e-07
	1	3.22198e-06	3.22198e-06		1	1.75006e-06	1.77961e-06		1	6.0342e-07	6.7243e-07
	1	3.17539e-06	3.2245e-06		1	1.76163e-06	1.7801e-06		1	6.0342e-07	6.7243e-07
	1	3.21835e-06	3.22544e-06		1	1.72264e-06	1.78019e-06		1	6.0342e-07	6.72432e-07
	1	3.20564e-06	3.22604e-06		1	1.59499e-06	1.7808e-06		1	6.0342e-07	6.72432e-07
	1	3.14119e-06	3.22727e-06		1	1.75315e-06	1.78256e-06		1	5.38999e-07	6.72438e-07
	1	3.17444e-06	3.2278e-06		1	1.73883e-06	1.78287e-06		1	6.0342e-07	6.7244e-07
	1	3.22321e-06	3.22887e-06		1	1.78265e-06	1.78315e-06		1	6.0342e-07	6.7244e-07
	1	2.54557e-06	3.23042e-06		1	1.60421e-06	1.78421e-06		1	6.0342e-07	6.72449e-07
	1	3.22559e-06	3.23147e-06		1	1.66255e-06	1.78516e-06		1	6.0342e-07	6.72454e-07
	1	3.19538e-06	3.23189e-06		1	1.69326e-06	1.78624e-06		1	6.0342e-07	6.72457e-07
	1	3.23275e-06	3.23275e-06		1	1.61443e-06	1.78789e-06		1	6.0342e-07	6.72464e-07
	1	3.20766e-06	3.23571e-06		1	1.78804e-06	1.78804e-06		1	3.37883e-07	6.72476e-07
	1	3.16415e-06	3.23612e-06		1	1.78913e-06	1.78913e-06		1	6.0342e-07	6.72483e-07
	1	3.08469e-06	3.2368e-06		1	1.78842e-06	1.78967e-06		1	6.0342e-07	6.72504e-07
	1	3.14056e-06	3.24103e-06		1	1.75551e-06	1.79156e-06		1	6.0342e-07	6.72508e-07
	1	3.13748e-06	3.24281e-06		1	1.77083e-06	1.79324e-06		1	6.0342e-07	6.72539e-07
	1	3.07307e-06	3.24454e-06		1	1.78417e-06	1.79459e-06		1	5.98345e-07	6.72562e-07
	1	3.18794e-06	3.24459e-06		1	1.78925e-06	1.79491e-06		1	6.0342e-07	6.72564e-07
	1	3.20317e-06	3.24472e-06		1	1.1407e-06	1.79543e-06		1	6.0342e-07	6.72568e-07
	1	2.71494e-06	3.24497e-06		1	1.61464e-06	1.79675e-06		1	6.0342e-07	6.72568e-07
	1	3.07315e-06	3.24537e-06		1	1.28837e-06	1.79753e-06		1	6.0342e-07	6.72624e-07
	1	2.47855e-06	3.24629e-06		1	1.57791e-06	1.79927e-06		1	6.1275e-07	6.74402e-07
	1	3.23715e-06	3.24846e-06		1	1.79957e-06	1.80033e-06		1	6.09129e-07	6.74914e-07
	1	3.12366e-06	3.252e-06		1	1.80302e-06	1.80305e-06		1	6.09153e-07	6.74931e-07
	1	3.17264e-06	3.25315e-06		1	1.73948e-06	1.80488e-06		1	6.09153e-07	6.74935e-07
	1	3.22988e-06	3.25467e-06		1	1.75868e-06	1.80577e-06		1	6.09162e-07	6.74937e-07
	1	3.24913e-06	3.25528e-06		1	1.7742e-06	1.80644e-06		1	6.09181e-07	6.7495e-07
	1	3.18263e-06	3.25568e-06		1	1.66255e-06	1.80892e-06		1	6.09171e-07	6.74952e-07
	1	3.19572e-06	3.25941e-06		1	1.74798e-06	1.8095e-06		1	6.09192e-07	6.74959e-07
	1	3.16039e-06	3.26042e-06		1	1.74689e-06	1.8097e-06		1	6.09215e-07	6.74975e-07
	1	3.24779e-06	3.26054e-06		1	1.81063e-06	1.81063e-06		1	6.09203e-07	6.74975e-07
	1	3.25802e-06	3.26281e-06		1	1.59974e-06	1.8113e-06		1	6.09215e-07	6.7498e-07
	1	2.9741e-06	3.26451e-06		1	1.81132e-06	1.81133e-06		1	6.09241e-07	6.75011e-07
	1	3.25783e-06	3.26508e-06		1	1.64951e-06	1.81305e-06		1	6.09298e-07	6.75042e-07
	1	2.91858e-06	3.26672e-06		1	1.49515e-06	1.81526e-06		1	6.09298e-07	6.75042e-07
	1	3.27042e-06	3.27051e-06		1	1.75755e-06	1.81543e-06		1	6.09298e-07	6.75068e-07
	1	3.08036e-06	3.27083e-06		1	1.81799e-06	1.8181e-06		1	6.09347e-07	6.7508e-07
	1	3.21689e-06	3.2735e-06		1	1.73905e-06	1.81923e-06		1	6.09364e-07	6.75095e-07
	1	3.27469e-06	3.27469e-06		1	1.73955e-06	1.81972e-06		1	6.0942e-07	6.75132e-07
	1	3.24631e-06	3.2758e-06		1	1.79681e-06	1.82147e-06		1	6.71107e-07	6.75421e-07
	1	2.81755e-06	3.27738e-06		1	1.74527e-06	1.82149e-06		1	6.76151e-07	6.76151e-07
	1	2.95016e-06	3.27782e-06		1	1.8249e-06	1.8249e-06		1	6.76162e-07	6.76162e-07
	1	3.09175e-06	3.28288e-06		1	1.8252e-06	1.82538e-06		1	6.76168e-07	6.76168e-07
	1	3.08486e-06	3.2843e-06		1	1.8252e-06	1.82539e-06		1	6.76175e-07	6.76175e-07
	1	3.28697e-06	3.28713e-06		1	1.75613e-06	1.82706e-06		1	6.76175e-07	6.76175e-07
	1	3.28659e-06	3.28735e-06		1	1.82499e-06	1.82774e-06		1	6.76182e-07	6.76182e-07
	1	3.21736e-06	3.29005e-06		1	1.80835e-06	1.82919e-06		1	6.76182e-07	6.76182e-07
	1	2.68207e-06	3.29145e-06		1	1.77468e-06	1.82923e-06		1	6.76156e-07	6.7619e-07
	1	3.17645e-06	3.29201e-06		1	1.68778e-06	1.8297e-06		1	6.7619e-07	6.7619e-07
	1	3.27627e-06	3.29241e-06		1	1.83109e-06	1.83109e-06		1	6.76199e-07	6.76199e-07
	1	3.18743e-06	3.2929e-06		1	1.70327e-06	1.83142e-06		1	6.76199e-07	6.76199e-07
	1	3.22265e-06	3.2935e-06		1	1.73113e-06	1.83167e-06		1	6.76199e-07	6.76199e-07
	1	2.73999e-06	3.29442e-06		1	1.77705e-06	1.83295e-06		1	6.76208e-07	6.76208e-07
	1	3.08064e-06	3.29572e-06		1	1.83303e-06	1.83327e-06		1	6.76218e-07	6.76218e-07
	1	3.22353e-06	3.29581e-06		1	1.82483e-06	1.83432e-06		1	6.76218e-07	6.76218e-07
	1	3.23454e-06	3.29799e-06		1	1.82491e-06	1.8344e-06		1	6.09115e-07	6.7622e-07
	1	3.29288e-06	3.29911e-06		1	1.82491e-06	1.83441e-06		1	6.76228e-07	6.76228e-07
	1	3.2936e-06	3.29991e-06		1	1.82493e-06	1.83444e-06		1	6.76274e-07	6.76274e-07
	1	3.26792e-06	3.30077e-06		1	1.825e-06	1.83454e-06		1	6.76287e-07	6.76287e-07
	1	3.05421e-06	3.30387e-06		1	1.70223e-06	1.83471e-06		1	6.76301e-07	6.76301e-07
	1	2.93651e-06	3.30396e-06		1	1.82523e-06	1.83477e-06		1	6.76329e-07	6.76329e-07
	1	3.23592e-06	3.30452e-06		1	1.69472e-06	1.8349e-06		1	6.76393e-07	6.76393e-07
	1	3.29719e-06	3.30484e-06		1	1.67067e-06	1.83525e-06		1	6.42703e-07	6.76462e-07
	1	3.27076e-06	3.30651e-06		1	1.8356e-06	1.83616e-06		1	6.76614e-07	6.76614e-07
	1	2.97147e-06	3.30789e-06		1	1.83759e-06	1.83814e-06		1	6.76614e-07	6.76614e-07
	1	3.30847e-06	3.3089e-06		1	1.83027e-06	1.83922e-06		1	6.76763e-07	6.76763e-07
	1	3.03986e-06	3.31205e-06		1	1.82255e-06	1.83967e-06		1	6.12356e-07	6.77434e-07
	1	3.27033e-06	3.3134e-06		1	1.84017e-06	1.84039e-06		1	6.03993e-07	6.78055e-07
	1	3.01083e-06	3.31363e-06		1	1.6763e-06	1.8405e-06		1	5.42345e-07	6.78512e-07
	1	3.15384e-06	3.31708e-06		1	1.84021e-06	1.84063e-06		1	6.80221e-07	6.8123e-07
	1	2.96168e-06	3.31734e-06		1	1.69702e-06	1.84233e-06		1	6.09762e-07	6.81408e-07
	1	2.74506e-06	3.31821e-06		1	1.81864e-06	1.84278e-06		1	6.82529e-07	6.82588e-07
	1	3.26019e-06	3.32139e-06		1	1.76379e-06	1.84328e-06		1	5.38935e-07	6.83048e-07
	1	3.20298e-06	3.32179e-06		1	1.79041e-06	1.84349e-06		1	6.35134e-07	6.84832e-07
	1	3.24279e-06	3.32253e-06		1	1.45774e-06	1.84496e-06		1	6.13852e-07	6.84926e-07
	1	3.24044e-06	3.32258e-06		1	1.73922e-06	1.84521e-06		1	6.84927e-07	6.84955e-07
	1	3.16672e-06	3.32278e-06		1	1.75393e-06	1.84524e-06		1	6.85255e-07	6.85301e-07
	1	2.73786e-06	3.3232e-06		1	1.75396e-06	1.84529e-06		1	6.85659e-07	6.85661e-07
	1	3.08123e-06	3.32515e-06		1	1.75494e-06	1.84647e-06		1	6.50699e-07	6.86438e-07
	1	3.0218e-06	3.32521e-06		1	1.8466e-06	1.84667e-06		1	6.86424e-07	6.86508e-07
	1	3.02396e-06	3.32629e-06		1	1.50462e-06	1.84735e-06		1	6.63244e-07	6.86647e-07
	1	3.10601e-06	3.33161e-06		1	1.84715e-06	1.84909e-06		1	5.58252e-07	6.86705e-07
	1	3.25568e-06	3.33279e-06		1	1.83849e-06	1.84995e-06		1	6.76485e-07	6.86719e-07
	1	3.26851e-06	3.33578e-06		1	1.48937e-06	1.85053e-06		1	6.71107e-07	6.86765e-07
	1	2.81759e-06	3.33629e-06		1	1.52487e-06	1.85411e-06		1	5.25232e-07	6.87414e-07
	1	2.92701e-06	3.3372e-06		1	1.78511e-06	1.85448e-06		1	6.1275e-07	6.87494e-07
	1	3.1182e-06	3.33728e-06		1	1.85497e-06	1.85503e-06		1	6.87735e-07	6.88007e-07
	1	3.33261e-06	3.33786e-06		1	1.82116e-06	1.85512e-06		1	6.19218e-07	6.88208e-07
	1	3.28245e-06	3.34287e-06		1	1.78511e-06	1.85653e-06		1	6.76218e-07	6.8849e-07
	1	3.33136e-06	3.34323e-06		1	1.76313e-06	1.85661e-06		1	6.57963e-07	6.88586e-07
	1	3.22713e-06	3.3443e-06		1	1.53901e-06	1.85898e-06		1	6.76156e-07	6.88589e-07
	1	3.22912e-06	3.34609e-06		1	1.85954e-06	1.85955e-06		1	6.32181e-07	6.88783e-07
	1	3.34031e-06	3.35057e-06		1	1.80717e-06	1.85975e-06		1	6.25559e-07	6.88826e-07
	1	3.27108e-06	3.35116e-06		1	1.81548e-06	1.86108e-06		1	6.76262e-07	6.89367e-07
	1	3.34869e-06	3.35481e-06		1	1.76943e-06	1.8613e-06		1	6.45388e-07	6.89624e-07
	1	2.66118e-06	3.35708e-06		1	1.85166e-06	1.8614e-06		1	5.81747e-07	6.89713e-07
	1	3.1984e-06	3.3602e-06		1	1.81733e-06	1.86199e-06		1	6.71111e-07	6.89747e-07
	1	3.16098e-06	3.36107e-06		1	1.86346e-06	1.86349e-06		1	5.33078e-07	6.89854e-07
	1	2.68064e-06	3.36132e-06		1	1.62179e-06	1.86357e-06		1	5.38988e-07	6.90106e-07
	1	2.69192e-06	3.37143e-06		1	1.82445e-06	1.86479e-06		1	6.7114e-07	6.90111e-07
	1	3.33266e-06	3.37501e-06		1	1.84087e-06	1.86743e-06		1	6.56075e-07	6.90178e-07
	1	3.36173e-06	3.37544e-06		1	1.71445e-06	1.86788e-06		1	6.90834e-07	6.90945e-07
	1	2.7742e-06	3.37843e-06		1	1.80856e-06	1.86861e-06		1	6.90834e-07	6.90945e-07
	1	3.24915e-06	3.38027e-06		1	1.7604e-06	1.86899e-06		1	6.28415e-07	6.91717e-07
	1	3.36672e-06	3.38287e-06		1	1.68031e-06	1.87027e-06		1	6.76156e-07	6.91987e-07
	1	2.94223e-06	3.38307e-06		1	1.87037e-06	1.87037e-06		1	6.7636e-07	6.92746e-07
	1	3.38239e-06	3.38342e-06		1	1.67052e-06	1.8722e-06		1	6.79946e-07	6.92877e-07
	1	3.37786e-06	3.38371e-06		1	1.78509e-06	1.87268e-06		1	6.93926e-07	6.93963e-07
	1	3.14703e-06	3.3856e-06		1	1.80925e-06	1.8731e-06		1	5.65271e-07	6.9401e-07
	1	2.54558e-06	3.38712e-06		1	1.80441e-06	1.87431e-06		1	6.94611e-07	6.94637e-07
	1	3.22568e-06	3.3879e-06		1	1.80452e-06	1.87466e-06		1	6.94391e-07	6.94985e-07
	1	3.33917e-06	3.38881e-06		1	1.60006e-06	1.87469e-06		1	6.2068e-07	6.95128e-07
	1	2.96344e-06	3.38898e-06		1	1.73368e-06	1.87506e-06		1	6.25559e-07	6.96349e-07
	1	3.38845e-06	3.39178e-06		1	1.79012e-06	1.87577e-06		1	6.95188e-07	6.96518e-07
	1	3.37818e-06	3.3944e-06		1	1.8024e-06	1.87639e-06		1	6.96622e-07	6.96765e-07
	1	3.38854e-06	3.39582e-06		1	1.80648e-06	1.87667e-06		1	6.97574e-07	6.97575e-07
	1	3.3446e-06	3.39652e-06		1	1.59029e-06	1.87688e-06		1	6.0342e-07	6.9765e-07
	1	3.37313e-06	3.39895e-06		1	1.84714e-06	1.87756e-06		1	6.97748e-07	6.9775e-07
	1	3.39889e-06	3.39979e-06		1	1.86515e-06	1.87859e-06		1	5.45835e-07	6.98203e-07
	1	3.35266e-06	3.3998e-06		1	1.87856e-06	1.8791e-06		1	6.95893e-07	6.98413e-07
	1	3.34685e-06	3.39996e-06		1	1.7539e-06	1.88023e-06		1	6.76817e-07	6.9927e-07
	1	3.27537e-06	3.40067e-06		1	1.75397e-06	1.88032e-06		1	6.81685e-07	7.00193e-07
	1	3.38904e-06	3.40784e-06		1	1.75454e-06	1.88087e-06		1	6.71164e-07	7.00972e-07
	1	3.366e-06	3.40793e-06		1	1.81895e-06	1.88192e-06		1	6.76239e-07	7.01675e-07
	1	3.25787e-06	3.40852e-06		1	1.88317e-06	1.88325e-06		1	6.76262e-07	7.01824e-07
	1	3.37305e-06	3.41184e-06		1	1.83235e-06	1.88442e-06		1	6.71755e-07	7.0249e-07
	1	3.38105e-06	3.41234e-06		1	1.68644e-06	1.88641e-06		1	6.32181e-07	7.0358e-07
	1	3.09664e-06	3.41378e-06		1	1.86543e-06	1.88722e-06		1	5.69868e-07	7.03868e-07
	1	3.13575e-06	3.41643e-06		1	1.73936e-06	1.88786e-06		1	6.68746e-07	7.03876e-07
	1	3.41895e-06	3.42073e-06		1	1.88849e-06	1.88867e-06		1	5.38899e-07	7.03896e-07
	1	2.88431e-06	3.4212e-06		1	1.62639e-06	1.88958e-06		1	6.3172e-07	7.04283e-07
	1	3.42366e-06	3.42388e-06		1	1.86021e-06	1.89095e-06		1	6.86424e-07	7.0572e-07
	1	3.2502e-06	3.42495e-06		1	1.83774e-06	1.89418e-06		1	6.71215e-07	7.05741e-07
	1	2.82652e-06	3.42542e-06		1	1.87854e-06	1.8945e-06		1	6.76593e-07	7.06036e-07
	1	3.36649e-06	3.42736e-06		1	1.86965e-06	1.89521e-06		1	6.86014e-07	7.06513e-07
	1	3.43084e-06	3.43093e-06		1	1.87396e-06	1.89665e-06		1	6.9783e-07	7.07378e-07
	1	2.96064e-06	3.43288e-06		1	1.87037e-06	1.89714e-06		1	7.069e-07	7.08515e-07
	1	3.41867e-06	3.43629e-06		1	1.89073e-06	1.89834e-06		1	6.711e-07	7.08978e-07
	1	3.32602e-06	3.44185e-06		1	1.88664e-06	1.89914e-06		1	6.41545e-07	7.1007e-07
	1	3.44317e-06	3.44332e-06		1	1.86884e-06	1.89922e-06		1	6.76218e-07	7.11077e-07
	1	3.09906e-06	3.44439e-06		1	1.76313e-06	1.89964e-06		1	7.12419e-07	7.12422e-07
	1	3.43914e-06	3.44706e-06		1	1.87352e-06	1.90011e-06		1	6.0559e-07	7.14139e-07
	1	2.94487e-06	3.45005e-06		1	1.87508e-06	1.90185e-06		1	6.47944e-07	7.15345e-07
	1	3.43914e-06	3.45006e-06		1	1.84612e-06	1.90225e-06		1	6.82087e-07	7.15804e-07
	1	3.44179e-06	3.45075e-06		1	1.90283e-06	1.903e-06		1	5.41863e-07	7.17181e-07
	1	3.27826e-06	3.45236e-06		1	1.57065e-06	1.90492e-06		1	7.17944e-07	7.17964e-07
	1	3.22464e-06	3.45236e-06		1	1.90589e-06	1.90614e-06		1	6.48399e-07	7.18556e-07
	1	3.43914e-06	3.45287e-06		1	1.90574e-06	1.90633e-06		1	6.7625e-07	7.18829e-07
	1	3.43915e-06	3.45289e-06		1	1.90721e-06	1.90721e-06		1	7.00912e-07	7.19078e-07
	1	3.44838e-06	3.45297e-06		1	1.90719e-06	1.90772e-06		1	7.2048e-07	7.20482e-07
	1	3.45269e-06	3.45305e-06		1	1.72981e-06	1.90811e-06		1	6.76428e-07	7.20748e-07
	1	3.4514e-06	3.45548e-06		1	1.90795e-06	1.90818e-06		1	5.83474e-07	7.20788e-07
	1	3.38755e-06	3.456e-06		1	1.8582e-06	1.90838e-06		1	7.20777e-07	7.20868e-07
	1	3.38116e-06	3.45617e-06		1	1.90795e-06	1.90947e-06		1	6.90029e-07	7.21292e-07
	1	2.4889e-06	3.45857e-06		1	1.91008e-06	1.91008e-06		1	6.09364e-07	7.21427e-07
	1	2.895e-06	3.45866e-06		1	1.83038e-06	1.91072e-06		1	7.04957e-07	7.21802e-07
	1	3.34816e-06	3.4596e-06		1	1.84454e-06	1.91095e-06		1	7.22078e-07	7.22219e-07
	1	3.45499e-06	3.4624e-06		1	1.89812e-06	1.91233e-06		1	7.22243e-07	7.22246e-07
	1	2.86009e-06	3.46245e-06		1	1.882e-06	1.91388e-06		1	6.56046e-07	7.22246e-07
	1	3.1938e-06	3.46315e-06		1	1.91396e-06	1.91396e-06		1	6.76239e-07	7.22335e-07
	1	3.19629e-06	3.46334e-06		1	1.84963e-06	1.91475e-06		1	6.61005e-07	7.2314e-07
	1	3.42828e-06	3.46336e-06		1	1.8675e-06	1.91567e-06		1	6.49114e-07	7.23307e-07
	1	3.45098e-06	3.46339e-06		1	1.59257e-06	1.91589e-06		1	6.66937e-07	7.23835e-07
	1	3.31905e-06	3.46383e-06		1	1.89629e-06	1.9162e-06		1	7.24105e-07	7.24153e-07
	1	3.42362e-06	3.46395e-06		1	1.89053e-06	1.91635e-06		1	7.25311e-07	7.25311e-07
	1	3.435e-06	3.46569e-06		1	1.88318e-06	1.91845e-06		1	6.55592e-07	7.25642e-07
	1	3.44109e-06	3.46589e-06		1	1.7787e-06	1.91978e-06		1	6.80249e-07	7.26956e-07
	1	3.36798e-06	3.46909e-06		1	1.69962e-06	1.91982e-06		1	6.71133e-07	7.2797e-07
	1	3.38071e-06	3.46963e-06		1	1.91457e-06	1.92195e-06		1	7.11775e-07	7.29015e-07
	1	3.17339e-06	3.47079e-06		1	1.91622e-06	1.92272e-06		1	4.12094e-07	7.29395e-07
	1	3.47126e-06	3.47131e-06		1	1.7538e-06	1.92288e-06		1	7.11775e-07	7.29947e-07
	1	2.79079e-06	3.47318e-06		1	1.75391e-06	1.92297e-06		1	7.16942e-07	7.30654e-07
	1	3.45427e-06	3.47544e-06		1	1.8805e-06	1.92308e-06		1	6.14957e-07	7.31592e-07
	1	3.43455e-06	3.47896e-06		1	1.5964e-06	1.92324e-06		1	6.92133e-07	7.31844e-07
	1	3.31842e-06	3.47958e-06		1	1.75429e-06	1.92335e-06		1	6.09144e-07	7.32121e-07
	1	3.48174e-06	3.48174e-06		1	1.82485e-06	1.92379e-06		1	6.09162e-07	7.32806e-07
	1	3.42363e-06	3.482e-06		1	1.82487e-06	1.92382e-06		1	7.33003e-07	7.33004e-07
	1	3.23262e-06	3.48242e-06		1	1.92253e-06	1.92398e-06		1	6.65733e-07	7.33286e-07
	1	3.4847e-06	3.48473e-06		1	1.82516e-06	1.92417e-06		1	7.13741e-07	7.33947e-07
	1	3.30138e-06	3.48712e-06		1	1.89631e-06	1.92525e-06		1	5.16396e-07	7.34501e-07
	1	3.2416e-06	3.49314e-06		1	1.86477e-06	1.92643e-06		1	7.14725e-07	7.35292e-07
	1	3.28014e-06	3.49384e-06		1	1.89787e-06	1.92736e-06		1	7.35377e-07	7.35418e-07
	1	3.47882e-06	3.4987e-06		1	1.56418e-06	1.93043e-06		1	6.61538e-07	7.35558e-07
	1	3.49876e-06	3.49876e-06		1	1.85138e-06	1.93181e-06		1	7.18831e-07	7.35861e-07
	1	3.48008e-06	3.49974e-06		1	1.49237e-06	1.93256e-06		1	6.72988e-07	7.36859e-07
	1	3.50016e-06	3.50463e-06		1	1.54631e-06	1.93399e-06		1	6.71147e-07	7.37489e-07
	1	3.50821e-06	3.50822e-06		1	1.9342e-06	1.93428e-06		1	6.65132e-07	7.37708e-07
	1	3.15477e-06	3.51095e-06		1	1.87504e-06	1.93441e-06		1	6.63932e-07	7.39103e-07
	1	3.50605e-06	3.51373e-06		1	1.87028e-06	1.93498e-06		1	6.71107e-07	7.39525e-07
	1	3.44881e-06	3.51659e-06		1	1.85604e-06	1.93527e-06		1	6.72317e-07	7.39803e-07
	1	3.46121e-06	3.51691e-06		1	1.8438e-06	1.93646e-06		1	6.2367e-07	7.40685e-07
	1	3.5177e-06	3.51789e-06		1	1.87e-06	1.94175e-06		1	6.71173e-07	7.40872e-07
	1	3.47017e-06	3.51961e-06		1	1.7217e-06	1.94233e-06		1	6.76344e-07	7.41255e-07
	1	3.42344e-06	3.52175e-06		1	1.94248e-06	1.94297e-06		1	6.0655e-07	7.41536e-07
	1	3.39926e-06	3.52182e-06		1	1.91516e-06	1.94324e-06		1	6.85611e-07	7.41879e-07
	1	3.52443e-06	3.52443e-06		1	1.82251e-06	1.94325e-06		1	7.08505e-07	7.41906e-07
	1	3.52504e-06	3.52535e-06		1	1.94405e-06	1.94409e-06		1	7.42637e-07	7.4264e-07
	1	3.06041e-06	3.52743e-06		1	1.86507e-06	1.9443e-06		1	6.71107e-07	7.44078e-07
	1	3.05251e-06	3.52778e-06		1	1.86525e-06	1.9449e-06		1	7.45388e-07	7.45391e-07
	1	3.53098e-06	3.531e-06		1	1.91662e-06	1.94521e-06		1	6.29438e-07	7.45922e-07
	1	3.17361e-06	3.53119e-06		1	1.91622e-06	1.94833e-06		1	6.71107e-07	7.46372e-07
	1	3.51552e-06	3.53412e-06		1	1.9239e-06	1.95121e-06		1	6.71107e-07	7.46373e-07
	1	2.98847e-06	3.53419e-06		1	1.70102e-06	1.95222e-06		1	6.71111e-07	7.46377e-07
	1	3.15936e-06	3.53735e-06		1	1.95035e-06	1.9538e-06		1	6.71121e-07	7.46392e-07
	1	3.26513e-06	3.53787e-06		1	1.92098e-06	1.95532e-06		1	6.71116e-07	7.46399e-07
	1	3.25481e-06	3.54048e-06		1	1.86477e-06	1.9558e-06		1	6.71147e-07	7.46425e-07
	1	3.36935e-06	3.54286e-06		1	1.81271e-06	1.95736e-06		1	6.7114e-07	7.46435e-07
	1	3.48995e-06	3.54562e-06		1	1.90366e-06	1.95823e-06		1	6.71155e-07	7.46438e-07
	1	3.48654e-06	3.54705e-06		1	1.80651e-06	1.95899e-06		1	6.71164e-07	7.46452e-07
	1	3.09729e-06	3.54761e-06		1	1.90745e-06	1.95916e-06		1	6.71116e-07	7.46458e-07
	1	3.17888e-06	3.54815e-06		1	1.90398e-06	1.96564e-06		1	6.71173e-07	7.46474e-07
	1	3.54887e-06	3.54951e-06		1	1.84421e-06	1.96602e-06		1	6.71215e-07	7.465e-07
	1	3.54559e-06	3.55002e-06		1	1.93265e-06	1.96629e-06		1	6.10992e-07	7.4755e-07
	1	2.8682e-06	3.55206e-06		1	1.96643e-06	1.96654e-06		1	6.76162e-07	7.50583e-07
	1	3.52106e-06	3.55236e-06		1	1.58637e-06	1.96756e-06		1	6.76175e-07	7.50595e-07
	1	3.46248e-06	3.55244e-06		1	1.87527e-06	1.96761e-06		1	7.45866e-07	7.50612e-07
	1	3.44759e-06	3.55383e-06		1	1.96905e-06	1.96905e-06		1	6.76228e-07	7.50644e-07
	1	3.52607e-06	3.55476e-06		1	1.94216e-06	1.96913e-06		1	6.76228e-07	7.50644e-07
	1	3.54853e-06	3.55811e-06		1	1.90051e-06	1.96929e-06		1	6.76239e-07	7.50654e-07
	1	3.49366e-06	3.56221e-06		1	1.96935e-06	1.96936e-06		1	6.76262e-07	7.50676e-07
	1	3.49029e-06	3.56366e-06		1	1.87795e-06	1.97022e-06		1	6.76287e-07	7.507e-07
	1	3.54869e-06	3.56509e-06		1	1.9715e-06	1.9716e-06		1	6.76301e-07	7.50713e-07
	1	3.55977e-06	3.57342e-06		1	1.96326e-06	1.97205e-06		1	6.76344e-07	7.50754e-07
	1	3.41044e-06	3.57522e-06		1	1.88251e-06	1.97337e-06		1	6.76344e-07	7.50754e-07
	1	2.99704e-06	3.5825e-06		1	1.94143e-06	1.97402e-06		1	6.95836e-07	7.50876e-07
	1	3.52198e-06	3.58311e-06		1	1.86271e-06	1.97527e-06		1	5.3912e-07	7.50889e-07
	1	3.48614e-06	3.5851e-06		1	1.96027e-06	1.97555e-06		1	6.76526e-07	7.50928e-07
	1	3.57015e-06	3.58838e-06		1	1.92682e-06	1.97659e-06		1	6.76592e-07	7.50991e-07
	1	3.515e-06	3.58887e-06		1	1.91039e-06	1.97673e-06		1	7.51552e-07	7.51565e-07
	1	3.29353e-06	3.5955e-06		1	1.9718e-06	1.97677e-06		1	7.52325e-07	7.52742e-07
	1	3.59678e-06	3.5968e-06		1	1.96648e-06	1.97848e-06		1	6.78668e-07	7.53117e-07
	1	3.56128e-06	3.60232e-06		1	1.97056e-06	1.97886e-06		1	6.0342e-07	7.53737e-07
	1	3.44874e-06	3.60274e-06		1	1.81028e-06	1.97937e-06		1	6.31787e-07	7.54466e-07
	1	3.60554e-06	3.60554e-06		1	1.89561e-06	1.97943e-06		1	6.84125e-07	7.5501e-07
	1	3.36672e-06	3.60686e-06		1	1.93948e-06	1.98097e-06		1	7.5593e-07	7.55957e-07
	1	3.38399e-06	3.60721e-06		1	1.61253e-06	1.98097e-06		1	7.58184e-07	7.58214e-07
	1	3.52961e-06	3.60769e-06		1	1.97447e-06	1.98162e-06		1	7.04706e-07	7.58565e-07
	1	3.54511e-06	3.60933e-06		1	1.98166e-06	1.98166e-06		1	7.54063e-07	7.58693e-07
	1	3.55425e-06	3.61068e-06		1	1.80564e-06	1.98169e-06		1	6.44887e-07	7.59025e-07
	1	3.61087e-06	3.61087e-06		1	1.98171e-06	1.98171e-06		1	6.44887e-07	7.59025e-07
	1	3.34837e-06	3.61091e-06		1	1.98271e-06	1.98271e-06		1	7.44681e-07	7.5929e-07
	1	3.61617e-06	3.61647e-06		1	1.98271e-06	1.98271e-06		1	5.39047e-07	7.59544e-07
	1	3.32345e-06	3.61976e-06		1	1.98272e-06	1.98272e-06		1	6.71111e-07	7.59926e-07
	1	3.52456e-06	3.62015e-06		1	1.94266e-06	1.98276e-06		1	6.77597e-07	7.60099e-07
	1	3.58916e-06	3.62697e-06		1	1.96315e-06	1.98302e-06		1	7.60513e-07	7.60558e-07
	1	3.50792e-06	3.63064e-06		1	1.91857e-06	1.98321e-06		1	7.62121e-07	7.62243e-07
	1	3.62331e-06	3.63098e-06		1	1.98322e-06	1.98353e-06		1	7.29688e-07	7.626e-07
	1	3.3474e-06	3.63233e-06		1	1.98361e-06	1.98361e-06		1	6.99337e-07	7.62738e-07
	1	3.38524e-06	3.63375e-06		1	1.86944e-06	1.98547e-06		1	7.58866e-07	7.62887e-07
	1	3.58661e-06	3.63462e-06		1	1.98272e-06	1.98597e-06		1	7.63007e-07	7.6301e-07
	1	3.46854e-06	3.63618e-06		1	1.97339e-06	1.98795e-06		1	6.76138e-07	7.63181e-07
	1	3.61663e-06	3.63628e-06		1	1.98555e-06	1.99042e-06		1	7.30543e-07	7.63862e-07
	1	3.33372e-06	3.63673e-06		1	1.94477e-06	1.99052e-06		1	6.94264e-07	7.64592e-07
	1	3.26331e-06	3.63686e-06		1	1.91253e-06	1.99167e-06		1	7.64673e-07	7.64901e-07
	1	3.63828e-06	3.6386e-06		1	1.97755e-06	1.99239e-06		1	7.57075e-07	7.66018e-07
	1	3.34015e-06	3.63901e-06		1	1.85379e-06	1.99281e-06		1	6.71094e-07	7.66444e-07
	1	3.63898e-06	3.63907e-06		1	1.96051e-06	1.99559e-06		1	7.66916e-07	7.66916e-07
	1	3.6046e-06	3.63993e-06		1	1.98018e-06	1.99655e-06		1	7.65969e-07	7.68083e-07
	1	3.44507e-06	3.64123e-06		1	1.99696e-06	1.99698e-06		1	7.68149e-07	7.68152e-07
	1	3.64546e-06	3.64554e-06		1	1.98448e-06	1.99752e-06		1	7.13663e-07	7.69318e-07
	1	3.46194e-06	3.64633e-06		1	1.94045e-06	1.99833e-06		1	6.95049e-07	7.70033e-07
	1	3.60013e-06	3.6466e-06		1	1.99837e-06	1.99855e-06		1	7.61249e-07	7.70788e-07
	1	3.63973e-06	3.64679e-06		1	1.93274e-06	1.99871e-06		1	7.46469e-07	7.71708e-07
	1	3.54955e-06	3.64779e-06		1	1.97568e-06	1.99945e-06		1	7.03727e-07	7.7194e-07
	1	3.35378e-06	3.64799e-06		1	1.98273e-06	1.99967e-06		1	7.47058e-07	7.72511e-07
	1	3.56772e-06	3.64811e-06		1	1.98271e-06	1.99967e-06		1	7.55988e-07	7.72732e-07
	1	3.57699e-06	3.65215e-06		1	1.98276e-06	1.99986e-06		1	7.51389e-07	7.72869e-07
	1	3.17612e-06	3.65223e-06		1	2.00044e-06	2.00049e-06		1	7.05676e-07	7.72987e-07
	1	2.82801e-06	3.654e-06		1	1.97083e-06	2.00102e-06		1	7.74105e-07	7.74145e-07
	1	3.5165e-06	3.65515e-06		1	2.0028e-06	2.0028e-06		1	7.07283e-07	7.74244e-07
	1	3.63675e-06	3.65662e-06		1	2.00398e-06	2.00407e-06		1	6.76168e-07	7.7501e-07
	1	3.55045e-06	3.66092e-06		1	1.95383e-06	2.00539e-06		1	7.75413e-07	7.75435e-07
	1	3.66355e-06	3.66358e-06		1	1.80835e-06	2.00782e-06		1	6.27554e-07	7.75763e-07
	1	3.43915e-06	3.66765e-06		1	2.00719e-06	2.00794e-06		1	7.22729e-07	7.76401e-07
	1	3.59843e-06	3.66885e-06		1	2.00766e-06	2.00819e-06		1	7.13869e-07	7.76486e-07
	1	3.65444e-06	3.66922e-06		1	2.00819e-06	2.00855e-06		1	7.68846e-07	7.7665e-07
	1	3.57141e-06	3.67005e-06		1	1.92973e-06	2.00882e-06		1	5.38988e-07	7.77007e-07
	1	3.66582e-06	3.6725e-06		1	2.00939e-06	2.00945e-06		1	6.76262e-07	7.77453e-07
	1	3.6733e-06	3.67333e-06		1	1.98272e-06	2.01019e-06		1	7.77301e-07	7.77608e-07
	1	3.63272e-06	3.67398e-06		1	1.98273e-06	2.0102e-06		1	5.85593e-07	7.77791e-07
	1	3.43914e-06	3.67474e-06		1	1.98272e-06	2.01021e-06		1	7.72955e-07	7.78869e-07
	1	3.46237e-06	3.67587e-06		1	1.98271e-06	2.01021e-06		1	7.79346e-07	7.79518e-07
	1	3.49234e-06	3.67731e-06		1	1.98274e-06	2.01022e-06		1	6.69484e-07	7.80202e-07
	1	3.46034e-06	3.67826e-06		1	1.98273e-06	2.01022e-06		1	7.48686e-07	7.80951e-07
	1	3.67847e-06	3.67847e-06		1	1.98274e-06	2.01027e-06		1	6.32753e-07	7.81477e-07
	1	3.32387e-06	3.67894e-06		1	1.97452e-06	2.0107e-06		1	7.6327e-07	7.82423e-07
	1	3.53254e-06	3.68123e-06		1	1.97674e-06	2.01074e-06		1	7.27639e-07	7.82777e-07
	1	3.54126e-06	3.68409e-06		1	1.94837e-06	2.01286e-06		1	7.83587e-07	7.83695e-07
	1	3.24673e-06	3.68769e-06		1	2.01268e-06	2.01299e-06		1	7.63667e-07	7.84988e-07
	1	3.34626e-06	3.6888e-06		1	1.94117e-06	2.01367e-06		1	5.02936e-07	7.85301e-07
	1	3.03335e-06	3.68891e-06		1	2.01378e-06	2.01378e-06		1	6.76138e-07	7.85785e-07
	1	3.66152e-06	3.68969e-06		1	2.01378e-06	2.01398e-06		1	7.86446e-07	7.86446e-07
	1	2.02089e-06	3.69035e-06		1	1.95768e-06	2.01402e-06		1	7.8662e-07	7.8667e-07
	1	3.34432e-06	3.69105e-06		1	2.01404e-06	2.01414e-06		1	7.52323e-07	7.87066e-07
	1	3.65436e-06	3.6934e-06		1	2.00106e-06	2.01437e-06		1	6.71094e-07	7.89145e-07
	1	3.60113e-06	3.69446e-06		1	1.91965e-06	2.01453e-06		1	5.38943e-07	7.89231e-07
	1	3.69991e-06	3.69991e-06		1	1.95414e-06	2.01513e-06		1	7.89069e-07	7.89305e-07
	1	3.51276e-06	3.70105e-06		1	1.96828e-06	2.01585e-06		1	7.90725e-07	7.90727e-07
	1	3.61683e-06	3.70142e-06		1	1.98604e-06	2.01586e-06		1	7.90725e-07	7.90727e-07
	1	3.6564e-06	3.70393e-06		1	1.97018e-06	2.01609e-06		1	7.91619e-07	7.91622e-07
	1	3.70425e-06	3.70496e-06		1	1.8765e-06	2.01654e-06		1	7.71409e-07	7.92856e-07
	1	3.60989e-06	3.70679e-06		1	2.00189e-06	2.01658e-06		1	6.39895e-07	7.92967e-07
	1	3.41279e-06	3.71265e-06		1	1.95775e-06	2.01797e-06		1	7.93514e-07	7.93595e-07
	1	3.30561e-06	3.7127e-06		1	1.98301e-06	2.01797e-06		1	7.6114e-07	7.94021e-07
	1	3.7138e-06	3.7138e-06		1	2.01918e-06	2.01919e-06		1	6.26553e-07	7.94812e-07
	1	3.26994e-06	3.71418e-06		1	2.00329e-06	2.01944e-06		1	7.94874e-07	7.94915e-07
	1	3.51921e-06	3.71548e-06		1	1.98273e-06	2.02294e-06		1	6.0342e-07	7.95708e-07
	1	2.90083e-06	3.71668e-06		1	2.01323e-06	2.02386e-06		1	7.95489e-07	7.95831e-07
	1	2.86732e-06	3.72506e-06		1	1.73921e-06	2.02481e-06		1	7.79614e-07	7.95894e-07
	1	3.72702e-06	3.72712e-06		1	1.70354e-06	2.02588e-06		1	7.39598e-07	7.9629e-07
	1	3.65041e-06	3.72724e-06		1	1.94907e-06	2.02622e-06		1	7.27802e-07	7.96432e-07
	1	3.66591e-06	3.72816e-06		1	2.02701e-06	2.02718e-06		1	7.24504e-07	7.97593e-07
	1	3.72954e-06	3.72956e-06		1	1.93691e-06	2.02724e-06		1	6.79946e-07	7.99768e-07
	1	3.59517e-06	3.73091e-06		1	2.02747e-06	2.02757e-06		1	6.94391e-07	8.02549e-07
	1	3.68331e-06	3.73241e-06		1	1.95111e-06	2.0277e-06		1	7.71577e-07	8.02997e-07
	1	3.63064e-06	3.7328e-06		1	1.98633e-06	2.0293e-06		1	7.35032e-07	8.03088e-07
	1	3.70436e-06	3.73412e-06		1	1.82496e-06	2.03011e-06		1	7.29059e-07	8.03744e-07
	1	3.73546e-06	3.7367e-06		1	2.02992e-06	2.03024e-06		1	7.30768e-07	8.03744e-07
	1	3.58975e-06	3.738e-06		1	1.99629e-06	2.03299e-06		1	7.29059e-07	8.03744e-07
	1	3.72704e-06	3.74054e-06		1	1.94573e-06	2.03299e-06		1	8.04192e-07	8.04192e-07
	1	3.42395e-06	3.74206e-06		1	2.00269e-06	2.0332e-06		1	8.02757e-07	8.04318e-07
	1	3.59691e-06	3.74386e-06		1	2.02869e-06	2.03348e-06		1	7.73639e-07	8.04685e-07
	1	3.57867e-06	3.7483e-06		1	2.00046e-06	2.03375e-06		1	7.37857e-07	8.048e-07
	1	3.0525e-06	3.74967e-06		1	1.98089e-06	2.03504e-06		1	7.49455e-07	8.05449e-07
	1	3.47274e-06	3.75114e-06		1	1.9169e-06	2.03513e-06		1	8.05802e-07	8.05803e-07
	1	3.73233e-06	3.7514e-06		1	1.89339e-06	2.03586e-06		1	7.77301e-07	8.06036e-07
	1	3.63254e-06	3.75237e-06		1	2.00046e-06	2.03629e-06		1	8.06725e-07	8.06742e-07
	1	3.754e-06	3.754e-06		1	2.03659e-06	2.03676e-06		1	7.85997e-07	8.07276e-07
	1	3.69984e-06	3.75474e-06		1	1.95314e-06	2.03738e-06		1	7.87886e-07	8.08778e-07
	1	3.22795e-06	3.75743e-06		1	2.03679e-06	2.03785e-06		1	7.85842e-07	8.0878e-07
	1	3.69769e-06	3.76096e-06		1	1.91824e-06	2.03791e-06		1	7.35846e-07	8.08811e-07
	1	3.75901e-06	3.76198e-06		1	1.96941e-06	2.03859e-06		1	7.47454e-07	8.09255e-07
	1	3.3556e-06	3.76267e-06		1	2.03751e-06	2.03872e-06		1	7.3666e-07	8.09616e-07
	1	3.76239e-06	3.76311e-06		1	2.03822e-06	2.03879e-06		1	8.0961e-07	8.09651e-07
	1	3.76354e-06	3.76354e-06		1	1.80883e-06	2.03899e-06		1	7.44289e-07	8.09703e-07
	1	3.70393e-06	3.76402e-06		1	1.67017e-06	2.04107e-06		1	7.42519e-07	8.10263e-07
	1	3.4737e-06	3.76607e-06		1	2.01982e-06	2.04128e-06		1	8.10472e-07	8.10476e-07
	1	3.73847e-06	3.76806e-06		1	2.01843e-06	2.04145e-06		1	8.10472e-07	8.10476e-07
	1	3.70527e-06	3.76919e-06		1	2.01076e-06	2.04161e-06		1	7.90318e-07	8.10583e-07
	1	3.77023e-06	3.77023e-06		1	1.65894e-06	2.04212e-06		1	8.10904e-07	8.10956e-07
	1	3.75863e-06	3.77112e-06		1	1.91622e-06	2.04241e-06		1	7.61602e-07	8.11169e-07
	1	3.69695e-06	3.77644e-06		1	1.99178e-06	2.04267e-06		1	7.02186e-07	8.11439e-07
	1	3.72233e-06	3.77776e-06		1	1.96567e-06	2.04469e-06		1	7.43194e-07	8.1219e-07
	1	3.56557e-06	3.77797e-06		1	1.747e-06	2.04486e-06		1	5.86645e-07	8.12278e-07
	1	3.60114e-06	3.77827e-06		1	2.03643e-06	2.04536e-06		1	7.31398e-07	8.12661e-07
	1	3.63238e-06	3.77849e-06		1	2.0078e-06	2.04595e-06		1	8.14528e-07	8.14787e-07
	1	3.7799e-06	3.78032e-06		1	2.04573e-06	2.04605e-06		1	6.61223e-07	8.1515e-07
	1	3.67242e-06	3.78094e-06		1	2.04648e-06	2.04659e-06		1	7.73827e-07	8.15647e-07
	1	3.7837e-06	3.78373e-06		1	2.02468e-06	2.04774e-06		1	8.16198e-07	8.16228e-07
	1	3.78062e-06	3.78406e-06		1	1.67357e-06	2.04777e-06		1	7.6408e-07	8.16251e-07
	1	3.65114e-06	3.78521e-06		1	2.04679e-06	2.04819e-06		1	7.4894e-07	8.16441e-07
	1	3.62206e-06	3.78801e-06		1	1.93938e-06	2.0482e-06		1	7.9851e-07	8.18526e-07
	1	3.78592e-06	3.78906e-06		1	1.92636e-06	2.04821e-06		1	7.97747e-07	8.21298e-07
	1	3.7201e-06	3.79158e-06		1	2.02358e-06	2.05011e-06		1	8.21515e-07	8.21517e-07
	1	3.43034e-06	3.79223e-06		1	2.05137e-06	2.05137e-06		1	8.21578e-07	8.2158e-07
	1	3.4358e-06	3.79401e-06		1	2.05194e-06	2.05201e-06		1	8.1913e-07	8.21675e-07
	1	3.12562e-06	3.79445e-06		1	2.0424e-06	2.05298e-06		1	8.22552e-07	8.22571e-07
	1	3.54524e-06	3.79652e-06		1	1.65046e-06	2.05359e-06		1	8.22609e-07	8.22745e-07
	1	3.79698e-06	3.79725e-06		1	1.9178e-06	2.0541e-06		1	7.02166e-07	8.22774e-07
	1	3.60738e-06	3.7991e-06		1	1.96944e-06	2.05455e-06		1	7.53831e-07	8.24267e-07
	1	3.51432e-06	3.80039e-06		1	2.05515e-06	2.05516e-06		1	8.05833e-07	8.24439e-07
	1	3.57704e-06	3.80057e-06		1	1.98894e-06	2.05592e-06		1	8.24442e-07	8.24553e-07
	1	3.73654e-06	3.80155e-06		1	2.05739e-06	2.05739e-06		1	6.76151e-07	8.25755e-07
	1	3.37161e-06	3.80744e-06		1	1.91622e-06	2.05863e-06		1	7.53193e-07	8.25932e-07
	1	3.37854e-06	3.80998e-06		1	1.91622e-06	2.05877e-06		1	8.05852e-07	8.26733e-07
	1	3.63493e-06	3.81059e-06		1	1.96939e-06	2.05975e-06		1	7.58024e-07	8.27907e-07
	1	3.727e-06	3.81089e-06		1	1.96926e-06	2.06003e-06		1	7.65717e-07	8.28268e-07
	1	3.03085e-06	3.81199e-06		1	1.96927e-06	2.06005e-06		1	7.78998e-07	8.28424e-07
	1	3.1127e-06	3.81227e-06		1	1.9693e-06	2.06008e-06		1	6.71098e-07	8.29323e-07
	1	3.80603e-06	3.81367e-06		1	2.0597e-06	2.06013e-06		1	7.65322e-07	8.2981e-07
	1	3.23857e-06	3.81387e-06		1	2.03482e-06	2.06038e-06		1	7.17535e-07	8.30655e-07
	1	3.76986e-06	3.8149e-06		1	2.00792e-06	2.06048e-06		1	6.0342e-07	8.31326e-07
	1	3.76988e-06	3.81557e-06		1	1.99477e-06	2.06067e-06		1	8.14304e-07	8.32541e-07
	1	3.10166e-06	3.81557e-06		1	1.6367e-06	2.06093e-06		1	7.75314e-07	8.3286e-07
	1	3.529e-06	3.82033e-06		1	2.03306e-06	2.06123e-06		1	7.86085e-07	8.32921e-07
	1	3.72014e-06	3.82214e-06		1	1.62302e-06	2.06195e-06		1	8.32927e-07	8.32938e-07
	1	3.82121e-06	3.82507e-06		1	2.0635e-06	2.0636e-06		1	8.17088e-07	8.33391e-07
	1	3.42036e-06	3.827e-06		1	2.06324e-06	2.06369e-06		1	7.73327e-07	8.33515e-07
	1	3.82727e-06	3.82728e-06		1	2.06535e-06	2.06552e-06		1	7.75167e-07	8.33654e-07
	1	3.56423e-06	3.82895e-06		1	1.9817e-06	2.06557e-06		1	8.34028e-07	8.34614e-07
	1	3.68299e-06	3.83481e-06		1	1.82487e-06	2.06589e-06		1	7.78731e-07	8.34832e-07
	1	3.6871e-06	3.83582e-06		1	2.0677e-06	2.0677e-06		1	8.34853e-07	8.35099e-07
	1	3.74319e-06	3.83658e-06		1	1.83935e-06	2.06849e-06		1	8.3578e-07	8.35869e-07
	1	3.78118e-06	3.83723e-06		1	1.99793e-06	2.06917e-06		1	7.80089e-07	8.36128e-07
	1	3.08053e-06	3.83861e-06		1	1.97971e-06	2.06972e-06		1	7.04012e-07	8.36139e-07
	1	3.82982e-06	3.83864e-06		1	2.03557e-06	2.06995e-06		1	8.36229e-07	8.36273e-07
	1	3.76596e-06	3.84285e-06		1	2.07185e-06	2.07186e-06		1	8.37388e-07	8.37389e-07
	1	3.83928e-06	3.84311e-06		1	1.93432e-06	2.07346e-06		1	7.65341e-07	8.38516e-07
	1	3.74881e-06	3.84397e-06		1	2.05332e-06	2.07411e-06		1	7.6634e-07	8.38991e-07
	1	3.82594e-06	3.84428e-06		1	2.07365e-06	2.0746e-06		1	6.7949e-07	8.39021e-07
	1	3.51256e-06	3.84543e-06		1	2.04781e-06	2.07551e-06		1	8.39503e-07	8.39503e-07
	1	3.65645e-06	3.85036e-06		1	2.01437e-06	2.07646e-06		1	7.79569e-07	8.40247e-07
	1	3.83847e-06	3.85214e-06		1	1.98633e-06	2.07648e-06		1	7.91213e-07	8.41308e-07
	1	3.85337e-06	3.85518e-06		1	1.61709e-06	2.07677e-06		1	6.75631e-07	8.41975e-07
	1	3.77197e-06	3.85761e-06		1	2.07663e-06	2.07726e-06		1	6.76156e-07	8.42042e-07
	1	3.341e-06	3.85766e-06		1	1.99837e-06	2.07738e-06		1	6.76182e-07	8.42062e-07
	1	3.83342e-06	3.85769e-06		1	1.96197e-06	2.07918e-06		1	6.7619e-07	8.42063e-07
	1	3.52916e-06	3.86175e-06		1	2.08036e-06	2.08043e-06		1	6.76199e-07	8.42069e-07
	1	3.50597e-06	3.86333e-06		1	1.98528e-06	2.08058e-06		1	6.76199e-07	8.42069e-07
	1	3.70815e-06	3.86348e-06		1	1.97386e-06	2.08099e-06		1	6.76208e-07	8.42078e-07
	1	3.86369e-06	3.86372e-06		1	2.0476e-06	2.08162e-06		1	6.71107e-07	8.42082e-07
	1	3.60847e-06	3.86949e-06		1	2.05048e-06	2.08167e-06		1	6.76239e-07	8.421e-07
	1	3.78866e-06	3.86971e-06		1	1.99213e-06	2.08198e-06		1	6.76239e-07	8.421e-07
	1	3.77707e-06	3.87352e-06		1	2.00912e-06	2.08257e-06		1	6.7625e-07	8.42103e-07
	1	3.61582e-06	3.87614e-06		1	2.03069e-06	2.08267e-06		1	6.76262e-07	8.42112e-07
	1	3.43333e-06	3.87711e-06		1	1.98276e-06	2.08268e-06		1	6.76287e-07	8.42132e-07
	1	3.87107e-06	3.87716e-06		1	2.01892e-06	2.083e-06		1	6.76287e-07	8.42132e-07
	1	3.59306e-06	3.87987e-06		1	2.08347e-06	2.0851e-06		1	6.71103e-07	8.42135e-07
	1	3.78978e-06	3.88112e-06		1	2.08541e-06	2.08541e-06		1	6.76329e-07	8.42158e-07
	1	3.79038e-06	3.88179e-06		1	2.01843e-06	2.08586e-06		1	6.76376e-07	8.42195e-07
	1	3.72235e-06	3.88211e-06		1	2.0866e-06	2.08685e-06		1	6.76393e-07	8.42202e-07
	1	3.21683e-06	3.88272e-06		1	2.00546e-06	2.08713e-06		1	6.76393e-07	8.4221e-07
	1	3.88129e-06	3.88467e-06		1	1.96913e-06	2.08849e-06		1	6.76428e-07	8.42228e-07
	1	3.56155e-06	3.88521e-06		1	2.03223e-06	2.08865e-06		1	6.76428e-07	8.42237e-07
	1	3.31095e-06	3.88595e-06		1	2.04323e-06	2.08882e-06		1	6.76485e-07	8.42267e-07
	1	3.85638e-06	3.88621e-06		1	1.97203e-06	2.08918e-06		1	6.76485e-07	8.42277e-07
	1	3.51264e-06	3.88726e-06		1	2.08819e-06	2.08949e-06		1	6.76506e-07	8.42297e-07
	1	3.85042e-06	3.8885e-06		1	2.08988e-06	2.08988e-06		1	6.76638e-07	8.42369e-07
	1	3.67628e-06	3.88878e-06		1	2.08926e-06	2.09045e-06		1	6.76686e-07	8.42403e-07
	1	3.62723e-06	3.89008e-06		1	2.02112e-06	2.09185e-06		1	6.76817e-07	8.42493e-07
	1	3.8378e-06	3.89147e-06		1	2.02774e-06	2.09199e-06		1	7.81331e-07	8.42755e-07
	1	3.80728e-06	3.89275e-06		1	2.0922e-06	2.09221e-06		1	8.25906e-07	8.42987e-07
	1	3.89701e-06	3.89701e-06		1	2.09232e-06	2.09232e-06		1	6.71266e-07	8.43041e-07
	1	3.87352e-06	3.90186e-06		1	2.09275e-06	2.09288e-06		1	6.77637e-07	8.4308e-07
	1	3.8001e-06	3.9029e-06		1	1.98726e-06	2.09298e-06		1	7.33883e-07	8.43092e-07
	1	3.42032e-06	3.90895e-06		1	1.83161e-06	2.09364e-06		1	8.43065e-07	8.43157e-07
	1	3.38231e-06	3.91425e-06		1	2.09453e-06	2.09453e-06		1	7.85141e-07	8.43184e-07
	1	3.91377e-06	3.91582e-06		1	2.02995e-06	2.0954e-06		1	7.34544e-07	8.43713e-07
	1	3.6415e-06	3.91587e-06		1	2.09402e-06	2.09548e-06		1	8.42881e-07	8.43815e-07
	1	3.91345e-06	3.91905e-06		1	2.01323e-06	2.09616e-06		1	5.98684e-07	8.43815e-07
	1	3.81283e-06	3.92339e-06		1	1.72232e-06	2.09733e-06		1	7.41184e-07	8.45845e-07
	1	3.85233e-06	3.92381e-06		1	1.81548e-06	2.09782e-06		1	6.10862e-07	8.46639e-07
	1	3.77172e-06	3.92431e-06		1	2.00678e-06	2.09801e-06		1	8.27727e-07	8.47312e-07
	1	3.92475e-06	3.92476e-06		1	2.07251e-06	2.09801e-06		1	7.41852e-07	8.47323e-07
	1	3.50236e-06	3.92785e-06		1	2.04693e-06	2.09819e-06		1	7.41299e-07	8.47605e-07
	1	3.50728e-06	3.93389e-06		1	2.05932e-06	2.0983e-06		1	7.91666e-07	8.49719e-07
	1	3.04899e-06	3.93749e-06		1	2.02665e-06	2.09842e-06		1	7.43978e-07	8.49732e-07
	1	3.93768e-06	3.93774e-06		1	2.03659e-06	2.09886e-06		1	8.39708e-07	8.52472e-07
	1	3.60077e-06	3.93954e-06		1	1.86266e-06	2.09917e-06		1	8.53747e-07	8.54029e-07
	1	3.74748e-06	3.94116e-06		1	2.09924e-06	2.09946e-06		1	7.91252e-07	8.54933e-07
	1	3.47423e-06	3.94571e-06		1	2.0226e-06	2.09996e-06		1	6.20135e-07	8.56119e-07
	1	3.88703e-06	3.94602e-06		1	2.09418e-06	2.10203e-06		1	7.90833e-07	8.5673e-07
	1	3.85285e-06	3.94712e-06		1	2.10138e-06	2.10281e-06		1	7.85676e-07	8.5683e-07
	1	3.88369e-06	3.94713e-06		1	1.83816e-06	2.10337e-06		1	8.56918e-07	8.56919e-07
	1	3.92371e-06	3.94949e-06		1	2.08813e-06	2.10411e-06		1	8.57279e-07	8.57369e-07
	1	3.95346e-06	3.95346e-06		1	2.10418e-06	2.10467e-06		1	7.26891e-07	8.5888e-07
	1	3.88422e-06	3.95506e-06		1	1.92926e-06	2.10533e-06		1	8.60958e-07	8.60959e-07
	1	2.89793e-06	3.95523e-06		1	2.04072e-06	2.10548e-06		1	8.62314e-07	8.62455e-07
	1	3.68213e-06	3.95557e-06		1	1.73063e-06	2.1056e-06		1	8.64598e-07	8.64755e-07
	1	3.3739e-06	3.95651e-06		1	1.9773e-06	2.10595e-06		1	8.64794e-07	8.64796e-07
	1	3.12775e-06	3.95728e-06		1	1.79787e-06	2.10626e-06		1	8.65039e-07	8.65043e-07
	1	3.95421e-06	3.95838e-06		1	2.02747e-06	2.10644e-06		1	8.06164e-07	8.65327e-07
	1	3.92886e-06	3.96029e-06		1	1.97201e-06	2.10655e-06		1	6.76199e-07	8.65766e-07
	1	3.60453e-06	3.96142e-06		1	2.08781e-06	2.10826e-06		1	8.04414e-07	8.65835e-07
	1	3.22888e-06	3.9653e-06		1	2.0254e-06	2.10919e-06		1	8.37374e-07	8.66222e-07
	1	3.76147e-06	3.96618e-06		1	1.81756e-06	2.11109e-06		1	8.46895e-07	8.66238e-07
	1	3.63493e-06	3.96622e-06		1	1.96905e-06	2.11278e-06		1	8.67489e-07	8.67492e-07
	1	3.89671e-06	3.96647e-06		1	2.11177e-06	2.11283e-06		1	8.67489e-07	8.67492e-07
	1	3.525e-06	3.96926e-06		1	2.04793e-06	2.11414e-06		1	6.7636e-07	8.6815e-07
	1	3.90721e-06	3.96989e-06		1	2.04915e-06	2.11485e-06		1	8.68495e-07	8.68499e-07
	1	3.82887e-06	3.97089e-06		1	2.09868e-06	2.11485e-06		1	6.71127e-07	8.69713e-07
	1	3.42579e-06	3.97421e-06		1	2.11487e-06	2.1149e-06		1	8.70558e-07	8.70587e-07
	1	3.97408e-06	3.97436e-06		1	2.1171e-06	2.11721e-06		1	6.0911e-07	8.70932e-07
	1	3.95748e-06	3.97507e-06		1	2.03954e-06	2.11844e-06		1	8.71532e-07	8.71543e-07
	1	3.94464e-06	3.97731e-06		1	2.11898e-06	2.11899e-06		1	8.72091e-07	8.72095e-07
	1	3.81401e-06	3.97967e-06		1	2.11936e-06	2.11947e-06		1	8.74122e-07	8.74122e-07
	1	3.71911e-06	3.97982e-06		1	1.98272e-06	2.11995e-06		1	8.74131e-07	8.74131e-07
	1	2.91098e-06	3.97986e-06		1	2.11973e-06	2.12011e-06		1	8.74138e-07	8.74138e-07
	1	3.93423e-06	3.9802e-06		1	2.11292e-06	2.12079e-06		1	8.74138e-07	8.74138e-07
	1	3.81681e-06	3.98244e-06		1	2.12177e-06	2.12184e-06		1	8.74143e-07	8.74143e-07
	1	2.54558e-06	3.98401e-06		1	2.12259e-06	2.12275e-06		1	8.74143e-07	8.74143e-07
	1	3.98191e-06	3.98418e-06		1	2.0938e-06	2.12278e-06		1	8.74148e-07	8.74148e-07
	1	3.94522e-06	3.98439e-06		1	2.12327e-06	2.12328e-06		1	8.74175e-07	8.74175e-07
	1	3.74656e-06	3.9852e-06		1	2.10836e-06	2.12346e-06		1	8.74183e-07	8.74183e-07
	1	3.81696e-06	3.98532e-06		1	2.00577e-06	2.12473e-06		1	8.742e-07	8.742e-07
	1	3.85574e-06	3.98589e-06		1	2.01377e-06	2.12563e-06		1	8.74279e-07	8.74279e-07
	1	3.98348e-06	3.98607e-06		1	2.09378e-06	2.12708e-06		1	8.74279e-07	8.74279e-07
	1	3.89154e-06	3.99176e-06		1	2.07537e-06	2.12737e-06		1	8.74352e-07	8.74352e-07
	1	3.9353e-06	3.99207e-06		1	2.12774e-06	2.12777e-06		1	8.74134e-07	8.75189e-07
	1	3.99763e-06	3.99805e-06		1	2.12774e-06	2.12794e-06		1	8.76152e-07	8.76169e-07
	1	3.80151e-06	3.99819e-06		1	2.12917e-06	2.1296e-06		1	8.15818e-07	8.76371e-07
	1	3.85322e-06	3.99862e-06		1	2.12966e-06	2.12994e-06		1	8.73729e-07	8.76511e-07
	1	3.71254e-06	4.00061e-06		1	2.05137e-06	2.13026e-06		1	7.4021e-07	8.76523e-07
	1	3.72965e-06	4.00069e-06		1	2.12969e-06	2.13055e-06		1	8.7733e-07	8.7733e-07
	1	3.90946e-06	4.0016e-06		1	2.06948e-06	2.13165e-06		1	8.22568e-07	8.77355e-07
	1	4.00299e-06	4.0031e-06		1	2.0836e-06	2.13342e-06		1	8.77378e-07	8.77378e-07
	1	2.82206e-06	4.00523e-06		1	2.13347e-06	2.13353e-06		1	8.77378e-07	8.77378e-07
	1	3.85685e-06	4.00526e-06		1	2.07301e-06	2.13371e-06		1	8.77426e-07	8.77426e-07
	1	3.45838e-06	4.00596e-06		1	2.13422e-06	2.13607e-06		1	8.7744e-07	8.7744e-07
	1	3.99526e-06	4.00627e-06		1	1.98271e-06	2.13657e-06		1	8.77484e-07	8.77484e-07
	1	3.8328e-06	4.00726e-06		1	2.06472e-06	2.137e-06		1	8.77665e-07	8.77665e-07
	1	2.59429e-06	4.01432e-06		1	2.12044e-06	2.13762e-06		1	8.77708e-07	8.77708e-07
	1	3.78392e-06	4.01666e-06		1	1.78926e-06	2.13858e-06		1	8.57323e-07	8.787e-07
	1	3.94152e-06	4.01715e-06		1	2.11701e-06	2.13866e-06		1	8.77389e-07	8.78918e-07
	1	3.2123e-06	4.01923e-06		1	2.11112e-06	2.13873e-06		1	8.62906e-07	8.79123e-07
	1	4.0182e-06	4.02015e-06		1	2.01642e-06	2.14009e-06		1	8.20785e-07	8.79846e-07
	1	3.94538e-06	4.02387e-06		1	2.10522e-06	2.14046e-06		1	8.7733e-07	8.80113e-07
	1	3.47875e-06	4.02517e-06		1	2.13306e-06	2.14113e-06		1	8.804e-07	8.80401e-07
	1	3.97236e-06	4.02555e-06		1	1.95112e-06	2.14216e-06		1	8.80814e-07	8.80896e-07
	1	3.71314e-06	4.02892e-06		1	2.05654e-06	2.14324e-06		1	8.4666e-07	8.8117e-07
	1	4.00455e-06	4.02943e-06		1	1.46298e-06	2.14339e-06		1	8.49867e-07	8.81497e-07
	1	3.88011e-06	4.03089e-06		1	1.75415e-06	2.14358e-06		1	8.83276e-07	8.83306e-07
	1	3.31938e-06	4.03381e-06		1	1.91293e-06	2.14439e-06		1	8.83685e-07	8.83689e-07
	1	3.6564e-06	4.03426e-06		1	2.1433e-06	2.14578e-06		1	8.74143e-07	8.84195e-07
	1	4.00288e-06	4.03596e-06		1	2.14616e-06	2.14631e-06		1	8.53423e-07	8.84303e-07
	1	3.57479e-06	4.0366e-06		1	2.07936e-06	2.14665e-06		1	8.77272e-07	8.84383e-07
	1	4.0185e-06	4.03732e-06		1	2.10135e-06	2.14674e-06		1	5.91399e-07	8.86104e-07
	1	4.01315e-06	4.03794e-06		1	2.05328e-06	2.14775e-06		1	8.71013e-07	8.86286e-07
	1	3.72923e-06	4.03871e-06		1	2.14811e-06	2.14811e-06		1	8.29833e-07	8.87198e-07
	1	3.0919e-06	4.04071e-06		1	2.0355e-06	2.1488e-06		1	8.25011e-07	8.87533e-07
	1	3.96771e-06	4.04085e-06		1	2.14963e-06	2.14968e-06		1	8.87634e-07	8.87636e-07
	1	3.39866e-06	4.04254e-06		1	2.14981e-06	2.15014e-06		1	6.71121e-07	8.88153e-07
	1	4.0242e-06	4.0447e-06		1	2.15105e-06	2.15105e-06		1	6.71127e-07	8.88424e-07
	1	3.43291e-06	4.04869e-06		1	2.15114e-06	2.15115e-06		1	7.90625e-07	8.89385e-07
	1	4.0221e-06	4.05271e-06		1	2.14984e-06	2.15124e-06		1	8.77307e-07	8.89536e-07
	1	4.02216e-06	4.05275e-06		1	2.06259e-06	2.15265e-06		1	8.23889e-07	8.89723e-07
	1	4.02082e-06	4.05336e-06		1	2.15218e-06	2.1527e-06		1	7.90625e-07	8.9106e-07
	1	3.66891e-06	4.05494e-06		1	2.10774e-06	2.15371e-06		1	6.76274e-07	8.9106e-07
	1	3.99101e-06	4.05509e-06		1	2.12435e-06	2.15409e-06		1	7.93626e-07	8.92094e-07
	1	4.04586e-06	4.05527e-06		1	2.15647e-06	2.15665e-06		1	8.74128e-07	8.92819e-07
	1	4.04648e-06	4.057e-06		1	1.95817e-06	2.15671e-06		1	6.76168e-07	8.92821e-07
	1	4.05179e-06	4.06283e-06		1	1.90919e-06	2.15778e-06		1	8.7416e-07	8.92849e-07
	1	3.12898e-06	4.06639e-06		1	2.13163e-06	2.15901e-06		1	8.74148e-07	8.92857e-07
	1	4.04667e-06	4.06737e-06		1	2.1598e-06	2.1598e-06		1	8.74191e-07	8.92876e-07
	1	4.04975e-06	4.07039e-06		1	2.10719e-06	2.16025e-06		1	8.742e-07	8.92894e-07
	1	4.00008e-06	4.07393e-06		1	2.07188e-06	2.16109e-06		1	8.7421e-07	8.92908e-07
	1	4.05545e-06	4.07487e-06		1	2.14029e-06	2.16144e-06		1	8.74242e-07	8.92946e-07
	1	3.53528e-06	4.07528e-06		1	2.11558e-06	2.16152e-06		1	8.74231e-07	8.92977e-07
	1	3.92632e-06	4.07586e-06		1	2.13113e-06	2.16171e-06		1	6.76763e-07	8.93156e-07
	1	4.05159e-06	4.07687e-06		1	1.87772e-06	2.1635e-06		1	8.336e-07	8.93362e-07
	1	3.65052e-06	4.07941e-06		1	2.15605e-06	2.16383e-06		1	8.93484e-07	8.93488e-07
	1	4.07977e-06	4.07977e-06		1	2.12162e-06	2.16717e-06		1	8.74704e-07	8.93661e-07
	1	4.00935e-06	4.0829e-06		1	2.14747e-06	2.16746e-06		1	8.74782e-07	8.93671e-07
	1	3.92225e-06	4.08342e-06		1	2.08858e-06	2.16762e-06		1	7.9178e-07	8.93764e-07
	1	4.05825e-06	4.08411e-06		1	2.10206e-06	2.16763e-06		1	8.94032e-07	8.94035e-07
	1	3.87389e-06	4.086e-06		1	2.12416e-06	2.16803e-06		1	8.94032e-07	8.94367e-07
	1	4.06121e-06	4.08607e-06		1	2.16754e-06	2.1682e-06		1	8.77295e-07	8.94369e-07
	1	4.0609e-06	4.08719e-06		1	2.16902e-06	2.16945e-06		1	8.77295e-07	8.9437e-07
	1	3.54558e-06	4.08798e-06		1	2.14637e-06	2.17005e-06		1	8.77301e-07	8.94374e-07
	1	4.08869e-06	4.08913e-06		1	2.14962e-06	2.17095e-06		1	6.71111e-07	8.94422e-07
	1	4.07337e-06	4.08982e-06		1	2.15391e-06	2.17108e-06		1	8.77357e-07	8.94423e-07
	1	4.068e-06	4.09015e-06		1	2.1705e-06	2.17144e-06		1	8.77367e-07	8.94431e-07
	1	4.022e-06	4.09382e-06		1	2.11973e-06	2.17217e-06		1	8.77401e-07	8.9446e-07
	1	4.08541e-06	4.09415e-06		1	2.17243e-06	2.17253e-06		1	8.77401e-07	8.9446e-07
	1	4.0692e-06	4.0945e-06		1	2.17171e-06	2.17261e-06		1	8.7744e-07	8.94494e-07
	1	3.76615e-06	4.09735e-06		1	2.15749e-06	2.17373e-06		1	8.7744e-07	8.94495e-07
	1	4.07485e-06	4.10019e-06		1	2.12702e-06	2.17394e-06		1	8.77568e-07	8.94616e-07
	1	4.10307e-06	4.10308e-06		1	2.174e-06	2.17402e-06		1	8.77586e-07	8.94624e-07
	1	3.98103e-06	4.10361e-06		1	2.11343e-06	2.17537e-06		1	8.77605e-07	8.94643e-07
	1	4.10899e-06	4.10899e-06		1	2.17553e-06	2.17553e-06		1	8.77625e-07	8.94655e-07
	1	3.89902e-06	4.11019e-06		1	2.16322e-06	2.17668e-06		1	8.77665e-07	8.94693e-07
	1	4.09796e-06	4.11142e-06		1	1.90432e-06	2.17671e-06		1	8.77665e-07	8.94694e-07
	1	4.1059e-06	4.11641e-06		1	2.08026e-06	2.17752e-06		1	8.77665e-07	8.94702e-07
	1	3.6226e-06	4.11896e-06		1	2.17728e-06	2.17764e-06		1	8.77687e-07	8.94712e-07
	1	4.08605e-06	4.11944e-06		1	2.13347e-06	2.17852e-06		1	8.77731e-07	8.94753e-07
	1	3.90769e-06	4.12431e-06		1	2.17935e-06	2.17986e-06		1	8.77777e-07	8.94812e-07
	1	4.06239e-06	4.12845e-06		1	2.18088e-06	2.18128e-06		1	7.50587e-07	8.94851e-07
	1	2.89298e-06	4.13042e-06		1	1.97366e-06	2.18128e-06		1	8.77876e-07	8.94874e-07
	1	4.11851e-06	4.13091e-06		1	2.13919e-06	2.18197e-06		1	8.78132e-07	8.95095e-07
	1	4.05499e-06	4.132e-06		1	2.18188e-06	2.18204e-06		1	8.22976e-07	8.95246e-07
	1	4.09719e-06	4.13428e-06		1	2.18221e-06	2.18221e-06		1	8.742e-07	8.9569e-07
	1	4.1348e-06	4.13512e-06		1	2.18236e-06	2.18278e-06		1	7.87803e-07	8.96011e-07
	1	3.6564e-06	4.13633e-06		1	2.16157e-06	2.1828e-06		1	8.74175e-07	8.96038e-07
	1	4.12181e-06	4.13731e-06		1	2.12087e-06	2.18301e-06		1	8.88565e-07	8.96719e-07
	1	4.05486e-06	4.13733e-06		1	2.1176e-06	2.18311e-06		1	8.31221e-07	8.96981e-07
	1	4.13379e-06	4.13846e-06		1	2.01094e-06	2.1832e-06		1	8.77307e-07	8.98068e-07
	1	4.07266e-06	4.13859e-06		1	2.10445e-06	2.18324e-06		1	8.38372e-07	8.98791e-07
	1	4.02012e-06	4.14155e-06		1	2.18318e-06	2.18331e-06		1	8.50733e-07	9.0048e-07
	1	4.12302e-06	4.14216e-06		1	2.18224e-06	2.18356e-06		1	8.24854e-07	9.01079e-07
	1	4.09347e-06	4.1484e-06		1	2.18384e-06	2.18585e-06		1	8.45584e-07	9.01098e-07
	1	4.15582e-06	4.15583e-06		1	2.18048e-06	2.18768e-06		1	8.85515e-07	9.02754e-07
	1	4.07007e-06	4.1584e-06		1	2.11635e-06	2.18792e-06		1	8.74421e-07	9.03344e-07
	1	3.89102e-06	4.15883e-06		1	2.12615e-06	2.18798e-06		1	9.03208e-07	9.03875e-07
	1	3.98249e-06	4.16076e-06		1	2.10822e-06	2.18812e-06		1	8.84463e-07	9.05908e-07
	1	4.12184e-06	4.16114e-06		1	1.90927e-06	2.18831e-06		1	8.54958e-07	9.06713e-07
	1	4.0741e-06	4.16142e-06		1	1.93614e-06	2.18845e-06		1	8.29066e-07	9.06934e-07
	1	4.13822e-06	4.16237e-06		1	2.18915e-06	2.18915e-06		1	9.06737e-07	9.07036e-07
	1	3.65643e-06	4.16318e-06		1	2.18931e-06	2.18931e-06		1	8.77605e-07	9.07349e-07
	1	4.15782e-06	4.16508e-06		1	2.1822e-06	2.18933e-06		1	9.07372e-07	9.07402e-07
	1	4.12156e-06	4.16782e-06		1	2.0996e-06	2.19012e-06		1	9.07699e-07	9.08367e-07
	1	4.12615e-06	4.18011e-06		1	1.8251e-06	2.19061e-06		1	9.08394e-07	9.08397e-07
	1	3.75893e-06	4.18173e-06		1	2.1822e-06	2.1909e-06		1	8.08957e-07	9.08642e-07
	1	4.18468e-06	4.18481e-06		1	2.18221e-06	2.19091e-06		1	8.74154e-07	9.0885e-07
	1	3.52496e-06	4.18525e-06		1	2.19053e-06	2.19103e-06		1	7.51411e-07	9.10154e-07
	1	4.05725e-06	4.18662e-06		1	2.16134e-06	2.19105e-06		1	8.54958e-07	9.10424e-07
	1	4.15704e-06	4.19286e-06		1	2.18242e-06	2.19139e-06		1	8.77295e-07	9.10758e-07
	1	4.14104e-06	4.19414e-06		1	2.13437e-06	2.19163e-06		1	8.7733e-07	9.10784e-07
	1	4.18415e-06	4.19896e-06		1	2.1688e-06	2.19312e-06		1	8.7733e-07	9.10786e-07
	1	4.02206e-06	4.1998e-06		1	2.11484e-06	2.19314e-06		1	8.77357e-07	9.10806e-07
	1	3.93476e-06	4.20099e-06		1	2.18553e-06	2.19327e-06		1	8.77367e-07	9.10821e-07
	1	4.21215e-06	4.21217e-06		1	2.107e-06	2.19336e-06		1	8.77378e-07	9.10827e-07
	1	4.14976e-06	4.21339e-06		1	2.13522e-06	2.19411e-06		1	8.77401e-07	9.10831e-07
	1	4.13702e-06	4.21372e-06		1	1.67296e-06	2.19475e-06		1	8.77401e-07	9.10841e-07
	1	4.09074e-06	4.21583e-06		1	2.16968e-06	2.19505e-06		1	8.77401e-07	9.10848e-07
	1	3.22941e-06	4.21756e-06		1	1.91622e-06	2.1951e-06		1	9.10879e-07	9.1088e-07
	1	3.44271e-06	4.22488e-06		1	1.86965e-06	2.19583e-06		1	8.77625e-07	9.11014e-07
	1	4.08967e-06	4.22578e-06		1	2.16968e-06	2.19627e-06		1	8.74242e-07	9.11023e-07
	1	4.02199e-06	4.22715e-06		1	2.06672e-06	2.19634e-06		1	8.77665e-07	9.11068e-07
	1	4.02362e-06	4.2318e-06		1	2.11785e-06	2.19663e-06		1	8.77687e-07	9.11073e-07
	1	3.52856e-06	4.23418e-06		1	2.00751e-06	2.19753e-06		1	8.93146e-07	9.11287e-07
	1	4.01709e-06	4.24039e-06		1	2.19852e-06	2.19853e-06		1	8.78013e-07	9.1132e-07
	1	4.07913e-06	4.24196e-06		1	2.19863e-06	2.19878e-06		1	8.57323e-07	9.11376e-07
	1	3.40001e-06	4.24311e-06		1	2.19878e-06	2.19878e-06		1	8.77505e-07	9.11439e-07
	1	3.7117e-06	4.24396e-06		1	2.15129e-06	2.19879e-06		1	9.11516e-07	9.11981e-07
	1	4.07943e-06	4.25065e-06		1	2.16545e-06	2.19955e-06		1	8.26919e-07	9.12822e-07
	1	4.22885e-06	4.25078e-06		1	2.15127e-06	2.19965e-06		1	8.80921e-07	9.13128e-07
	1	3.94395e-06	4.25189e-06		1	2.1385e-06	2.20009e-06		1	8.77777e-07	9.13193e-07
	1	4.25102e-06	4.25273e-06		1	2.18682e-06	2.20095e-06		1	7.70519e-07	9.13311e-07
	1	4.17471e-06	4.25294e-06		1	2.13635e-06	2.20153e-06		1	9.13365e-07	9.13368e-07
	1	3.65532e-06	4.25759e-06		1	2.12282e-06	2.20157e-06		1	9.13611e-07	9.13659e-07
	1	4.20826e-06	4.25917e-06		1	2.11182e-06	2.20226e-06		1	9.14053e-07	9.14077e-07
	1	4.25958e-06	4.2596e-06		1	2.20289e-06	2.20289e-06		1	9.14291e-07	9.14608e-07
	1	4.2462e-06	4.25978e-06		1	1.82058e-06	2.20418e-06		1	8.74154e-07	9.14678e-07
	1	3.75175e-06	4.26035e-06		1	2.15397e-06	2.20537e-06		1	8.98549e-07	9.15142e-07
	1	4.02196e-06	4.26045e-06		1	2.20544e-06	2.2065e-06		1	8.89465e-07	9.15495e-07
	1	3.54764e-06	4.26124e-06		1	2.12917e-06	2.20658e-06		1	8.43665e-07	9.15626e-07
	1	4.26326e-06	4.26329e-06		1	2.12044e-06	2.20685e-06		1	7.70763e-07	9.16059e-07
	1	3.90344e-06	4.26338e-06		1	2.19202e-06	2.20708e-06		1	8.7755e-07	9.16636e-07
	1	4.12242e-06	4.2672e-06		1	1.4057e-06	2.20736e-06		1	8.15982e-07	9.16674e-07
	1	4.24968e-06	4.26783e-06		1	2.16896e-06	2.20763e-06		1	8.90791e-07	9.18915e-07
	1	3.70874e-06	4.26826e-06		1	2.18074e-06	2.20871e-06		1	9.19119e-07	9.19194e-07
	1	4.15931e-06	4.26919e-06		1	2.2087e-06	2.2088e-06		1	9.19779e-07	9.19782e-07
	1	4.24926e-06	4.27027e-06		1	2.18915e-06	2.21016e-06		1	8.77173e-07	9.20001e-07
	1	4.25979e-06	4.2711e-06		1	2.16408e-06	2.21042e-06		1	9.20124e-07	9.20136e-07
	1	4.01852e-06	4.27494e-06		1	2.1753e-06	2.21051e-06		1	8.88565e-07	9.21395e-07
	1	4.17842e-06	4.27688e-06		1	1.92373e-06	2.21054e-06		1	8.6687e-07	9.22092e-07
	1	4.27615e-06	4.27732e-06		1	2.09863e-06	2.21179e-06		1	8.92962e-07	9.22127e-07
	1	4.26391e-06	4.27807e-06		1	2.1883e-06	2.21236e-06		1	8.28656e-07	9.23696e-07
	1	4.22543e-06	4.27832e-06		1	1.94549e-06	2.21348e-06		1	9.23985e-07	9.23988e-07
	1	3.71025e-06	4.27985e-06		1	2.21391e-06	2.21392e-06		1	9.07792e-07	9.25367e-07
	1	4.23031e-06	4.28325e-06		1	2.08455e-06	2.21441e-06		1	7.09811e-07	9.25523e-07
	1	3.85195e-06	4.28424e-06		1	2.16561e-06	2.21604e-06		1	7.67701e-07	9.26072e-07
	1	4.26915e-06	4.28573e-06		1	2.21643e-06	2.21643e-06		1	9.07792e-07	9.26118e-07
	1	4.2362e-06	4.28707e-06		1	1.52858e-06	2.21643e-06		1	9.07337e-07	9.26694e-07
	1	4.14296e-06	4.28794e-06		1	2.14431e-06	2.21685e-06		1	9.27323e-07	9.2741e-07
	1	3.73635e-06	4.28991e-06		1	2.19554e-06	2.21923e-06		1	9.27787e-07	9.27843e-07
	1	4.28901e-06	4.29071e-06		1	2.20557e-06	2.21992e-06		1	8.717e-07	9.27888e-07
	1	4.2194e-06	4.29213e-06		1	2.03932e-06	2.22024e-06		1	9.22794e-07	9.28104e-07
	1	3.83295e-06	4.29585e-06		1	1.82483e-06	2.22064e-06		1	7.009e-07	9.28614e-07
	1	3.6564e-06	4.29685e-06		1	2.22088e-06	2.22089e-06		1	6.71127e-07	9.30814e-07
	1	4.23173e-06	4.29779e-06		1	1.82499e-06	2.22094e-06		1	7.64745e-07	9.31418e-07
	1	3.98819e-06	4.29904e-06		1	2.22216e-06	2.22216e-06		1	8.74293e-07	9.31537e-07
	1	4.18557e-06	4.305e-06		1	2.15971e-06	2.22264e-06		1	8.77301e-07	9.31601e-07
	1	4.04097e-06	4.30604e-06		1	2.13749e-06	2.22281e-06		1	8.79375e-07	9.32092e-07
	1	3.85355e-06	4.30871e-06		1	2.16256e-06	2.22301e-06		1	8.74729e-07	9.32804e-07
	1	4.13778e-06	4.30947e-06		1	2.22281e-06	2.22313e-06		1	8.03974e-07	9.34564e-07
	1	4.3017e-06	4.31062e-06		1	2.17544e-06	2.2236e-06		1	9.35622e-07	9.35624e-07
	1	3.82335e-06	4.31096e-06		1	2.22265e-06	2.22365e-06		1	7.78117e-07	9.36324e-07
	1	4.16696e-06	4.31219e-06		1	2.19698e-06	2.22382e-06		1	8.65265e-07	9.37015e-07
	1	4.04359e-06	4.31402e-06		1	2.2234e-06	2.22401e-06		1	9.06737e-07	9.38145e-07
	1	4.27769e-06	4.31477e-06		1	2.16394e-06	2.22524e-06		1	6.0342e-07	9.38196e-07
	1	4.04677e-06	4.31568e-06		1	2.20375e-06	2.22527e-06		1	7.25339e-07	9.4137e-07
	1	4.30796e-06	4.31694e-06		1	2.16637e-06	2.22587e-06		1	9.41308e-07	9.41407e-07
	1	4.25008e-06	4.318e-06		1	2.10653e-06	2.2259e-06		1	8.66214e-07	9.42558e-07
	1	4.31747e-06	4.31812e-06		1	2.22723e-06	2.22752e-06		1	6.76287e-07	9.43679e-07
	1	3.94231e-06	4.31822e-06		1	2.22774e-06	2.22786e-06		1	8.77468e-07	9.44032e-07
	1	4.29425e-06	4.31987e-06		1	2.17859e-06	2.22813e-06		1	7.92186e-07	9.44224e-07
	1	4.30646e-06	4.32186e-06		1	2.05724e-06	2.22841e-06		1	8.46566e-07	9.44556e-07
	1	4.11647e-06	4.32311e-06		1	2.15418e-06	2.22862e-06		1	8.17757e-07	9.45167e-07
	1	3.76737e-06	4.32377e-06		1	2.15001e-06	2.22878e-06		1	8.35532e-07	9.45365e-07
	1	4.32434e-06	4.32439e-06		1	2.22943e-06	2.22943e-06		1	8.25157e-07	9.47451e-07
	1	4.32333e-06	4.32519e-06		1	2.22969e-06	2.22985e-06		1	9.47819e-07	9.4783e-07
	1	4.24799e-06	4.32542e-06		1	2.23082e-06	2.23104e-06		1	7.14069e-07	9.48729e-07
	1	4.23734e-06	4.32568e-06		1	2.21516e-06	2.23147e-06		1	8.83245e-07	9.50334e-07
	1	4.32906e-06	4.33006e-06		1	2.14319e-06	2.2334e-06		1	9.50516e-07	9.50577e-07
	1	4.212e-06	4.33471e-06		1	2.17629e-06	2.2336e-06		1	9.36465e-07	9.51102e-07
	1	4.33514e-06	4.33599e-06		1	2.23386e-06	2.23386e-06		1	6.71127e-07	9.51267e-07
	1	4.18408e-06	4.33711e-06		1	2.14747e-06	2.23441e-06		1	7.17535e-07	9.51938e-07
	1	4.33476e-06	4.33948e-06		1	2.2219e-06	2.23461e-06		1	9.52183e-07	9.52281e-07
	1	4.32209e-06	4.34611e-06		1	2.17018e-06	2.23527e-06		1	8.58343e-07	9.5344e-07
	1	4.32946e-06	4.35058e-06		1	2.14521e-06	2.23537e-06		1	9.53375e-07	9.53595e-07
	1	4.30665e-06	4.3506e-06		1	2.18478e-06	2.23579e-06		1	9.53614e-07	9.53617e-07
	1	4.35316e-06	4.35316e-06		1	2.16884e-06	2.23599e-06		1	7.11242e-07	9.54531e-07
	1	4.24055e-06	4.35661e-06		1	1.22638e-06	2.23631e-06		1	9.54414e-07	9.54538e-07
	1	3.79502e-06	4.36428e-06		1	2.17247e-06	2.23714e-06		1	9.41288e-07	9.54792e-07
	1	4.36738e-06	4.36768e-06		1	2.16754e-06	2.23721e-06		1	9.56562e-07	9.56653e-07
	1	3.75904e-06	4.36866e-06		1	2.04999e-06	2.23801e-06		1	8.98613e-07	9.56771e-07
	1	4.03381e-06	4.36912e-06		1	2.18227e-06	2.23864e-06		1	9.56914e-07	9.56917e-07
	1	3.71672e-06	4.37352e-06		1	2.20434e-06	2.23914e-06		1	9.5785e-07	9.57854e-07
	1	4.01853e-06	4.37917e-06		1	2.10845e-06	2.24152e-06		1	9.58486e-07	9.58597e-07
	1	4.38144e-06	4.38155e-06		1	2.24153e-06	2.24153e-06		1	6.71098e-07	9.59275e-07
	1	4.33342e-06	4.38391e-06		1	2.24274e-06	2.2428e-06		1	6.76569e-07	9.59484e-07
	1	2.94474e-06	4.38931e-06		1	2.10282e-06	2.24358e-06		1	9.60433e-07	9.60482e-07
	1	4.19998e-06	4.39038e-06		1	1.88317e-06	2.24499e-06		1	8.92374e-07	9.6096e-07
	1	4.15191e-06	4.39155e-06		1	2.16637e-06	2.24507e-06		1	8.7416e-07	9.61323e-07
	1	4.3917e-06	4.39219e-06		1	2.2269e-06	2.24654e-06		1	8.67474e-07	9.61669e-07
	1	3.99534e-06	4.3935e-06		1	2.15749e-06	2.24762e-06		1	8.74266e-07	9.62478e-07
	1	4.3399e-06	4.39578e-06		1	2.21902e-06	2.24764e-06		1	9.43867e-07	9.63052e-07
	1	3.99771e-06	4.39682e-06		1	2.15058e-06	2.24825e-06		1	9.19322e-07	9.64174e-07
	1	4.21476e-06	4.3985e-06		1	2.07865e-06	2.24919e-06		1	9.0834e-07	9.65438e-07
	1	4.35267e-06	4.39931e-06		1	2.11398e-06	2.24936e-06		1	9.13027e-07	9.65603e-07
	1	4.25345e-06	4.40031e-06		1	2.18224e-06	2.24938e-06		1	8.72091e-07	9.65939e-07
	1	3.43914e-06	4.40131e-06		1	2.18227e-06	2.24941e-06		1	9.66271e-07	9.66274e-07
	1	3.68445e-06	4.40425e-06		1	2.18548e-06	2.25053e-06		1	7.67664e-07	9.68438e-07
	1	4.33474e-06	4.40801e-06		1	2.25181e-06	2.25184e-06		1	9.18028e-07	9.68982e-07
	1	4.19956e-06	4.41136e-06		1	2.17706e-06	2.25193e-06		1	9.69985e-07	9.69989e-07
	1	3.91568e-06	4.41221e-06		1	2.25201e-06	2.25251e-06		1	9.70277e-07	9.70538e-07
	1	3.6862e-06	4.4139e-06		1	2.11759e-06	2.25264e-06		1	9.70852e-07	9.71044e-07
	1	3.87226e-06	4.41397e-06		1	2.2494e-06	2.25269e-06		1	8.74125e-07	9.72176e-07
	1	4.37697e-06	4.41493e-06		1	1.91325e-06	2.25315e-06		1	7.2607e-07	9.72211e-07
	1	4.28524e-06	4.41503e-06		1	2.23918e-06	2.25353e-06		1	8.74148e-07	9.7225e-07
	1	4.32434e-06	4.41555e-06		1	2.25368e-06	2.25412e-06		1	8.7421e-07	9.72269e-07
	1	3.98313e-06	4.4165e-06		1	2.25424e-06	2.25424e-06		1	8.7421e-07	9.72275e-07
	1	4.40591e-06	4.41655e-06		1	2.22253e-06	2.25563e-06		1	8.7421e-07	9.72282e-07
	1	3.65645e-06	4.41827e-06		1	2.25589e-06	2.25593e-06		1	8.74266e-07	9.72321e-07
	1	4.34354e-06	4.42268e-06		1	2.2558e-06	2.25656e-06		1	8.74266e-07	9.7235e-07
	1	4.39692e-06	4.4261e-06		1	2.23384e-06	2.25703e-06		1	6.71116e-07	9.7235e-07
	1	3.8526e-06	4.42644e-06		1	2.25717e-06	2.25718e-06		1	8.74322e-07	9.72418e-07
	1	4.26958e-06	4.42773e-06		1	2.18226e-06	2.25802e-06		1	8.74352e-07	9.72493e-07
	1	4.3625e-06	4.43209e-06		1	2.1776e-06	2.25809e-06		1	7.95079e-07	9.72705e-07
	1	4.36289e-06	4.43277e-06		1	1.78496e-06	2.25852e-06		1	8.78356e-07	9.73152e-07
	1	4.37795e-06	4.43319e-06		1	2.17112e-06	2.25961e-06		1	9.73155e-07	9.73617e-07
	1	4.37925e-06	4.43412e-06		1	2.2599e-06	2.26022e-06		1	8.7733e-07	9.73905e-07
	1	4.36504e-06	4.44144e-06		1	2.26048e-06	2.26057e-06		1	8.77367e-07	9.7392e-07
	1	4.39597e-06	4.44153e-06		1	2.20006e-06	2.26165e-06		1	8.77347e-07	9.73923e-07
	1	4.38854e-06	4.44639e-06		1	2.07405e-06	2.26233e-06		1	8.77401e-07	9.7395e-07
	1	4.0062e-06	4.44666e-06		1	2.06033e-06	2.26249e-06		1	6.76329e-07	9.74003e-07
	1	4.40325e-06	4.44974e-06		1	2.26438e-06	2.26462e-06		1	8.77499e-07	9.74076e-07
	1	4.44157e-06	4.45298e-06		1	2.1335e-06	2.26516e-06		1	8.77516e-07	9.74092e-07
	1	4.33324e-06	4.45381e-06		1	2.20545e-06	2.26519e-06		1	9.52927e-07	9.74232e-07
	1	4.45918e-06	4.45918e-06		1	2.25203e-06	2.26642e-06		1	9.6302e-07	9.74336e-07
	1	3.99123e-06	4.46003e-06		1	1.81028e-06	2.26665e-06		1	9.75468e-07	9.75557e-07
	1	4.29257e-06	4.46369e-06		1	2.23691e-06	2.26712e-06		1	9.08952e-07	9.76067e-07
	1	4.44902e-06	4.46406e-06		1	2.26727e-06	2.26727e-06		1	9.14782e-07	9.76192e-07
	1	4.16966e-06	4.46658e-06		1	2.11936e-06	2.26805e-06		1	9.77634e-07	9.77732e-07
	1	3.74045e-06	4.46822e-06		1	2.18988e-06	2.26858e-06		1	9.06323e-07	9.78227e-07
	1	4.39037e-06	4.46835e-06		1	2.2022e-06	2.26866e-06		1	8.26158e-07	9.7951e-07
	1	4.01962e-06	4.4686e-06		1	2.26867e-06	2.26867e-06		1	9.5057e-07	9.79559e-07
	1	4.40514e-06	4.47145e-06		1	2.07769e-06	2.26878e-06		1	6.90597e-07	9.79624e-07
	1	4.38555e-06	4.47644e-06		1	2.26941e-06	2.26984e-06		1	9.80137e-07	9.80162e-07
	1	4.21877e-06	4.47677e-06		1	2.2549e-06	2.27096e-06		1	8.56731e-07	9.81104e-07
	1	3.65391e-06	4.48186e-06		1	2.22943e-06	2.271e-06		1	9.1821e-07	9.81295e-07
	1	4.46379e-06	4.48189e-06		1	2.27125e-06	2.27126e-06		1	9.21352e-07	9.82783e-07
	1	4.23624e-06	4.48443e-06		1	2.2201e-06	2.27187e-06		1	8.93372e-07	9.82929e-07
	1	4.07226e-06	4.48565e-06		1	1.58698e-06	2.2731e-06		1	9.51129e-07	9.83918e-07
	1	3.73642e-06	4.48733e-06		1	1.7975e-06	2.27465e-06		1	9.54243e-07	9.83939e-07
	1	3.4005e-06	4.48784e-06		1	2.27565e-06	2.27572e-06		1	9.00653e-07	9.8428e-07
	1	4.49004e-06	4.49004e-06		1	1.68693e-06	2.27623e-06		1	5.48237e-07	9.84393e-07
	1	4.40173e-06	4.49223e-06		1	2.27798e-06	2.27799e-06		1	9.8532e-07	9.85323e-07
	1	4.28407e-06	4.49243e-06		1	2.27835e-06	2.27853e-06		1	9.05317e-07	9.85782e-07
	1	3.62582e-06	4.49924e-06		1	1.82484e-06	2.27866e-06		1	9.86816e-07	9.86816e-07
	1	3.22582e-06	4.50034e-06		1	2.21908e-06	2.27927e-06		1	9.87753e-07	9.87792e-07
	1	4.33285e-06	4.50195e-06		1	2.2793e-06	2.27932e-06		1	8.74191e-07	9.88154e-07
	1	4.4981e-06	4.50256e-06		1	1.66974e-06	2.27956e-06		1	8.93977e-07	9.88827e-07
	1	4.43743e-06	4.50312e-06		1	2.27985e-06	2.2801e-06		1	9.81103e-07	9.88851e-07
	1	4.50617e-06	4.50639e-06		1	2.28154e-06	2.28154e-06		1	9.88935e-07	9.89727e-07
	1	4.50253e-06	4.50731e-06		1	2.23902e-06	2.28156e-06		1	9.37799e-07	9.89753e-07
	1	4.1397e-06	4.51056e-06		1	2.2673e-06	2.28189e-06		1	8.39252e-07	9.90621e-07
	1	3.70432e-06	4.51118e-06		1	2.25695e-06	2.28206e-06		1	9.91018e-07	9.9103e-07
	1	4.44101e-06	4.51533e-06		1	2.1822e-06	2.28223e-06		1	9.70337e-07	9.91041e-07
	1	4.02212e-06	4.51602e-06		1	2.16247e-06	2.28224e-06		1	9.21162e-07	9.91223e-07
	1	4.43083e-06	4.51767e-06		1	2.26184e-06	2.28333e-06		1	9.60463e-07	9.9123e-07
	1	4.09852e-06	4.52073e-06		1	2.16041e-06	2.28348e-06		1	9.51915e-07	9.9123e-07
	1	4.50088e-06	4.52968e-06		1	2.28354e-06	2.28375e-06		1	8.71532e-07	9.94481e-07
	1	4.53176e-06	4.53179e-06		1	2.27761e-06	2.28426e-06		1	8.73136e-07	9.95517e-07
	1	4.49032e-06	4.53504e-06		1	2.22784e-06	2.28667e-06		1	9.50427e-07	9.97044e-07
	1	4.0641e-06	4.53954e-06		1	2.2496e-06	2.28787e-06		1	9.98055e-07	9.98058e-07
	1	4.1646e-06	4.53961e-06		1	2.22073e-06	2.28891e-06		1	8.13543e-07	9.99442e-07
	1	4.14344e-06	4.5467e-06		1	2.28691e-06	2.28895e-06		1	8.99389e-07	9.99616e-07
	1	4.54066e-06	4.54863e-06		1	2.23791e-06	2.28935e-06		1	1.00004e-06	1.00007e-06
	1	4.36971e-06	4.54924e-06		1	2.24769e-06	2.28946e-06		1	9.809e-07	1.00025e-06
[truncated: 134,918 more rows]

## Sheet: Figure6e
Figure 6e
	X1	X2	type	label
	-0.54612	0.210996	bleomycin	bleomycin_#1
	-0.388994	-0.0414704	bleomycin	bleomycin_#2
	-0.149682	-0.217132	bleomycin	bleomycin_#3
	-0.552236	0.254855	bleomycin	bleomycin_#4
	-0.0876271	-0.220319	bleomycin	bleomycin_#5
	-0.424447	0.024934	bleomycin	bleomycin_#6
	0.37378	0.0204333	control	control_#1
	0.410672	0.124903	control	control_#2
	0.430398	0.126657	control	control_#3
	0.401816	0.119607	saline	saline_#1
	-0.157677	-0.148908	saline	saline_#2
	0.222804	-0.0632088	saline	saline_#3
	0.388659	0.073615	saline	saline_#4
	-0.0765729	-0.173562	saline	saline_#5
	0.155227	-0.0914003	saline	saline_#6

## Sheet: Figure7f
Figure 7f
	total signal	control	day1	day4	day10
		4345266	5157762	5858984	4638425
		5734842	9391050	4857539	3605553
		5297463	5653002	5040588	4960751
			5797382	3024101	7014963
			6577940	2693583
	vertex	control	day1	day4	day10
		75457	69014	86718	85793
		81839	89181	120345	88414
		58683	73822	110972	83214
			98885	57550	98160
			107335	70560
	edge length	control	day1	day4	day10
		5.92943	5.64285	5.09168	5.26843
		5.96934	6.07477	4.83384	4.56468
		6.41245	5.87113	4.97075	5.42756
			5.20671	4.99752	5.66046
			5.15628	5.12886
	edge radius	control	day1	day4	day10
		1.72077	1.7021	1.57252	1.63462
		1.69322	1.87234	1.56156	1.51964
		1.69666	1.68618	1.50294	1.67985
			1.63772	1.57827	1.82622
			1.67618	1.45085

## Sheet: Figure7g
Figure 7g
	day1_#1				day4_#3				day10_#3				X1	X2	label	cluster
	dimension	birth	death		dimension	birth	death		dimension	birth	death		-0.200769	-0.107452	control_#1	control
	1	1.30909e-07	1.30909e-07		1	1.52448e-07	1.52448e-07		1	1.25896e-07	1.25896e-07		-0.230434	-0.0789833	control_#2	control
	1	1.30909e-07	1.30909e-07		1	1.52448e-07	1.52448e-07		1	1.25896e-07	1.25896e-07		-0.197844	-0.0529235	control_#3	control
	1	1.30909e-07	1.30909e-07		1	1.52448e-07	1.52448e-07		1	1.25896e-07	1.25896e-07		-0.257407	0.014286	day1_#1	day1
	1	1.30909e-07	1.30909e-07		1	2.84748e-07	2.85997e-07		1	1.25896e-07	1.25896e-07		-0.147086	-0.0999938	day1_#2	day1
	1	1.30909e-07	1.30909e-07		1	3.66009e-07	3.66009e-07		1	1.25896e-07	1.25896e-07		0.1965	-0.0737628	day1_#3	day1
	1	1.30909e-07	1.30909e-07		1	3.66009e-07	3.66009e-07		1	1.25896e-07	1.25896e-07		0.388582	-0.0753917	day4_#1	day4
	1	1.30909e-07	1.30909e-07		1	3.66009e-07	3.66009e-07		1	2.14533e-07	2.19336e-07		0.502583	0.0720046	day4_#2	day4
	1	1.30909e-07	1.30909e-07		1	3.66009e-07	3.66009e-07		1	2.14533e-07	2.19336e-07		0.601548	0.195377	day4_#3	day4
	1	2.57934e-07	2.57991e-07		1	3.9623e-07	3.9623e-07		1	2.86796e-07	2.86796e-07		0.0868199	-0.133493	day10_#1	day10
	1	2.57934e-07	2.57991e-07		1	3.9623e-07	3.9623e-07		1	2.86796e-07	2.86796e-07		-0.239897	0.104591	day10_#2	day10
	1	2.57934e-07	2.57991e-07		1	3.9623e-07	3.9623e-07		1	2.86796e-07	2.86796e-07		0.0814364	-0.16614	day10_#3	day10
	1	3.2436e-07	3.2436e-07		1	3.9623e-07	3.9623e-07		1	2.86796e-07	2.86796e-07		-0.122095	-0.14914	day1_#4	day1
	1	3.2436e-07	3.2436e-07		1	3.9623e-07	4.24655e-07		1	2.86796e-07	2.86796e-07		0.0949098	-0.117656	day1_#5	day1
	1	3.30187e-07	3.30187e-07		1	3.9623e-07	4.24655e-07		1	2.86796e-07	2.86796e-07		-0.191695	0.418347	day4_#4	day4
	1	3.30187e-07	3.30187e-07		1	3.66009e-07	4.7046e-07		1	2.86796e-07	2.86796e-07		-0.186914	0.371029	day4_#5	day4
	1	3.30187e-07	3.30187e-07		1	3.9623e-07	4.83008e-07		1	3.42684e-07	3.42684e-07		-0.178237	-0.120697	day10_#4	day10
	1	3.30187e-07	3.63688e-07		1	6.09791e-07	6.09791e-07		1	3.42684e-07	3.42684e-07
	1	3.30187e-07	3.63688e-07		1	7.21944e-07	7.21944e-07		1	3.42684e-07	3.42684e-07
	1	3.30187e-07	3.63688e-07		1	7.21944e-07	7.2397e-07		1	3.42684e-07	3.42684e-07
	1	3.30187e-07	3.63688e-07		1	7.21944e-07	7.2397e-07		1	3.42684e-07	3.42684e-07
	1	3.30187e-07	3.63688e-07		1	7.21944e-07	7.2397e-07		1	3.42684e-07	3.54722e-07
	1	3.2436e-07	4.07892e-07		1	7.21944e-07	7.2511e-07		1	3.42684e-07	3.54722e-07
	1	3.30187e-07	4.1032e-07		1	6.40683e-07	7.4334e-07		1	3.42684e-07	3.54722e-07
	1	3.30187e-07	4.1032e-07		1	6.40683e-07	7.4334e-07		1	3.42684e-07	3.54722e-07
	1	5.23637e-07	5.23637e-07		1	7.31347e-07	7.83812e-07		1	3.42684e-07	3.54722e-07
	1	5.23637e-07	5.23637e-07		1	8.02534e-07	9.54303e-07		1	3.42684e-07	3.54722e-07
	1	6.46777e-07	6.46777e-07		1	8.02534e-07	9.54303e-07		1	2.89051e-07	3.83399e-07
	1	6.46777e-07	6.46868e-07		1	8.02534e-07	9.54303e-07		1	2.89051e-07	3.83399e-07
	1	6.46777e-07	6.46868e-07		1	8.02534e-07	9.54303e-07		1	2.89051e-07	3.83399e-07
	1	6.46777e-07	6.46868e-07		1	9.65726e-07	9.65726e-07		1	2.89051e-07	3.83399e-07
	1	6.46777e-07	6.46868e-07		1	1.01609e-06	1.01609e-06		1	3.42684e-07	4.06269e-07
	1	6.46777e-07	6.46868e-07		1	1.01609e-06	1.02543e-06		1	3.42684e-07	4.06269e-07
	1	6.46777e-07	6.46868e-07		1	1.01609e-06	1.0344e-06		1	5.03584e-07	5.03584e-07
	1	6.46777e-07	6.46868e-07		1	1.01609e-06	1.0344e-06		1	5.03584e-07	5.03584e-07
	1	6.46777e-07	6.46868e-07		1	1.01609e-06	1.0344e-06		1	5.54963e-07	5.62914e-07
	1	6.46777e-07	6.4692e-07		1	1.01609e-06	1.0344e-06		1	5.54963e-07	5.62914e-07
	1	6.46777e-07	6.4692e-07		1	9.65726e-07	1.08821e-06		1	5.54963e-07	5.62914e-07
	1	5.80351e-07	6.50719e-07		1	1.01609e-06	1.115e-06		1	5.54963e-07	5.62914e-07
	1	5.23637e-07	6.50719e-07		1	1.30017e-06	1.30607e-06		1	5.54963e-07	5.62914e-07
	1	5.80351e-07	6.50719e-07		1	1.22025e-06	1.35114e-06		1	5.54963e-07	5.67386e-07
	1	5.97832e-07	6.58489e-07		1	1.37136e-06	1.37136e-06		1	5.54963e-07	5.67386e-07
	1	5.97832e-07	6.58489e-07		1	1.37136e-06	1.39606e-06		1	5.54963e-07	5.67386e-07
	1	5.97832e-07	6.58489e-07		1	1.37136e-06	1.43722e-06		1	5.54963e-07	5.67386e-07
	1	5.97832e-07	6.58489e-07		1	1.37136e-06	1.44644e-06		1	5.54963e-07	5.67386e-07
	1	5.97832e-07	6.58489e-07		1	1.37203e-06	1.46974e-06		1	5.54963e-07	5.67386e-07
	1	5.97832e-07	6.58489e-07		1	1.37203e-06	1.46974e-06		1	5.54963e-07	5.67386e-07
	1	5.97832e-07	6.58489e-07		1	1.46404e-06	1.47046e-06		1	5.54963e-07	5.67386e-07
	1	5.97832e-07	6.58489e-07		1	1.37203e-06	1.50558e-06		1	5.54963e-07	5.67386e-07
	1	6.62315e-07	6.62315e-07		1	1.37203e-06	1.50558e-06		1	5.03584e-07	5.97024e-07
	1	6.62315e-07	6.62315e-07		1	1.71484e-06	1.71484e-06		1	5.54963e-07	6.38043e-07
	1	6.62315e-07	6.62315e-07		1	1.71484e-06	1.71484e-06		1	5.54963e-07	6.38043e-07
	1	6.62315e-07	6.62315e-07		1	1.71484e-06	1.71484e-06		1	5.54963e-07	6.38043e-07
	1	6.46777e-07	7.20806e-07		1	1.71484e-06	1.71484e-06		1	6.50364e-07	6.7321e-07
	1	6.46777e-07	7.20806e-07		1	1.72492e-06	1.72492e-06		1	6.50364e-07	6.7321e-07
	1	6.62315e-07	7.33754e-07		1	1.72492e-06	1.72492e-06		1	6.50364e-07	6.7321e-07
	1	6.62315e-07	7.33754e-07		1	1.72492e-06	1.72492e-06		1	6.50364e-07	6.7321e-07
	1	6.62315e-07	8.18248e-07		1	1.58492e-06	1.73322e-06		1	6.50364e-07	6.7321e-07
	1	6.62315e-07	8.18248e-07		1	1.72492e-06	1.75901e-06		1	6.50364e-07	6.7321e-07
	1	6.62315e-07	8.18248e-07		1	1.72492e-06	1.75901e-06		1	6.50364e-07	6.7321e-07
	1	8.46055e-07	8.46055e-07		1	1.72492e-06	1.75901e-06		1	6.50364e-07	6.7321e-07
	1	8.46055e-07	8.46055e-07		1	1.72492e-06	1.75901e-06		1	6.50364e-07	6.7321e-07
	1	8.55766e-07	8.55766e-07		1	1.72492e-06	1.75901e-06		1	6.50364e-07	6.7321e-07
	1	8.46055e-07	8.65982e-07		1	1.72492e-06	1.75901e-06		1	7.03998e-07	7.03998e-07
	1	8.46055e-07	8.65982e-07		1	1.72492e-06	1.75901e-06		1	7.03998e-07	7.03998e-07
	1	8.46055e-07	8.65982e-07		1	1.71484e-06	1.78911e-06		1	7.03998e-07	7.03998e-07
	1	8.46055e-07	8.65982e-07		1	1.71484e-06	1.78911e-06		1	7.03998e-07	7.03998e-07
	1	8.55766e-07	8.70739e-07		1	1.71484e-06	1.78911e-06		1	7.03998e-07	7.03998e-07
	1	8.55766e-07	8.70739e-07		1	1.7961e-06	1.7961e-06		1	7.03998e-07	7.62054e-07
	1	8.55766e-07	8.70739e-07		1	1.7961e-06	1.7961e-06		1	7.03998e-07	7.62054e-07
	1	8.55766e-07	8.70739e-07		1	1.7961e-06	1.7961e-06		1	7.03998e-07	7.62054e-07
	1	8.55766e-07	8.70739e-07		1	1.7961e-06	1.7961e-06		1	7.03998e-07	7.62054e-07
	1	8.55766e-07	8.70739e-07		1	1.7961e-06	1.7961e-06		1	7.03998e-07	7.62054e-07
	1	8.55766e-07	8.85113e-07		1	1.7961e-06	1.7961e-06		1	7.03998e-07	7.93191e-07
	1	8.46055e-07	9.42892e-07		1	1.7961e-06	1.7961e-06		1	7.03998e-07	7.93191e-07
	1	8.46055e-07	9.42892e-07		1	1.7961e-06	1.7961e-06		1	7.03998e-07	7.93191e-07
	1	8.46055e-07	9.42892e-07		1	1.7961e-06	1.7961e-06		1	7.03998e-07	7.93191e-07
	1	8.46055e-07	9.42892e-07		1	1.7961e-06	1.7961e-06		1	7.03998e-07	7.93191e-07
	1	8.55766e-07	9.48071e-07		1	1.7961e-06	1.7961e-06		1	7.71751e-07	8.20496e-07
	1	8.55766e-07	9.48071e-07		1	1.7961e-06	1.7961e-06		1	7.71751e-07	8.20496e-07
	1	1.03174e-06	1.03196e-06		1	1.7961e-06	1.7961e-06		1	7.71751e-07	8.20496e-07
	1	1.03174e-06	1.05138e-06		1	1.7961e-06	1.7961e-06		1	7.71751e-07	8.20496e-07
	1	1.03174e-06	1.05138e-06		1	1.7961e-06	1.7961e-06		1	8.64898e-07	8.64898e-07
	1	1.03174e-06	1.05138e-06		1	1.7961e-06	1.7961e-06		1	8.64898e-07	8.64898e-07
	1	1.03174e-06	1.05138e-06		1	1.7961e-06	1.7961e-06		1	8.64898e-07	8.66119e-07
	1	1.06281e-06	1.07615e-06		1	1.7961e-06	1.7961e-06		1	8.64898e-07	8.66119e-07
	1	1.06281e-06	1.07615e-06		1	1.7961e-06	1.7961e-06		1	8.64898e-07	8.67291e-07
	1	1.09816e-06	1.14886e-06		1	1.7961e-06	1.7961e-06		1	8.58133e-07	8.77344e-07
	1	1.1273e-06	1.16595e-06		1	1.72492e-06	1.81019e-06		1	8.58133e-07	8.77344e-07
	1	8.46055e-07	1.16595e-06		1	1.72492e-06	1.81019e-06		1	7.71751e-07	8.87286e-07
	1	1.1273e-06	1.16595e-06		1	1.72492e-06	1.81019e-06		1	7.71751e-07	8.87286e-07
	1	1.1273e-06	1.16595e-06		1	1.7961e-06	1.85605e-06		1	7.71751e-07	8.87286e-07
	1	1.1273e-06	1.16595e-06		1	1.7961e-06	1.85605e-06		1	8.58133e-07	9.14949e-07
	1	1.1273e-06	1.16595e-06		1	1.7961e-06	1.85605e-06		1	8.58133e-07	9.14949e-07
	1	1.09816e-06	1.16886e-06		1	1.7961e-06	1.85605e-06		1	9.30396e-07	9.30396e-07
	1	1.17818e-06	1.17818e-06		1	1.7961e-06	1.85605e-06		1	8.64898e-07	9.36223e-07
	1	1.09816e-06	1.1873e-06		1	1.7961e-06	1.85605e-06		1	8.64898e-07	9.36223e-07
	1	1.1273e-06	1.19569e-06		1	1.7961e-06	1.85605e-06		1	8.64898e-07	9.36223e-07
	1	1.1273e-06	1.19569e-06		1	1.86094e-06	1.86789e-06		1	8.64898e-07	9.36223e-07
	1	1.1273e-06	1.20386e-06		1	1.7961e-06	1.86831e-06		1	8.64898e-07	9.36223e-07
	1	1.03174e-06	1.22499e-06		1	1.7961e-06	1.86831e-06		1	9.30396e-07	1.04558e-06
	1	1.17818e-06	1.23131e-06		1	1.7961e-06	1.86831e-06		1	9.30396e-07	1.07791e-06
	1	1.17818e-06	1.23131e-06		1	1.7961e-06	1.86831e-06		1	9.30396e-07	1.07791e-06
	1	1.17818e-06	1.23131e-06		1	1.7961e-06	1.86831e-06		1	9.30396e-07	1.07791e-06
	1	1.17818e-06	1.23131e-06		1	1.7961e-06	1.86831e-06		1	1.14718e-06	1.14721e-06
	1	1.17818e-06	1.24167e-06		1	1.7961e-06	1.86831e-06		1	1.14718e-06	1.14721e-06
	1	1.17818e-06	1.24167e-06		1	1.7961e-06	1.86831e-06		1	1.14718e-06	1.15643e-06
	1	1.29744e-06	1.29744e-06		1	1.7961e-06	1.86831e-06		1	1.14718e-06	1.15643e-06
	1	1.29744e-06	1.29744e-06		1	1.7961e-06	1.86831e-06		1	1.14718e-06	1.15643e-06
	1	1.29744e-06	1.29744e-06		1	1.7961e-06	1.86831e-06		1	1.14718e-06	1.15643e-06
	1	1.29744e-06	1.29754e-06		1	1.7961e-06	1.86831e-06		1	1.14718e-06	1.17287e-06
	1	1.03174e-06	1.29754e-06		1	1.86094e-06	1.8691e-06		1	1.14718e-06	1.17287e-06
	1	1.29744e-06	1.29772e-06		1	1.7961e-06	1.87023e-06		1	1.1562e-06	1.23389e-06
	1	1.17818e-06	1.30526e-06		1	1.7961e-06	1.87023e-06		1	1.20984e-06	1.23829e-06
	1	1.17818e-06	1.30526e-06		1	1.7961e-06	1.87023e-06		1	1.14718e-06	1.24379e-06
	1	1.17818e-06	1.31304e-06		1	1.7961e-06	1.87023e-06		1	1.20984e-06	1.25233e-06
	1	1.17818e-06	1.31304e-06		1	1.7961e-06	1.87023e-06		1	1.37074e-06	1.45205e-06
	1	1.17818e-06	1.31304e-06		1	1.7961e-06	1.87023e-06		1	1.20984e-06	1.46257e-06
	1	1.17818e-06	1.31304e-06		1	1.87034e-06	1.87559e-06		1	1.4131e-06	1.48925e-06
	1	1.32075e-06	1.32075e-06		1	1.7961e-06	1.88121e-06		1	1.34083e-06	1.50682e-06
	1	1.29744e-06	1.38097e-06		1	1.7961e-06	1.88121e-06		1	1.5085e-06	1.5085e-06
	1	1.32075e-06	1.40088e-06		1	1.7961e-06	1.88121e-06		1	1.5085e-06	1.53011e-06
	1	1.32075e-06	1.40088e-06		1	1.7961e-06	1.88121e-06		1	1.5085e-06	1.53011e-06
	1	1.32075e-06	1.40088e-06		1	1.46404e-06	1.88184e-06		1	1.5085e-06	1.54632e-06
	1	1.32075e-06	1.40088e-06		1	1.87034e-06	1.89412e-06		1	1.5085e-06	1.55767e-06
	1	1.32075e-06	1.45475e-06		1	1.77968e-06	1.90623e-06		1	1.5085e-06	1.55767e-06
	1	1.29744e-06	1.47395e-06		1	1.9284e-06	1.9284e-06		1	1.56285e-06	1.56285e-06
	1	1.29744e-06	1.47395e-06		1	1.9284e-06	1.9284e-06		1	1.56285e-06	1.56285e-06
	1	1.29744e-06	1.47395e-06		1	1.9284e-06	1.9284e-06		1	1.58148e-06	1.58148e-06
	1	1.29744e-06	1.47395e-06		1	1.86094e-06	1.92845e-06		1	1.58148e-06	1.58148e-06
	1	1.29744e-06	1.47395e-06		1	1.9284e-06	1.92912e-06		1	1.58148e-06	1.60494e-06
	1	1.32075e-06	1.47843e-06		1	1.9284e-06	1.92912e-06		1	1.58148e-06	1.60494e-06
	1	1.32075e-06	1.47843e-06		1	1.9284e-06	1.92912e-06		1	1.58148e-06	1.60494e-06
	1	1.48172e-06	1.48172e-06		1	1.9284e-06	1.92912e-06		1	1.58148e-06	1.60494e-06
	1	1.48172e-06	1.48172e-06		1	1.9284e-06	1.92912e-06		1	1.58148e-06	1.60494e-06
	1	1.48172e-06	1.48172e-06		1	1.9284e-06	1.92912e-06		1	1.58148e-06	1.60494e-06
	1	1.48172e-06	1.48172e-06		1	1.9284e-06	1.92912e-06		1	1.58148e-06	1.60494e-06
	1	1.48172e-06	1.48172e-06		1	1.9284e-06	1.92912e-06		1	1.58148e-06	1.60494e-06
	1	1.48172e-06	1.48172e-06		1	1.9284e-06	1.92912e-06		1	1.56285e-06	1.60494e-06
	1	1.48172e-06	1.48172e-06		1	1.9284e-06	1.92912e-06		1	1.58148e-06	1.60494e-06
	1	1.48172e-06	1.48172e-06		1	1.9284e-06	1.94879e-06		1	1.58148e-06	1.60494e-06
	1	1.48366e-06	1.48366e-06		1	1.9284e-06	1.94879e-06		1	1.58148e-06	1.60494e-06
	1	1.48366e-06	1.48366e-06		1	1.9284e-06	1.94879e-06		1	1.56285e-06	1.61839e-06
	1	1.17818e-06	1.51338e-06		1	1.9284e-06	1.94879e-06		1	1.56285e-06	1.61839e-06
	1	1.17818e-06	1.51338e-06		1	1.9284e-06	1.94879e-06		1	1.56285e-06	1.61839e-06
	1	1.17818e-06	1.51338e-06		1	1.9284e-06	1.94879e-06		1	1.56285e-06	1.61839e-06
	1	1.48366e-06	1.51616e-06		1	1.9284e-06	1.94879e-06		1	1.56285e-06	1.61839e-06
	1	1.48366e-06	1.51616e-06		1	1.7961e-06	1.96269e-06		1	1.62988e-06	1.6299e-06
	1	1.48366e-06	1.51616e-06		1	1.7961e-06	1.96269e-06		1	1.63511e-06	1.63511e-06
	1	1.48172e-06	1.51616e-06		1	1.7961e-06	1.96269e-06		1	1.63511e-06	1.63511e-06
	1	1.48366e-06	1.51616e-06		1	1.7961e-06	1.96269e-06		1	1.63511e-06	1.63511e-06
	1	1.48366e-06	1.51616e-06		1	1.7961e-06	1.96269e-06		1	1.63511e-06	1.63511e-06
	1	1.48366e-06	1.51616e-06		1	1.9687e-06	1.9687e-06		1	1.63511e-06	1.63511e-06
	1	1.48366e-06	1.51616e-06		1	1.9687e-06	1.9687e-06		1	1.63511e-06	1.63511e-06
	1	1.48366e-06	1.51616e-06		1	1.9687e-06	1.9687e-06		1	1.63511e-06	1.63511e-06
	1	1.48366e-06	1.51616e-06		1	1.9687e-06	1.98349e-06		1	1.63511e-06	1.63511e-06
	1	1.48366e-06	1.51616e-06		1	1.9687e-06	1.98349e-06		1	1.63511e-06	1.63511e-06
	1	1.48366e-06	1.51616e-06		1	1.9687e-06	1.98349e-06		1	1.63511e-06	1.63511e-06
	1	1.48366e-06	1.51616e-06		1	1.9687e-06	1.98349e-06		1	1.63511e-06	1.63511e-06
	1	1.48172e-06	1.51616e-06		1	1.9687e-06	1.98349e-06		1	1.58148e-06	1.6572e-06
	1	1.48366e-06	1.51616e-06		1	1.9687e-06	1.98349e-06		1	1.58148e-06	1.6572e-06
	1	1.48366e-06	1.51616e-06		1	2.00966e-06	2.00966e-06		1	1.58148e-06	1.6572e-06
	1	1.48366e-06	1.51616e-06		1	2.00966e-06	2.00966e-06		1	1.58148e-06	1.6572e-06
	1	1.48366e-06	1.51616e-06		1	2.00966e-06	2.00966e-06		1	1.58148e-06	1.6572e-06
	1	1.54814e-06	1.54814e-06		1	2.00966e-06	2.00966e-06		1	1.63511e-06	1.67819e-06
	1	1.54814e-06	1.54814e-06		1	2.00966e-06	2.00966e-06		1	1.63511e-06	1.67819e-06
	1	1.54814e-06	1.54814e-06		1	2.00966e-06	2.00966e-06		1	1.58148e-06	1.67819e-06
	1	1.54814e-06	1.54814e-06		1	2.00966e-06	2.00966e-06		1	1.63511e-06	1.67819e-06
	1	1.54814e-06	1.54814e-06		1	2.00966e-06	2.00966e-06		1	1.63511e-06	1.67819e-06
	1	1.54814e-06	1.54814e-06		1	2.00966e-06	2.00966e-06		1	1.63511e-06	1.67819e-06
	1	1.54814e-06	1.54814e-06		1	2.00966e-06	2.00966e-06		1	1.63511e-06	1.67819e-06
	1	1.54814e-06	1.54814e-06		1	2.00966e-06	2.00966e-06		1	1.63511e-06	1.67819e-06
	1	1.54814e-06	1.54814e-06		1	2.00966e-06	2.00966e-06		1	1.63511e-06	1.67819e-06
	1	1.54814e-06	1.54814e-06		1	1.9284e-06	2.01192e-06		1	1.63511e-06	1.67819e-06
	1	1.54814e-06	1.54814e-06		1	1.9284e-06	2.01192e-06		1	1.63511e-06	1.67819e-06
	1	1.54814e-06	1.54814e-06		1	1.9284e-06	2.01192e-06		1	1.63511e-06	1.67819e-06
	1	1.54814e-06	1.54814e-06		1	2.00966e-06	2.0335e-06		1	1.63511e-06	1.67819e-06
	1	1.54814e-06	1.54814e-06		1	2.00966e-06	2.0335e-06		1	1.63511e-06	1.67819e-06
	1	1.54814e-06	1.54814e-06		1	2.00966e-06	2.0335e-06		1	1.63511e-06	1.67819e-06
	1	1.54814e-06	1.54814e-06		1	2.00966e-06	2.0335e-06		1	1.63511e-06	1.67819e-06
	1	1.54814e-06	1.54814e-06		1	2.03989e-06	2.03989e-06		1	1.63511e-06	1.67819e-06
	1	1.54814e-06	1.54814e-06		1	2.03989e-06	2.03989e-06		1	1.63511e-06	1.67819e-06
	1	1.48172e-06	1.54913e-06		1	2.03989e-06	2.03989e-06		1	1.63511e-06	1.67819e-06
	1	1.48366e-06	1.5532e-06		1	2.03989e-06	2.03989e-06		1	1.63511e-06	1.67819e-06
	1	1.54814e-06	1.60364e-06		1	2.03989e-06	2.03989e-06		1	1.63511e-06	1.69056e-06
	1	1.54814e-06	1.60364e-06		1	2.03989e-06	2.03989e-06		1	1.63511e-06	1.69056e-06
	1	1.54814e-06	1.60364e-06		1	2.03989e-06	2.03989e-06		1	1.63511e-06	1.69056e-06
	1	1.54814e-06	1.60364e-06		1	2.03989e-06	2.03989e-06		1	1.63511e-06	1.69056e-06
	1	1.54814e-06	1.60364e-06		1	2.03989e-06	2.03989e-06		1	1.63511e-06	1.70066e-06
	1	1.54814e-06	1.60364e-06		1	2.03989e-06	2.05154e-06		1	1.63511e-06	1.70066e-06
	1	1.54814e-06	1.60364e-06		1	2.03989e-06	2.05154e-06		1	1.63511e-06	1.70066e-06
	1	1.54814e-06	1.60364e-06		1	1.9687e-06	2.05154e-06		1	1.63511e-06	1.70066e-06
	1	1.54814e-06	1.60364e-06		1	1.87034e-06	2.05239e-06		1	1.63511e-06	1.70066e-06
	1	1.54814e-06	1.60364e-06		1	2.00966e-06	2.06143e-06		1	1.63511e-06	1.70066e-06
	1	1.54814e-06	1.60364e-06		1	2.00966e-06	2.06143e-06		1	1.63511e-06	1.70066e-06
	1	1.54814e-06	1.60364e-06		1	2.00966e-06	2.06143e-06		1	1.63511e-06	1.70066e-06
	1	1.54814e-06	1.606e-06		1	2.03989e-06	2.06506e-06		1	1.63511e-06	1.70066e-06
	1	1.54814e-06	1.606e-06		1	2.03989e-06	2.06506e-06		1	1.63511e-06	1.70066e-06
	1	1.54814e-06	1.606e-06		1	2.03989e-06	2.06506e-06		1	1.63511e-06	1.70066e-06
	1	1.54814e-06	1.606e-06		1	1.9687e-06	2.06603e-06		1	1.63511e-06	1.70066e-06
	1	1.54814e-06	1.606e-06		1	1.9687e-06	2.06603e-06		1	1.63511e-06	1.70066e-06
	1	1.54814e-06	1.606e-06		1	1.9284e-06	2.06696e-06		1	1.63511e-06	1.70066e-06
	1	1.54814e-06	1.606e-06		1	1.9284e-06	2.06696e-06		1	1.58148e-06	1.70066e-06
	1	1.54814e-06	1.606e-06		1	1.9284e-06	2.06696e-06		1	1.63511e-06	1.71072e-06
	1	1.54814e-06	1.606e-06		1	1.9284e-06	2.06696e-06		1	1.63511e-06	1.71072e-06
	1	1.54814e-06	1.606e-06		1	1.9284e-06	2.06696e-06		1	1.63511e-06	1.71072e-06
	1	1.54814e-06	1.606e-06		1	1.9284e-06	2.06696e-06		1	1.63511e-06	1.71072e-06
	1	1.54814e-06	1.606e-06		1	1.9284e-06	2.06696e-06		1	1.63511e-06	1.71072e-06
	1	1.54814e-06	1.606e-06		1	2.03989e-06	2.08021e-06		1	1.62988e-06	1.71772e-06
	1	1.54814e-06	1.61543e-06		1	2.03989e-06	2.08021e-06		1	1.72375e-06	1.72375e-06
	1	1.54814e-06	1.61543e-06		1	2.03989e-06	2.08021e-06		1	1.72375e-06	1.72375e-06
	1	1.54814e-06	1.61543e-06		1	2.03989e-06	2.08021e-06		1	1.72375e-06	1.72375e-06
	1	1.54814e-06	1.61543e-06		1	2.03989e-06	2.08021e-06		1	1.72375e-06	1.72666e-06
	1	1.54814e-06	1.61543e-06		1	2.03989e-06	2.08021e-06		1	1.72375e-06	1.72666e-06
	1	1.54814e-06	1.61543e-06		1	2.00966e-06	2.08613e-06		1	1.72375e-06	1.72666e-06
	1	1.54814e-06	1.61543e-06		1	2.00966e-06	2.08613e-06		1	1.72375e-06	1.72666e-06
	1	1.54814e-06	1.61543e-06		1	2.00966e-06	2.08613e-06		1	1.72375e-06	1.72666e-06
	1	1.54814e-06	1.61755e-06		1	2.00966e-06	2.08613e-06		1	1.72375e-06	1.72666e-06
	1	1.54814e-06	1.61755e-06		1	2.00966e-06	2.08613e-06		1	1.72375e-06	1.72666e-06
	1	1.54814e-06	1.61755e-06		1	2.00966e-06	2.08613e-06		1	1.72375e-06	1.72666e-06
	1	1.54814e-06	1.61755e-06		1	2.00966e-06	2.08613e-06		1	1.72375e-06	1.72666e-06
	1	1.54814e-06	1.61755e-06		1	2.00966e-06	2.08653e-06		1	1.72375e-06	1.72666e-06
	1	1.54814e-06	1.61755e-06		1	2.00966e-06	2.08653e-06		1	1.72375e-06	1.72666e-06
	1	1.54814e-06	1.61755e-06		1	2.00966e-06	2.08653e-06		1	1.72375e-06	1.72666e-06
	1	1.54814e-06	1.61755e-06		1	2.00966e-06	2.08653e-06		1	1.72375e-06	1.72666e-06
	1	1.54814e-06	1.61755e-06		1	1.9687e-06	2.08653e-06		1	1.62988e-06	1.7378e-06
	1	1.54814e-06	1.61755e-06		1	2.00966e-06	2.08653e-06		1	1.72375e-06	1.74383e-06
	1	1.62957e-06	1.62957e-06		1	2.00966e-06	2.0926e-06		1	1.72375e-06	1.74383e-06
	1	1.62957e-06	1.6298e-06		1	2.00966e-06	2.0926e-06		1	1.72375e-06	1.74383e-06
	1	1.62957e-06	1.6298e-06		1	2.00966e-06	2.0926e-06		1	1.72375e-06	1.74383e-06
	1	1.32075e-06	1.64128e-06		1	2.00966e-06	2.0926e-06		1	1.72375e-06	1.74383e-06
	1	1.62957e-06	1.64132e-06		1	2.00966e-06	2.0926e-06		1	1.72375e-06	1.74383e-06
	1	1.64316e-06	1.65097e-06		1	2.00966e-06	2.0926e-06		1	1.72375e-06	1.74383e-06
	1	1.64316e-06	1.65097e-06		1	2.00966e-06	2.0926e-06		1	1.72375e-06	1.74383e-06
	1	1.64316e-06	1.65097e-06		1	2.00966e-06	2.0926e-06		1	1.72375e-06	1.74383e-06
	1	1.64316e-06	1.65097e-06		1	2.00966e-06	2.09435e-06		1	1.72375e-06	1.74383e-06
	1	1.64316e-06	1.6701e-06		1	2.03989e-06	2.09548e-06		1	1.72375e-06	1.74383e-06
	1	1.67517e-06	1.67517e-06		1	2.03989e-06	2.09548e-06		1	1.72375e-06	1.74383e-06
	1	1.67517e-06	1.67517e-06		1	2.03989e-06	2.09548e-06		1	1.72375e-06	1.74383e-06
	1	1.67517e-06	1.67517e-06		1	2.03989e-06	2.09548e-06		1	1.72375e-06	1.74383e-06
	1	1.67517e-06	1.67517e-06		1	2.03989e-06	2.09548e-06		1	1.72375e-06	1.74383e-06
	1	1.67517e-06	1.67517e-06		1	2.03989e-06	2.09548e-06		1	1.72375e-06	1.74383e-06
	1	1.67517e-06	1.67517e-06		1	2.03989e-06	2.09548e-06		1	1.72375e-06	1.74383e-06
	1	1.67517e-06	1.67517e-06		1	2.03989e-06	2.09548e-06		1	1.72375e-06	1.74383e-06
	1	1.67517e-06	1.6752e-06		1	2.03989e-06	2.09548e-06		1	1.72375e-06	1.74383e-06
	1	1.67517e-06	1.6752e-06		1	1.9687e-06	2.11421e-06		1	1.72375e-06	1.74383e-06
	1	1.67517e-06	1.6752e-06		1	1.9687e-06	2.11421e-06		1	1.4131e-06	1.74778e-06
	1	1.67517e-06	1.6752e-06		1	1.9687e-06	2.11421e-06		1	1.6389e-06	1.77083e-06
	1	1.67517e-06	1.6752e-06		1	1.9687e-06	2.11421e-06		1	1.63511e-06	1.77151e-06
	1	1.67517e-06	1.6752e-06		1	1.9687e-06	2.11421e-06		1	1.63511e-06	1.77151e-06
	1	1.67517e-06	1.6752e-06		1	1.9284e-06	2.1145e-06		1	1.58148e-06	1.77151e-06
	1	1.67517e-06	1.6752e-06		1	1.9687e-06	2.1145e-06		1	1.63511e-06	1.77151e-06
	1	1.67851e-06	1.67883e-06		1	1.9687e-06	2.1145e-06		1	1.63511e-06	1.77151e-06
	1	1.67851e-06	1.67883e-06		1	1.9687e-06	2.1145e-06		1	1.63511e-06	1.77151e-06
	1	1.67851e-06	1.67888e-06		1	2.03989e-06	2.13139e-06		1	1.63511e-06	1.77151e-06
	1	1.67851e-06	1.67888e-06		1	2.03989e-06	2.13139e-06		1	1.72375e-06	1.78501e-06
	1	1.67851e-06	1.67888e-06		1	2.03989e-06	2.13139e-06		1	1.58148e-06	1.78501e-06
	1	1.68294e-06	1.68294e-06		1	2.03989e-06	2.13139e-06		1	1.72375e-06	1.78501e-06
	1	1.68294e-06	1.68294e-06		1	2.03989e-06	2.13139e-06		1	1.79601e-06	1.79601e-06
	1	1.68294e-06	1.68294e-06		1	2.03989e-06	2.13139e-06		1	1.79601e-06	1.79601e-06
	1	1.61209e-06	1.68651e-06		1	2.03989e-06	2.13139e-06		1	1.79601e-06	1.79601e-06
	1	1.61209e-06	1.68651e-06		1	2.10271e-06	2.13401e-06		1	1.79601e-06	1.79601e-06
	1	1.67517e-06	1.69067e-06		1	2.03989e-06	2.13655e-06		1	1.79601e-06	1.79601e-06
	1	1.67517e-06	1.69067e-06		1	2.03989e-06	2.13655e-06		1	1.79601e-06	1.79601e-06
	1	1.67517e-06	1.69067e-06		1	2.03989e-06	2.13655e-06		1	1.79601e-06	1.79601e-06
	1	1.67517e-06	1.69067e-06		1	2.03989e-06	2.13655e-06		1	1.79601e-06	1.79601e-06
	1	1.67517e-06	1.69067e-06		1	1.9284e-06	2.13655e-06		1	1.79601e-06	1.79601e-06
	1	1.67517e-06	1.69067e-06		1	2.03989e-06	2.13655e-06		1	1.79601e-06	1.79601e-06
	1	1.67517e-06	1.69067e-06		1	2.03989e-06	2.13655e-06		1	1.79601e-06	1.79601e-06
	1	1.67517e-06	1.69067e-06		1	2.10472e-06	2.17537e-06		1	1.79827e-06	1.79827e-06
	1	1.54814e-06	1.69114e-06		1	2.00966e-06	2.18809e-06		1	1.79827e-06	1.79827e-06
	1	1.54814e-06	1.69114e-06		1	2.00966e-06	2.18809e-06		1	1.79827e-06	1.79827e-06
	1	1.54814e-06	1.69114e-06		1	2.00966e-06	2.18809e-06		1	1.79827e-06	1.79827e-06
	1	1.54814e-06	1.69114e-06		1	2.00966e-06	2.18809e-06		1	1.79827e-06	1.80798e-06
	1	1.54814e-06	1.69114e-06		1	2.00966e-06	2.18809e-06		1	1.79827e-06	1.80798e-06
	1	1.54814e-06	1.69114e-06		1	2.00966e-06	2.18809e-06		1	1.79827e-06	1.80798e-06
	1	1.54814e-06	1.69114e-06		1	2.03989e-06	2.22139e-06		1	1.79827e-06	1.80798e-06
	1	1.68294e-06	1.69736e-06		1	2.03989e-06	2.22139e-06		1	1.79827e-06	1.80798e-06
	1	1.68294e-06	1.69736e-06		1	2.03989e-06	2.22139e-06		1	1.79827e-06	1.80798e-06
	1	1.68294e-06	1.69736e-06		1	2.03989e-06	2.22318e-06		1	1.79827e-06	1.80798e-06
	1	1.68294e-06	1.69736e-06		1	2.03989e-06	2.22318e-06		1	1.79827e-06	1.80798e-06
	1	1.68294e-06	1.69736e-06		1	2.03989e-06	2.22318e-06		1	1.79601e-06	1.82289e-06
	1	1.68294e-06	1.69736e-06		1	2.03989e-06	2.22318e-06		1	1.79601e-06	1.82289e-06
	1	1.68294e-06	1.69736e-06		1	2.03989e-06	2.2477e-06		1	1.79601e-06	1.82289e-06
	1	1.68294e-06	1.69736e-06		1	2.03989e-06	2.2477e-06		1	1.79601e-06	1.82289e-06
	1	1.68294e-06	1.69736e-06		1	2.03989e-06	2.2477e-06		1	1.79601e-06	1.82289e-06
	1	1.68294e-06	1.69736e-06		1	2.03989e-06	2.2477e-06		1	1.72375e-06	1.8336e-06
	1	1.72513e-06	1.72513e-06		1	2.03989e-06	2.2477e-06		1	1.72375e-06	1.8336e-06
	1	1.62957e-06	1.73448e-06		1	2.03989e-06	2.2477e-06		1	1.72375e-06	1.8336e-06
	1	1.62957e-06	1.73448e-06		1	2.25345e-06	2.25345e-06		1	1.72375e-06	1.8336e-06
	1	1.62957e-06	1.73448e-06		1	2.25345e-06	2.25345e-06		1	1.72375e-06	1.8336e-06
	1	1.62957e-06	1.73448e-06		1	2.25345e-06	2.25345e-06		1	1.72375e-06	1.8336e-06
	1	1.74159e-06	1.74159e-06		1	2.25345e-06	2.25345e-06		1	1.63511e-06	1.8336e-06
	1	1.74159e-06	1.74159e-06		1	2.10271e-06	2.25355e-06		1	1.72375e-06	1.8336e-06
	1	1.74159e-06	1.74159e-06		1	2.03989e-06	2.26142e-06		1	1.72375e-06	1.8336e-06
	1	1.74159e-06	1.74159e-06		1	2.03989e-06	2.26142e-06		1	1.72375e-06	1.8336e-06
	1	1.74159e-06	1.74159e-06		1	2.03989e-06	2.26142e-06		1	1.72375e-06	1.8336e-06
	1	1.74159e-06	1.74159e-06		1	2.03989e-06	2.26142e-06		1	1.72375e-06	1.8336e-06
	1	1.74159e-06	1.74159e-06		1	2.03989e-06	2.26142e-06		1	1.5085e-06	1.84326e-06
	1	1.74159e-06	1.74159e-06		1	2.03989e-06	2.26142e-06		1	1.79601e-06	1.84438e-06
	1	1.74159e-06	1.74159e-06		1	2.03989e-06	2.26142e-06		1	1.79601e-06	1.84438e-06
	1	1.74159e-06	1.74159e-06		1	2.03989e-06	2.26142e-06		1	1.79601e-06	1.84438e-06
	1	1.74159e-06	1.74159e-06		1	2.10271e-06	2.27182e-06		1	1.79601e-06	1.84438e-06
	1	1.74159e-06	1.74159e-06		1	2.00966e-06	2.28069e-06		1	1.79601e-06	1.84438e-06
	1	1.74159e-06	1.74159e-06		1	2.00966e-06	2.28069e-06		1	1.79601e-06	1.84438e-06
	1	1.74159e-06	1.74159e-06		1	2.00966e-06	2.28069e-06		1	1.79601e-06	1.84438e-06
	1	1.64316e-06	1.74286e-06		1	2.00966e-06	2.28069e-06		1	1.79601e-06	1.84438e-06
	1	1.64316e-06	1.74286e-06		1	2.25345e-06	2.28428e-06		1	1.79601e-06	1.84438e-06
	1	1.74742e-06	1.74742e-06		1	2.25345e-06	2.28428e-06		1	1.79601e-06	1.84438e-06
	1	1.74742e-06	1.74742e-06		1	2.25345e-06	2.28428e-06		1	1.79601e-06	1.84438e-06
	1	1.74742e-06	1.74742e-06		1	2.25345e-06	2.28428e-06		1	1.79601e-06	1.84438e-06
	1	1.74742e-06	1.74742e-06		1	2.25345e-06	2.28428e-06		1	1.79601e-06	1.84438e-06
	1	1.74742e-06	1.74742e-06		1	2.25345e-06	2.28428e-06		1	1.79601e-06	1.84438e-06
	1	1.74742e-06	1.74742e-06		1	2.25345e-06	2.28428e-06		1	1.79601e-06	1.84438e-06
	1	1.74742e-06	1.74742e-06		1	2.25345e-06	2.28428e-06		1	1.79601e-06	1.84438e-06
	1	1.74742e-06	1.74742e-06		1	2.25345e-06	2.28428e-06		1	1.79601e-06	1.85127e-06
	1	1.74742e-06	1.74742e-06		1	2.28434e-06	2.28434e-06		1	1.79601e-06	1.85127e-06
	1	1.74742e-06	1.74742e-06		1	2.28434e-06	2.29652e-06		1	1.79601e-06	1.85127e-06
	1	1.74742e-06	1.74742e-06		1	2.28434e-06	2.29652e-06		1	1.79601e-06	1.85127e-06
	1	1.74742e-06	1.74742e-06		1	2.25345e-06	2.301e-06		1	1.79601e-06	1.85127e-06
	1	1.67851e-06	1.74768e-06		1	2.25345e-06	2.301e-06		1	1.79601e-06	1.85127e-06
	1	1.67851e-06	1.74768e-06		1	2.25345e-06	2.31726e-06		1	1.79601e-06	1.85127e-06
	1	1.67517e-06	1.75139e-06		1	2.25345e-06	2.31726e-06		1	1.8519e-06	1.8519e-06
	1	1.67517e-06	1.75139e-06		1	2.25345e-06	2.31726e-06		1	1.8519e-06	1.8519e-06
	1	1.67517e-06	1.75139e-06		1	2.25345e-06	2.31726e-06		1	1.8519e-06	1.8519e-06
	1	1.67517e-06	1.75139e-06		1	2.31627e-06	2.32998e-06		1	1.8519e-06	1.8519e-06
	1	1.67517e-06	1.75139e-06		1	2.00966e-06	2.33093e-06		1	1.8519e-06	1.8519e-06
	1	1.67517e-06	1.75139e-06		1	2.00966e-06	2.33093e-06		1	1.8519e-06	1.8519e-06
	1	1.67517e-06	1.75139e-06		1	2.00966e-06	2.33093e-06		1	1.8519e-06	1.8519e-06
	1	1.72513e-06	1.75531e-06		1	2.00966e-06	2.33093e-06		1	1.8519e-06	1.8519e-06
	1	1.72513e-06	1.75531e-06		1	2.25345e-06	2.33254e-06		1	1.8519e-06	1.8519e-06
	1	1.74159e-06	1.75767e-06		1	2.25345e-06	2.33254e-06		1	1.8519e-06	1.8519e-06
	1	1.74159e-06	1.75767e-06		1	2.25345e-06	2.33254e-06		1	1.8519e-06	1.8519e-06
	1	1.74159e-06	1.75767e-06		1	2.25345e-06	2.33254e-06		1	1.8519e-06	1.8519e-06
	1	1.74159e-06	1.75767e-06		1	2.25345e-06	2.33493e-06		1	1.8519e-06	1.8519e-06
	1	1.74159e-06	1.75767e-06		1	2.25345e-06	2.33493e-06		1	1.8519e-06	1.8519e-06
	1	1.74159e-06	1.75767e-06		1	2.25345e-06	2.33493e-06		1	1.56285e-06	1.8519e-06
	1	1.74159e-06	1.75767e-06		1	2.28434e-06	2.34731e-06		1	1.8519e-06	1.8519e-06
	1	1.74159e-06	1.75767e-06		1	2.28434e-06	2.34731e-06		1	1.8519e-06	1.8519e-06
	1	1.74159e-06	1.75767e-06		1	2.28434e-06	2.34731e-06		1	1.8519e-06	1.8519e-06
	1	1.74742e-06	1.76114e-06		1	2.28434e-06	2.34731e-06		1	1.8519e-06	1.85675e-06
	1	1.74742e-06	1.76114e-06		1	2.28434e-06	2.34731e-06		1	1.8519e-06	1.85675e-06
	1	1.74742e-06	1.76114e-06		1	2.25345e-06	2.3484e-06		1	1.8519e-06	1.85675e-06
	1	1.74742e-06	1.76114e-06		1	2.25345e-06	2.3484e-06		1	1.8519e-06	1.85675e-06
	1	1.74742e-06	1.76114e-06		1	2.25345e-06	2.3484e-06		1	1.8519e-06	1.85675e-06
	1	1.74742e-06	1.76114e-06		1	1.9687e-06	2.35802e-06		1	1.8519e-06	1.85675e-06
	1	1.74742e-06	1.76114e-06		1	1.9687e-06	2.35802e-06		1	1.8519e-06	1.85675e-06
	1	1.68294e-06	1.76182e-06		1	2.3656e-06	2.3656e-06		1	1.8519e-06	1.85675e-06
	1	1.68294e-06	1.76182e-06		1	2.3656e-06	2.3656e-06		1	1.8519e-06	1.85675e-06
	1	1.68294e-06	1.76182e-06		1	2.3656e-06	2.3656e-06		1	1.8519e-06	1.85675e-06
	1	1.68294e-06	1.76182e-06		1	2.3656e-06	2.3656e-06		1	1.8519e-06	1.85675e-06
	1	1.72513e-06	1.77402e-06		1	2.3656e-06	2.3656e-06		1	1.8519e-06	1.85675e-06
	1	1.72513e-06	1.77402e-06		1	2.3656e-06	2.3656e-06		1	1.8519e-06	1.85675e-06
	1	1.74742e-06	1.77792e-06		1	2.3656e-06	2.3656e-06		1	1.79601e-06	1.85692e-06
	1	1.74742e-06	1.77792e-06		1	2.3656e-06	2.3656e-06		1	1.79601e-06	1.85692e-06
	1	1.74742e-06	1.77792e-06		1	2.3656e-06	2.3656e-06		1	1.79601e-06	1.85692e-06
	1	1.74742e-06	1.77792e-06		1	2.3656e-06	2.3656e-06		1	1.79601e-06	1.85692e-06
	1	1.74159e-06	1.78208e-06		1	2.3656e-06	2.3656e-06		1	1.79601e-06	1.85692e-06
	1	1.74159e-06	1.78208e-06		1	2.3656e-06	2.3656e-06		1	1.79601e-06	1.85692e-06
	1	1.67517e-06	1.78208e-06		1	1.94086e-06	2.36592e-06		1	1.79601e-06	1.85692e-06
	1	1.74159e-06	1.78208e-06		1	2.3656e-06	2.36681e-06		1	1.79601e-06	1.85692e-06
	1	1.74159e-06	1.78208e-06		1	2.3656e-06	2.36681e-06		1	1.79601e-06	1.85692e-06
	1	1.74159e-06	1.78208e-06		1	2.3656e-06	2.36681e-06		1	1.79601e-06	1.85692e-06
	1	1.74159e-06	1.78208e-06		1	2.3656e-06	2.36689e-06		1	1.79601e-06	1.85692e-06
	1	1.74159e-06	1.78208e-06		1	2.3656e-06	2.36689e-06		1	1.79601e-06	1.85692e-06
	1	1.74159e-06	1.78208e-06		1	2.3656e-06	2.36689e-06		1	1.79601e-06	1.85692e-06
	1	1.74742e-06	1.7857e-06		1	2.3656e-06	2.36689e-06		1	1.79601e-06	1.85692e-06
	1	1.74742e-06	1.7857e-06		1	2.3656e-06	2.36689e-06		1	1.8519e-06	1.86199e-06
	1	1.74742e-06	1.7857e-06		1	2.3656e-06	2.3684e-06		1	1.8519e-06	1.86199e-06
	1	1.74742e-06	1.7857e-06		1	2.3656e-06	2.3684e-06		1	1.8519e-06	1.86199e-06
	1	1.74742e-06	1.7857e-06		1	2.03989e-06	2.3684e-06		1	1.8519e-06	1.86199e-06
	1	1.74742e-06	1.7857e-06		1	2.3656e-06	2.3684e-06		1	1.8519e-06	1.86199e-06
	1	1.74742e-06	1.7857e-06		1	2.3656e-06	2.3684e-06		1	1.8519e-06	1.86199e-06
	1	1.74742e-06	1.7857e-06		1	2.28434e-06	2.37302e-06		1	1.8519e-06	1.86199e-06
	1	1.74742e-06	1.7857e-06		1	2.28434e-06	2.37302e-06		1	1.8519e-06	1.86199e-06
	1	1.74742e-06	1.7857e-06		1	2.25345e-06	2.37302e-06		1	1.8602e-06	1.86283e-06
	1	1.74742e-06	1.7857e-06		1	2.28434e-06	2.37302e-06		1	1.8602e-06	1.86283e-06
	1	1.72513e-06	1.79211e-06		1	2.375e-06	2.375e-06		1	1.79601e-06	1.8713e-06
	1	1.72513e-06	1.79211e-06		1	2.375e-06	2.375e-06		1	1.79601e-06	1.8713e-06
	1	1.67517e-06	1.79633e-06		1	2.28434e-06	2.38327e-06		1	1.79827e-06	1.87182e-06
	1	1.67517e-06	1.79633e-06		1	2.28434e-06	2.38327e-06		1	1.79827e-06	1.87182e-06
	1	1.67517e-06	1.79633e-06		1	2.28434e-06	2.38327e-06		1	1.79827e-06	1.87182e-06
	1	1.67517e-06	1.79633e-06		1	2.375e-06	2.38378e-06		1	1.79827e-06	1.87182e-06
	1	1.67517e-06	1.79633e-06		1	2.375e-06	2.38378e-06		1	1.79827e-06	1.87182e-06
	1	1.67517e-06	1.79633e-06		1	2.31627e-06	2.39743e-06		1	1.79827e-06	1.87182e-06
	1	1.67517e-06	1.79633e-06		1	2.3656e-06	2.40371e-06		1	1.79827e-06	1.87182e-06
	1	1.67517e-06	1.79633e-06		1	2.3656e-06	2.40371e-06		1	1.79827e-06	1.87182e-06
	1	1.67517e-06	1.79633e-06		1	2.3656e-06	2.40371e-06		1	1.8519e-06	1.87938e-06
	1	1.67517e-06	1.79633e-06		1	2.3656e-06	2.40371e-06		1	1.8519e-06	1.87938e-06
	1	1.67517e-06	1.79633e-06		1	2.3656e-06	2.40371e-06		1	1.8519e-06	1.87938e-06
	1	1.54814e-06	1.79633e-06		1	2.3656e-06	2.40371e-06		1	1.8519e-06	1.87938e-06
	1	1.67517e-06	1.79633e-06		1	2.3656e-06	2.41039e-06		1	1.8519e-06	1.87938e-06
	1	1.67517e-06	1.79633e-06		1	2.3656e-06	2.41039e-06		1	1.8519e-06	1.87938e-06
	1	1.67517e-06	1.79633e-06		1	2.3656e-06	2.41039e-06		1	1.8519e-06	1.87938e-06
	1	1.67517e-06	1.79633e-06		1	2.3656e-06	2.41039e-06		1	1.8519e-06	1.87938e-06
	1	1.74159e-06	1.79978e-06		1	2.03989e-06	2.41846e-06		1	1.8519e-06	1.87938e-06
	1	1.74159e-06	1.79978e-06		1	2.03989e-06	2.41846e-06		1	1.8519e-06	1.87938e-06
	1	1.74159e-06	1.79978e-06		1	2.28434e-06	2.41875e-06		1	1.56285e-06	1.87938e-06
	1	1.74159e-06	1.79978e-06		1	2.28434e-06	2.41875e-06		1	1.80657e-06	1.88426e-06
	1	1.74159e-06	1.79978e-06		1	2.375e-06	2.41881e-06		1	1.79827e-06	1.88437e-06
	1	1.74159e-06	1.79978e-06		1	2.375e-06	2.41881e-06		1	1.79827e-06	1.88437e-06
	1	1.74159e-06	1.79978e-06		1	2.375e-06	2.41881e-06		1	1.79827e-06	1.88437e-06
	1	1.74159e-06	1.79978e-06		1	2.375e-06	2.41881e-06		1	1.79827e-06	1.88437e-06
	1	1.74159e-06	1.79978e-06		1	2.375e-06	2.41881e-06		1	1.79827e-06	1.88437e-06
	1	1.74742e-06	1.80159e-06		1	2.375e-06	2.41881e-06		1	1.79827e-06	1.88437e-06
	1	1.74742e-06	1.80159e-06		1	2.28434e-06	2.43305e-06		1	1.8519e-06	1.88869e-06
	1	1.74742e-06	1.80159e-06		1	2.03989e-06	2.43785e-06		1	1.8519e-06	1.88869e-06
	1	1.74742e-06	1.80159e-06		1	2.03989e-06	2.43785e-06		1	1.8519e-06	1.88869e-06
	1	1.74742e-06	1.80159e-06		1	2.03989e-06	2.43785e-06		1	1.72375e-06	1.88869e-06
	1	1.74742e-06	1.80159e-06		1	2.03989e-06	2.43785e-06		1	1.8519e-06	1.88869e-06
	1	1.67517e-06	1.80159e-06		1	2.44619e-06	2.44619e-06		1	1.8519e-06	1.88869e-06
	1	1.74742e-06	1.80159e-06		1	2.44619e-06	2.44619e-06		1	1.72375e-06	1.89895e-06
	1	1.74742e-06	1.80159e-06		1	2.44619e-06	2.44619e-06		1	1.79827e-06	1.89895e-06
	1	1.74742e-06	1.80159e-06		1	2.44619e-06	2.44619e-06		1	1.79827e-06	1.89895e-06
	1	1.74742e-06	1.80159e-06		1	2.44619e-06	2.44619e-06		1	1.79827e-06	1.89895e-06
	1	1.74742e-06	1.80159e-06		1	2.44619e-06	2.44619e-06		1	1.79827e-06	1.89895e-06
	1	1.74742e-06	1.80159e-06		1	2.44619e-06	2.44619e-06		1	1.79827e-06	1.89895e-06
	1	1.74742e-06	1.80159e-06		1	2.44619e-06	2.44619e-06		1	1.79827e-06	1.89895e-06
	1	1.68294e-06	1.80543e-06		1	2.3656e-06	2.44975e-06		1	1.63511e-06	1.92026e-06
	1	1.68294e-06	1.80543e-06		1	2.3656e-06	2.44975e-06		1	1.79827e-06	1.92026e-06
	1	1.68294e-06	1.80543e-06		1	2.3656e-06	2.44975e-06		1	1.79827e-06	1.92026e-06
	1	1.68294e-06	1.80543e-06		1	2.3656e-06	2.46096e-06		1	1.79827e-06	1.92026e-06
	1	1.68294e-06	1.80543e-06		1	2.25345e-06	2.46245e-06		1	1.79827e-06	1.92026e-06
	1	1.68294e-06	1.80543e-06		1	2.25345e-06	2.46245e-06		1	1.79827e-06	1.92026e-06
	1	1.68294e-06	1.80543e-06		1	2.25345e-06	2.46245e-06		1	1.79827e-06	1.92026e-06
	1	1.68294e-06	1.80543e-06		1	2.25345e-06	2.46245e-06		1	1.79827e-06	1.92026e-06
	1	1.68294e-06	1.80543e-06		1	2.3656e-06	2.46323e-06		1	1.63511e-06	1.92026e-06
	1	1.74159e-06	1.81065e-06		1	2.3656e-06	2.46323e-06		1	1.79827e-06	1.92026e-06
	1	1.74159e-06	1.81065e-06		1	2.3656e-06	2.46323e-06		1	1.9308e-06	1.93231e-06
	1	1.74159e-06	1.81065e-06		1	2.3656e-06	2.46323e-06		1	1.8602e-06	1.93346e-06
	1	1.74159e-06	1.81237e-06		1	1.71484e-06	2.47498e-06		1	1.8519e-06	1.93352e-06
	1	1.74159e-06	1.81237e-06		1	2.44619e-06	2.47498e-06		1	1.8519e-06	1.93352e-06
	1	1.74159e-06	1.81237e-06		1	2.44619e-06	2.47498e-06		1	1.8519e-06	1.93352e-06
	1	1.74159e-06	1.81237e-06		1	2.375e-06	2.47752e-06		1	1.8519e-06	1.93352e-06
	1	1.74159e-06	1.81237e-06		1	2.375e-06	2.47752e-06		1	1.8519e-06	1.93352e-06
	1	1.74742e-06	1.81437e-06		1	2.44619e-06	2.47865e-06		1	1.8519e-06	1.93352e-06
	1	1.74742e-06	1.81437e-06		1	2.44619e-06	2.47865e-06		1	1.8519e-06	1.93352e-06
	1	1.74742e-06	1.81437e-06		1	2.43916e-06	2.48243e-06		1	1.8519e-06	1.93352e-06
	1	1.74742e-06	1.81437e-06		1	2.43916e-06	2.48243e-06		1	1.8519e-06	1.93352e-06
	1	1.74742e-06	1.81437e-06		1	2.25345e-06	2.49608e-06		1	1.8519e-06	1.93352e-06
	1	1.74742e-06	1.81437e-06		1	2.25345e-06	2.49608e-06		1	1.8519e-06	1.93753e-06
	1	1.74742e-06	1.81437e-06		1	2.25345e-06	2.49608e-06		1	1.8519e-06	1.93753e-06
	1	1.74742e-06	1.81437e-06		1	2.3656e-06	2.50989e-06		1	1.8519e-06	1.93753e-06
	1	1.74742e-06	1.81437e-06		1	2.3656e-06	2.50989e-06		1	1.8519e-06	1.93753e-06
	1	1.74159e-06	1.81729e-06		1	2.51102e-06	2.51346e-06		1	1.8519e-06	1.93753e-06
	1	1.74159e-06	1.81729e-06		1	2.44619e-06	2.51951e-06		1	1.8519e-06	1.93753e-06
	1	1.74159e-06	1.81729e-06		1	2.44619e-06	2.51951e-06		1	1.8519e-06	1.93753e-06
	1	1.74159e-06	1.81729e-06		1	2.03989e-06	2.53163e-06		1	1.8519e-06	1.93753e-06
	1	1.74159e-06	1.81729e-06		1	2.375e-06	2.53669e-06		1	1.8519e-06	1.93753e-06
	1	1.74159e-06	1.81729e-06		1	2.375e-06	2.53669e-06		1	1.8519e-06	1.93753e-06
	1	1.74159e-06	1.81729e-06		1	2.00966e-06	2.53774e-06		1	1.8519e-06	1.93753e-06
	1	1.74159e-06	1.81729e-06		1	2.44619e-06	2.53774e-06		1	1.8519e-06	1.93753e-06
	1	1.74742e-06	1.82101e-06		1	2.25345e-06	2.54591e-06		1	1.8519e-06	1.93753e-06
	1	1.74742e-06	1.82101e-06		1	1.9284e-06	2.54591e-06		1	1.79601e-06	1.93938e-06
	1	1.74742e-06	1.82101e-06		1	2.44619e-06	2.5562e-06		1	1.79601e-06	1.93938e-06
	1	1.74742e-06	1.82101e-06		1	2.03989e-06	2.5562e-06		1	1.79601e-06	1.93938e-06
	1	1.74742e-06	1.82101e-06		1	2.44619e-06	2.5562e-06		1	1.79601e-06	1.93938e-06
	1	1.74742e-06	1.82101e-06		1	2.44619e-06	2.5562e-06		1	1.79601e-06	1.93938e-06
	1	1.74742e-06	1.82101e-06		1	2.25345e-06	2.56015e-06		1	1.79601e-06	1.93938e-06
	1	1.68294e-06	1.82106e-06		1	2.3656e-06	2.56039e-06		1	1.72375e-06	1.96878e-06
	1	1.68294e-06	1.82106e-06		1	2.3656e-06	2.56039e-06		1	1.8519e-06	1.9753e-06
	1	1.68294e-06	1.82106e-06		1	2.28434e-06	2.56039e-06		1	1.8519e-06	1.9753e-06
	1	1.68294e-06	1.82106e-06		1	2.3656e-06	2.56039e-06		1	1.8519e-06	1.9753e-06
	1	1.68294e-06	1.82106e-06		1	2.3656e-06	2.56039e-06		1	1.8519e-06	1.9753e-06
	1	1.68294e-06	1.82106e-06		1	2.44619e-06	2.56056e-06		1	1.8519e-06	1.9753e-06
	1	1.68294e-06	1.82106e-06		1	2.44619e-06	2.56056e-06		1	1.8519e-06	1.9753e-06
	1	1.68294e-06	1.82106e-06		1	2.44619e-06	2.56056e-06		1	1.8519e-06	1.9753e-06
	1	1.68294e-06	1.82106e-06		1	2.44619e-06	2.56211e-06		1	1.8519e-06	1.9753e-06
	1	1.68294e-06	1.82106e-06		1	2.44619e-06	2.56211e-06		1	1.9912e-06	1.9912e-06
	1	1.74742e-06	1.82576e-06		1	2.44619e-06	2.56211e-06		1	1.8519e-06	2.00044e-06
	1	1.74742e-06	1.82576e-06		1	2.44619e-06	2.56211e-06		1	1.8519e-06	2.00044e-06
	1	1.74742e-06	1.82576e-06		1	2.3656e-06	2.57097e-06		1	1.8519e-06	2.00044e-06
	1	1.74742e-06	1.82576e-06		1	2.3656e-06	2.57233e-06		1	1.8519e-06	2.00044e-06
	1	1.74742e-06	1.82576e-06		1	2.25345e-06	2.57938e-06		1	1.8519e-06	2.00044e-06
	1	1.74742e-06	1.82576e-06		1	2.25345e-06	2.60647e-06		1	1.8519e-06	2.00044e-06
	1	1.74742e-06	1.82576e-06		1	2.28434e-06	2.60921e-06		1	1.9912e-06	2.00107e-06
	1	1.74742e-06	1.82576e-06		1	2.00966e-06	2.60921e-06		1	1.99192e-06	2.00384e-06
	1	1.74742e-06	1.82576e-06		1	2.28434e-06	2.60921e-06		1	1.99192e-06	2.00384e-06
	1	1.74742e-06	1.82576e-06		1	2.28434e-06	2.60921e-06		1	1.99192e-06	2.00384e-06
	1	1.74742e-06	1.82576e-06		1	1.71484e-06	2.60921e-06		1	1.99192e-06	2.00384e-06
	1	1.66064e-06	1.83124e-06		1	2.60938e-06	2.60938e-06		1	1.8519e-06	2.00823e-06
	1	1.67851e-06	1.88203e-06		1	2.60938e-06	2.60938e-06		1	1.8519e-06	2.00823e-06
	1	1.74159e-06	1.89569e-06		1	2.60938e-06	2.62417e-06		1	1.8519e-06	2.00823e-06
	1	1.74159e-06	1.89569e-06		1	2.60938e-06	2.62417e-06		1	1.8519e-06	2.00823e-06
	1	1.74159e-06	1.89569e-06		1	2.60938e-06	2.62417e-06		1	2.0128e-06	2.0128e-06
	1	1.74159e-06	1.89569e-06		1	2.60938e-06	2.62417e-06		1	2.0128e-06	2.0128e-06
	1	1.74159e-06	1.89569e-06		1	2.60938e-06	2.62613e-06		1	2.0128e-06	2.0128e-06
	1	1.74159e-06	1.89569e-06		1	2.44619e-06	2.62735e-06		1	2.0128e-06	2.0128e-06
	1	1.67517e-06	1.89569e-06		1	2.44619e-06	2.62735e-06		1	2.0128e-06	2.0128e-06
	1	1.74159e-06	1.89569e-06		1	2.44619e-06	2.62735e-06		1	2.0128e-06	2.0128e-06
	1	1.74159e-06	1.89569e-06		1	2.44619e-06	2.62735e-06		1	1.8519e-06	2.01964e-06
	1	1.74159e-06	1.89569e-06		1	2.25345e-06	2.63328e-06		1	1.8519e-06	2.01964e-06
	1	1.74159e-06	1.89569e-06		1	2.25345e-06	2.63328e-06		1	1.8519e-06	2.01964e-06
	1	1.74742e-06	1.90211e-06		1	2.25345e-06	2.63328e-06		1	1.8519e-06	2.01964e-06
	1	1.74742e-06	1.90211e-06		1	2.375e-06	2.63913e-06		1	1.8519e-06	2.01964e-06
	1	1.74742e-06	1.90211e-06		1	2.375e-06	2.63913e-06		1	1.8519e-06	2.01964e-06
	1	1.74742e-06	1.90211e-06		1	2.375e-06	2.63913e-06		1	1.8519e-06	2.01964e-06
	1	1.74742e-06	1.90211e-06		1	2.60938e-06	2.6397e-06		1	1.8519e-06	2.01964e-06
	1	1.74742e-06	1.90211e-06		1	2.60938e-06	2.6397e-06		1	1.8519e-06	2.01964e-06
	1	1.74742e-06	1.90211e-06		1	2.60938e-06	2.6397e-06		1	2.01434e-06	2.0197e-06
	1	1.74742e-06	1.90211e-06		1	2.60938e-06	2.6397e-06		1	2.0211e-06	2.0211e-06
	1	1.74742e-06	1.90211e-06		1	2.64399e-06	2.64399e-06		1	2.0211e-06	2.0211e-06
	1	1.74742e-06	1.90211e-06		1	2.44619e-06	2.64954e-06		1	1.79601e-06	2.02891e-06
	1	1.67851e-06	1.90668e-06		1	2.44619e-06	2.64954e-06		1	1.79601e-06	2.02891e-06
	1	1.64316e-06	1.90668e-06		1	2.44619e-06	2.64954e-06		1	1.79601e-06	2.02891e-06
	1	1.67851e-06	1.90668e-06		1	2.44619e-06	2.64954e-06		1	1.79601e-06	2.02891e-06
	1	1.67851e-06	1.90668e-06		1	2.00966e-06	2.64954e-06		1	2.0128e-06	2.03038e-06
	1	1.87779e-06	1.91355e-06		1	2.44619e-06	2.64954e-06		1	2.0128e-06	2.03038e-06
	1	1.72513e-06	1.92136e-06		1	2.44619e-06	2.64954e-06		1	2.0128e-06	2.03038e-06
	1	1.72513e-06	1.92136e-06		1	2.44619e-06	2.65485e-06		1	2.0128e-06	2.03038e-06
	1	1.74742e-06	1.92273e-06		1	2.60938e-06	2.65963e-06		1	2.0128e-06	2.03038e-06
	1	1.74742e-06	1.92273e-06		1	2.60938e-06	2.65963e-06		1	2.0128e-06	2.03038e-06
	1	1.74742e-06	1.92273e-06		1	2.60938e-06	2.65963e-06		1	2.0128e-06	2.03038e-06
	1	1.74742e-06	1.92273e-06		1	2.60938e-06	2.65963e-06		1	2.0128e-06	2.03038e-06
	1	1.74742e-06	1.92273e-06		1	2.60938e-06	2.65963e-06		1	2.0128e-06	2.03038e-06
	1	1.74742e-06	1.92273e-06		1	2.65975e-06	2.65975e-06		1	1.79601e-06	2.03965e-06
	1	1.74742e-06	1.92273e-06		1	2.65975e-06	2.65975e-06		1	1.79601e-06	2.03965e-06
	1	1.74742e-06	1.92273e-06		1	2.65975e-06	2.66375e-06		1	1.79601e-06	2.03965e-06
	1	1.74742e-06	1.92746e-06		1	2.65975e-06	2.66375e-06		1	1.79827e-06	2.04294e-06
	1	1.74742e-06	1.92746e-06		1	2.65975e-06	2.66446e-06		1	1.79601e-06	2.04294e-06
	1	1.74742e-06	1.92746e-06		1	2.65975e-06	2.66446e-06		1	1.79827e-06	2.04294e-06
	1	1.74742e-06	1.92746e-06		1	2.65975e-06	2.66446e-06		1	1.79827e-06	2.04294e-06
	1	1.74159e-06	1.92746e-06		1	2.65975e-06	2.66446e-06		1	1.79827e-06	2.04294e-06
	1	1.74742e-06	1.92746e-06		1	2.65975e-06	2.66446e-06		1	1.79827e-06	2.04294e-06
	1	1.94087e-06	1.94087e-06		1	2.60938e-06	2.6766e-06		1	2.0211e-06	2.05265e-06
	1	1.94087e-06	1.94087e-06		1	2.60938e-06	2.6766e-06		1	1.56285e-06	2.05695e-06
	1	1.94087e-06	1.94087e-06		1	2.60938e-06	2.6766e-06		1	2.0128e-06	2.05695e-06
	1	1.94087e-06	1.94087e-06		1	2.65975e-06	2.67728e-06		1	2.0128e-06	2.05695e-06
	1	1.94087e-06	1.94087e-06		1	1.9687e-06	2.68008e-06		1	2.0128e-06	2.05695e-06
	1	1.94087e-06	1.94087e-06		1	2.375e-06	2.68891e-06		1	2.0128e-06	2.05695e-06
	1	1.94087e-06	1.94087e-06		1	2.375e-06	2.68891e-06		1	2.0128e-06	2.05695e-06
	1	1.94087e-06	1.94087e-06		1	2.375e-06	2.68891e-06		1	2.0128e-06	2.06045e-06
	1	1.68294e-06	1.94087e-06		1	2.375e-06	2.68891e-06		1	2.0128e-06	2.06045e-06
	1	1.94087e-06	1.94087e-06		1	2.60938e-06	2.69647e-06		1	2.0128e-06	2.06045e-06
	1	1.94087e-06	1.94087e-06		1	2.60938e-06	2.69647e-06		1	2.0128e-06	2.06045e-06
	1	1.94087e-06	1.94087e-06		1	2.60938e-06	2.69647e-06		1	2.0128e-06	2.06045e-06
	1	1.94087e-06	1.94087e-06		1	2.60938e-06	2.69647e-06		1	1.99192e-06	2.0627e-06
	1	1.94087e-06	1.94087e-06		1	2.60938e-06	2.70221e-06		1	2.06418e-06	2.06418e-06
	1	1.94087e-06	1.94087e-06		1	2.60938e-06	2.70221e-06		1	2.06418e-06	2.06418e-06
	1	1.91858e-06	1.94266e-06		1	2.60938e-06	2.70307e-06		1	2.06418e-06	2.06418e-06
	1	1.91858e-06	1.95003e-06		1	2.65975e-06	2.71233e-06		1	2.06418e-06	2.06418e-06
	1	1.91858e-06	1.95003e-06		1	2.65975e-06	2.71233e-06		1	2.06418e-06	2.06418e-06
	1	1.91858e-06	1.95003e-06		1	2.65975e-06	2.71233e-06		1	2.06418e-06	2.06418e-06
	1	1.91858e-06	1.95003e-06		1	2.65975e-06	2.71233e-06		1	2.06418e-06	2.06418e-06
	1	1.74742e-06	1.95378e-06		1	1.71484e-06	2.71233e-06		1	1.99192e-06	2.06509e-06
	1	1.74742e-06	1.95378e-06		1	2.65975e-06	2.71233e-06		1	1.99192e-06	2.06509e-06
	1	1.74742e-06	1.95378e-06		1	2.65975e-06	2.71233e-06		1	1.99192e-06	2.06509e-06
	1	1.74742e-06	1.95378e-06		1	2.65975e-06	2.71233e-06		1	1.99192e-06	2.06509e-06
	1	1.74742e-06	1.95378e-06		1	2.375e-06	2.73293e-06		1	2.06418e-06	2.06766e-06
	1	1.74742e-06	1.95378e-06		1	2.31627e-06	2.73386e-06		1	2.06418e-06	2.06766e-06
	1	1.74742e-06	1.95378e-06		1	2.25345e-06	2.73466e-06		1	2.06418e-06	2.06766e-06
	1	1.74742e-06	1.95378e-06		1	2.25345e-06	2.73466e-06		1	2.06418e-06	2.06766e-06
	1	1.74742e-06	1.95378e-06		1	2.25345e-06	2.73466e-06		1	2.06418e-06	2.06766e-06
	1	1.74159e-06	1.95749e-06		1	2.65975e-06	2.73947e-06		1	2.06418e-06	2.06766e-06
	1	1.74159e-06	1.95749e-06		1	2.28434e-06	2.74627e-06		1	2.06418e-06	2.06884e-06
	1	1.74159e-06	1.95749e-06		1	2.28434e-06	2.74627e-06		1	2.06418e-06	2.06884e-06
	1	1.74159e-06	1.95749e-06		1	2.3656e-06	2.75458e-06		1	2.06418e-06	2.06884e-06
	1	1.74159e-06	1.95749e-06		1	2.3656e-06	2.75458e-06		1	2.06418e-06	2.06884e-06
	1	1.74159e-06	1.95749e-06		1	2.3656e-06	2.75458e-06		1	2.06418e-06	2.06884e-06
	1	1.74159e-06	1.95749e-06		1	2.3656e-06	2.75458e-06		1	2.06418e-06	2.06884e-06
	1	1.94087e-06	1.97266e-06		1	2.3656e-06	2.75611e-06		1	2.06418e-06	2.06884e-06
	1	1.94087e-06	1.97266e-06		1	2.3656e-06	2.75611e-06		1	2.06418e-06	2.06884e-06
	1	1.94087e-06	1.97266e-06		1	2.65975e-06	2.77183e-06		1	2.06418e-06	2.06884e-06
	1	1.94087e-06	1.97266e-06		1	2.78265e-06	2.78265e-06		1	2.06418e-06	2.06884e-06
	1	1.94087e-06	1.97266e-06		1	2.78265e-06	2.80031e-06		1	2.06418e-06	2.06959e-06
	1	1.94087e-06	1.97588e-06		1	2.78265e-06	2.80031e-06		1	2.06418e-06	2.06959e-06
	1	1.94087e-06	1.97588e-06		1	2.78265e-06	2.80031e-06		1	2.06418e-06	2.06959e-06
	1	1.94087e-06	1.97588e-06		1	2.3656e-06	2.80396e-06		1	2.06418e-06	2.06959e-06
	1	1.94087e-06	1.97588e-06		1	2.78265e-06	2.8165e-06		1	2.06418e-06	2.06959e-06
	1	1.94087e-06	1.97588e-06		1	2.78265e-06	2.8165e-06		1	2.06418e-06	2.06959e-06
	1	1.94087e-06	1.97588e-06		1	2.65975e-06	2.81841e-06		1	2.0128e-06	2.07283e-06
	1	1.94087e-06	1.97588e-06		1	2.65975e-06	2.81841e-06		1	2.0128e-06	2.07283e-06
	1	1.94087e-06	1.97588e-06		1	2.65975e-06	2.81841e-06		1	2.0128e-06	2.07283e-06
	1	1.94087e-06	1.97588e-06		1	2.65975e-06	2.81841e-06		1	2.06418e-06	2.07555e-06
	1	1.94087e-06	1.97588e-06		1	2.64399e-06	2.83201e-06		1	2.06418e-06	2.07555e-06
	1	1.94087e-06	1.97588e-06		1	2.60938e-06	2.83545e-06		1	2.06418e-06	2.07555e-06
	1	1.87779e-06	1.97898e-06		1	2.60938e-06	2.83545e-06		1	2.06418e-06	2.07555e-06
	1	1.67517e-06	1.98005e-06		1	2.60938e-06	2.83545e-06		1	2.06418e-06	2.07555e-06
	1	1.67517e-06	1.98005e-06		1	2.44619e-06	2.83832e-06		1	2.06418e-06	2.07555e-06
	1	1.67851e-06	1.99408e-06		1	2.3656e-06	2.83832e-06		1	2.06418e-06	2.07555e-06
	1	1.68294e-06	1.99845e-06		1	2.375e-06	2.84467e-06		1	2.06418e-06	2.07555e-06
	1	1.94087e-06	2.00059e-06		1	2.60938e-06	2.84604e-06		1	2.06418e-06	2.07555e-06
	1	1.94087e-06	2.00059e-06		1	2.60938e-06	2.84685e-06		1	2.06418e-06	2.07555e-06
	1	1.94087e-06	2.00059e-06		1	2.60938e-06	2.84685e-06		1	2.06418e-06	2.07555e-06
	1	1.94087e-06	2.00059e-06		1	2.44619e-06	2.8612e-06		1	2.06418e-06	2.07555e-06
	1	1.94087e-06	2.00059e-06		1	2.44619e-06	2.8612e-06		1	2.0128e-06	2.08442e-06
	1	1.94087e-06	2.00059e-06		1	2.44619e-06	2.8612e-06		1	2.0128e-06	2.08442e-06
	1	1.94087e-06	2.00059e-06		1	2.43916e-06	2.86449e-06		1	2.0128e-06	2.08442e-06
	1	1.94087e-06	2.00354e-06		1	2.3656e-06	2.88091e-06		1	2.0128e-06	2.08442e-06
	1	1.94087e-06	2.00354e-06		1	2.3656e-06	2.89306e-06		1	2.0128e-06	2.08442e-06
	1	1.94087e-06	2.00354e-06		1	2.25345e-06	2.89306e-06		1	2.0128e-06	2.08442e-06
	1	1.94087e-06	2.00354e-06		1	2.3656e-06	2.89306e-06		1	2.0128e-06	2.08442e-06
	1	1.94087e-06	2.00354e-06		1	2.86391e-06	2.89418e-06		1	2.0128e-06	2.08442e-06
	1	1.94087e-06	2.00354e-06		1	2.86391e-06	2.89418e-06		1	2.0128e-06	2.08442e-06
	1	1.94087e-06	2.00354e-06		1	2.86391e-06	2.89418e-06		1	2.0211e-06	2.0921e-06
	1	1.94087e-06	2.00354e-06		1	2.86391e-06	2.89575e-06		1	2.0211e-06	2.0921e-06
	1	1.94087e-06	2.00354e-06		1	2.86391e-06	2.89575e-06		1	2.0128e-06	2.09215e-06
	1	1.99759e-06	2.00681e-06		1	2.86391e-06	2.89575e-06		1	2.0128e-06	2.09215e-06
	1	1.99759e-06	2.00681e-06		1	2.88778e-06	2.90044e-06		1	2.0128e-06	2.09215e-06
	1	1.99759e-06	2.00681e-06		1	2.65975e-06	2.90118e-06		1	2.0128e-06	2.09215e-06
	1	1.99759e-06	2.00681e-06		1	2.78265e-06	2.90316e-06		1	2.0128e-06	2.09215e-06
	1	1.99759e-06	2.00681e-06		1	2.375e-06	2.90379e-06		1	2.0128e-06	2.09215e-06
	1	1.99759e-06	2.00681e-06		1	2.375e-06	2.90379e-06		1	2.0128e-06	2.09215e-06
	1	2.01507e-06	2.01507e-06		1	2.44619e-06	2.90986e-06		1	2.0128e-06	2.09215e-06
	1	2.01507e-06	2.01507e-06		1	2.44619e-06	2.91045e-06		1	2.01434e-06	2.09588e-06
	1	2.01507e-06	2.01507e-06		1	2.44619e-06	2.91045e-06		1	2.0128e-06	2.09718e-06
	1	1.94087e-06	2.01524e-06		1	2.44619e-06	2.91045e-06		1	2.0128e-06	2.09718e-06
	1	1.94087e-06	2.01524e-06		1	2.44619e-06	2.91045e-06		1	2.0128e-06	2.09718e-06
	1	1.94087e-06	2.01524e-06		1	2.44619e-06	2.91045e-06		1	1.79601e-06	2.09718e-06
	1	1.94087e-06	2.01524e-06		1	2.86391e-06	2.9163e-06		1	2.06418e-06	2.10012e-06
	1	1.94087e-06	2.01524e-06		1	2.60938e-06	2.91986e-06		1	2.06418e-06	2.10012e-06
	1	1.94087e-06	2.01524e-06		1	2.60938e-06	2.91986e-06		1	2.06418e-06	2.10012e-06
	1	1.94087e-06	2.01524e-06		1	2.65975e-06	2.92095e-06		1	2.06418e-06	2.10012e-06
	1	1.94087e-06	2.01524e-06		1	2.65975e-06	2.92255e-06		1	2.06418e-06	2.10012e-06
	1	1.74159e-06	2.01783e-06		1	2.65975e-06	2.92255e-06		1	1.99192e-06	2.10577e-06
	1	1.94087e-06	2.01783e-06		1	2.60938e-06	2.93388e-06		1	1.99192e-06	2.10577e-06
	1	1.94087e-06	2.01783e-06		1	2.86391e-06	2.94285e-06		1	1.99192e-06	2.10577e-06
	1	1.94087e-06	2.01783e-06		1	2.44619e-06	2.95005e-06		1	1.99192e-06	2.10577e-06
	1	1.94087e-06	2.01783e-06		1	2.44619e-06	2.95005e-06		1	2.06418e-06	2.1083e-06
	1	1.94087e-06	2.01783e-06		1	2.94383e-06	2.95018e-06		1	2.06418e-06	2.1083e-06
	1	1.94087e-06	2.01783e-06		1	2.78265e-06	2.95143e-06		1	2.06418e-06	2.1083e-06
	1	1.94087e-06	2.01783e-06		1	2.86391e-06	2.95791e-06		1	2.06418e-06	2.1083e-06
	1	1.94087e-06	2.01783e-06		1	2.51102e-06	2.96964e-06		1	2.06418e-06	2.1083e-06
	1	1.94087e-06	2.01783e-06		1	2.86391e-06	2.9704e-06		1	2.06418e-06	2.1083e-06
	1	2.01507e-06	2.02364e-06		1	2.64399e-06	2.97526e-06		1	2.06418e-06	2.1083e-06
	1	1.48172e-06	2.02364e-06		1	2.60938e-06	2.98166e-06		1	1.99192e-06	2.11952e-06
	1	2.01507e-06	2.02364e-06		1	2.86391e-06	2.9823e-06		1	1.99192e-06	2.11952e-06
	1	2.01507e-06	2.02364e-06		1	2.86391e-06	2.9823e-06		1	1.99192e-06	2.11952e-06
	1	2.01507e-06	2.02364e-06		1	2.86391e-06	2.9823e-06		1	2.06418e-06	2.13165e-06
	1	2.01507e-06	2.02364e-06		1	2.86391e-06	2.9823e-06		1	2.06418e-06	2.13418e-06
	1	1.74159e-06	2.03614e-06		1	1.86094e-06	2.9823e-06		1	2.06418e-06	2.13418e-06
	1	1.74159e-06	2.03614e-06		1	2.60938e-06	2.9868e-06		1	2.06418e-06	2.13418e-06
	1	1.74159e-06	2.03614e-06		1	2.60938e-06	2.9868e-06		1	1.79601e-06	2.13731e-06
	1	1.74159e-06	2.03614e-06		1	2.99657e-06	2.99657e-06		1	2.06418e-06	2.13906e-06
	1	1.74159e-06	2.03614e-06		1	2.92539e-06	3.01113e-06		1	2.06418e-06	2.13906e-06
	1	1.67517e-06	2.03614e-06		1	3.01501e-06	3.01501e-06		1	2.06418e-06	2.13906e-06
	1	1.74159e-06	2.03614e-06		1	3.01501e-06	3.01501e-06		1	2.06418e-06	2.13906e-06
	1	1.74159e-06	2.03614e-06		1	3.01569e-06	3.01569e-06		1	2.06418e-06	2.13906e-06
	1	1.74159e-06	2.03614e-06		1	2.94383e-06	3.02405e-06		1	1.79827e-06	2.14268e-06
	1	1.74159e-06	2.03614e-06		1	2.44619e-06	3.02923e-06		1	1.79827e-06	2.14268e-06
	1	1.74159e-06	2.03614e-06		1	3.01501e-06	3.02952e-06		1	1.79827e-06	2.14268e-06
	1	1.74159e-06	2.03614e-06		1	2.44619e-06	3.03128e-06		1	1.79827e-06	2.14268e-06
	1	1.99759e-06	2.03925e-06		1	3.01569e-06	3.03292e-06		1	2.15958e-06	2.15958e-06
	1	1.99759e-06	2.03925e-06		1	3.01569e-06	3.03292e-06		1	2.15958e-06	2.15958e-06
	1	1.99759e-06	2.03925e-06		1	3.01501e-06	3.03489e-06		1	2.15958e-06	2.15958e-06
	1	1.99759e-06	2.03925e-06		1	3.01501e-06	3.03489e-06		1	1.8519e-06	2.15976e-06
	1	1.74159e-06	2.04437e-06		1	3.01501e-06	3.03767e-06		1	1.8519e-06	2.15976e-06
	1	1.74159e-06	2.04437e-06		1	3.01501e-06	3.03767e-06		1	1.8519e-06	2.15976e-06
	1	1.74159e-06	2.04437e-06		1	2.6722e-06	3.04675e-06		1	2.15958e-06	2.16524e-06
	1	2.01507e-06	2.05024e-06		1	2.65975e-06	3.05072e-06		1	2.15958e-06	2.16524e-06
	1	2.01507e-06	2.05024e-06		1	2.65975e-06	3.05072e-06		1	2.15958e-06	2.16524e-06
	1	2.01507e-06	2.05024e-06		1	2.65975e-06	3.05072e-06		1	2.15958e-06	2.17135e-06
	1	2.01507e-06	2.05024e-06		1	2.65975e-06	3.05072e-06		1	2.15958e-06	2.17135e-06
	1	2.01507e-06	2.05024e-06		1	3.01501e-06	3.05222e-06		1	2.15958e-06	2.17135e-06
	1	2.01507e-06	2.05024e-06		1	3.01501e-06	3.05222e-06		1	2.15958e-06	2.17135e-06
	1	2.01507e-06	2.05024e-06		1	3.01501e-06	3.05222e-06		1	2.00306e-06	2.17628e-06
	1	2.01507e-06	2.05024e-06		1	3.01569e-06	3.05265e-06		1	2.15958e-06	2.17807e-06
	1	2.01507e-06	2.05024e-06		1	3.01569e-06	3.05265e-06		1	2.15958e-06	2.17807e-06
	1	2.01507e-06	2.05024e-06		1	3.01569e-06	3.05592e-06		1	2.0128e-06	2.1788e-06
	1	1.74742e-06	2.05301e-06		1	3.01501e-06	3.05778e-06		1	1.79601e-06	2.1788e-06
	1	1.74742e-06	2.05301e-06		1	2.86391e-06	3.06156e-06		1	2.0128e-06	2.1788e-06
	1	1.74742e-06	2.05301e-06		1	2.86391e-06	3.08215e-06		1	2.0128e-06	2.1788e-06
	1	1.74742e-06	2.05301e-06		1	2.375e-06	3.08725e-06		1	2.0128e-06	2.1788e-06
	1	1.74742e-06	2.05301e-06		1	3.01569e-06	3.0939e-06		1	2.0128e-06	2.1788e-06
	1	1.68294e-06	2.05301e-06		1	3.01569e-06	3.10608e-06		1	2.0128e-06	2.1807e-06
	1	1.99759e-06	2.05762e-06		1	3.10769e-06	3.10769e-06		1	2.0128e-06	2.1807e-06
	1	1.99759e-06	2.05762e-06		1	3.10769e-06	3.10769e-06		1	2.0128e-06	2.1807e-06
	1	1.99759e-06	2.05762e-06		1	3.10769e-06	3.10769e-06		1	1.63511e-06	2.1807e-06
	1	1.74742e-06	2.06077e-06		1	3.07985e-06	3.10815e-06		1	1.72375e-06	2.1807e-06
	1	1.74159e-06	2.06077e-06		1	3.10769e-06	3.10884e-06		1	2.01434e-06	2.18396e-06
	1	2.06401e-06	2.06401e-06		1	3.10769e-06	3.10919e-06		1	2.01434e-06	2.18396e-06
	1	2.06401e-06	2.06401e-06		1	3.01569e-06	3.10972e-06		1	1.8519e-06	2.18801e-06
	1	2.06401e-06	2.06401e-06		1	2.65975e-06	3.11012e-06		1	1.8519e-06	2.18801e-06
	1	2.06401e-06	2.06401e-06		1	3.10769e-06	3.11388e-06		1	1.8519e-06	2.18801e-06
	1	2.06401e-06	2.06401e-06		1	3.10769e-06	3.11388e-06		1	1.8519e-06	2.18801e-06
	1	2.06401e-06	2.06405e-06		1	3.01569e-06	3.11396e-06		1	1.8519e-06	2.18801e-06
	1	2.06401e-06	2.06405e-06		1	3.01569e-06	3.11396e-06		1	1.8519e-06	2.18801e-06
	1	2.06401e-06	2.06406e-06		1	3.01569e-06	3.1293e-06		1	1.8519e-06	2.18801e-06
	1	2.06401e-06	2.06406e-06		1	2.94383e-06	3.13296e-06		1	1.8519e-06	2.18801e-06
	1	2.06401e-06	2.06406e-06		1	2.94383e-06	3.13296e-06		1	1.8519e-06	2.19441e-06
	1	2.06401e-06	2.06407e-06		1	2.94383e-06	3.13296e-06		1	2.00306e-06	2.208e-06
	1	2.06401e-06	2.06407e-06		1	2.94383e-06	3.13296e-06		1	2.06418e-06	2.21117e-06
	1	2.06401e-06	2.06407e-06		1	3.01501e-06	3.15789e-06		1	2.06418e-06	2.21117e-06
	1	2.06401e-06	2.06407e-06		1	2.60938e-06	3.16534e-06		1	2.06418e-06	2.21117e-06
	1	2.06401e-06	2.06407e-06		1	2.60938e-06	3.16534e-06		1	2.06418e-06	2.21117e-06
	1	2.06401e-06	2.06407e-06		1	3.10769e-06	3.16601e-06		1	2.06418e-06	2.21117e-06
	1	2.06401e-06	2.06413e-06		1	3.10769e-06	3.16601e-06		1	2.06418e-06	2.21117e-06
	1	2.06401e-06	2.06413e-06		1	2.00966e-06	3.16951e-06		1	2.21321e-06	2.21321e-06
	1	2.06401e-06	2.06413e-06		1	3.10769e-06	3.17275e-06		1	2.21321e-06	2.21321e-06
	1	2.06401e-06	2.06413e-06		1	3.01569e-06	3.17345e-06		1	2.21321e-06	2.21321e-06
	1	2.06401e-06	2.06413e-06		1	3.01569e-06	3.17345e-06		1	2.21321e-06	2.21321e-06
	1	2.06401e-06	2.06413e-06		1	2.65975e-06	3.17864e-06		1	2.06418e-06	2.21652e-06
	1	2.06401e-06	2.06413e-06		1	2.65975e-06	3.17864e-06		1	2.06418e-06	2.21652e-06
	1	2.01507e-06	2.06642e-06		1	3.10769e-06	3.17946e-06		1	2.06418e-06	2.21652e-06
	1	2.01507e-06	2.06642e-06		1	3.10769e-06	3.17946e-06		1	2.06418e-06	2.21652e-06
	1	2.01507e-06	2.06642e-06		1	3.10769e-06	3.17946e-06		1	2.06418e-06	2.21652e-06
	1	2.01507e-06	2.06642e-06		1	2.65975e-06	3.18381e-06		1	2.06418e-06	2.21652e-06
	1	2.01507e-06	2.06642e-06		1	2.65975e-06	3.18381e-06		1	1.72375e-06	2.21942e-06
	1	2.01507e-06	2.06642e-06		1	2.60938e-06	3.18597e-06		1	2.0128e-06	2.21942e-06
	1	2.07955e-06	2.07955e-06		1	2.60938e-06	3.18597e-06		1	2.0128e-06	2.21942e-06
	1	2.07955e-06	2.07955e-06		1	2.65975e-06	3.19978e-06		1	2.15958e-06	2.22837e-06
	1	2.07955e-06	2.07955e-06		1	3.10769e-06	3.22006e-06		1	2.15958e-06	2.22837e-06
	1	2.07955e-06	2.07955e-06		1	3.10769e-06	3.22006e-06		1	2.15958e-06	2.22837e-06
	1	1.99759e-06	2.08847e-06		1	3.10769e-06	3.22006e-06		1	2.06418e-06	2.23112e-06
	1	1.99759e-06	2.08847e-06		1	3.10769e-06	3.22074e-06		1	2.06418e-06	2.23112e-06
	1	2.06401e-06	2.09345e-06		1	3.10769e-06	3.22074e-06		1	2.06418e-06	2.23112e-06
	1	2.06401e-06	2.09345e-06		1	3.10769e-06	3.22074e-06		1	2.06418e-06	2.23112e-06
	1	2.06401e-06	2.09345e-06		1	3.22858e-06	3.22858e-06		1	2.06418e-06	2.23189e-06
	1	2.06401e-06	2.09345e-06		1	2.86391e-06	3.229e-06		1	2.06418e-06	2.23189e-06
	1	2.09455e-06	2.09455e-06		1	3.01501e-06	3.24628e-06		1	2.06418e-06	2.23189e-06
	1	2.06401e-06	2.09803e-06		1	3.01501e-06	3.24628e-06		1	2.06418e-06	2.23189e-06
	1	2.06401e-06	2.09803e-06		1	3.01569e-06	3.24738e-06		1	2.21321e-06	2.23221e-06
	1	2.06401e-06	2.09803e-06		1	2.375e-06	3.24738e-06		1	2.21321e-06	2.23221e-06
	1	2.06401e-06	2.09803e-06		1	2.64399e-06	3.24877e-06		1	2.21321e-06	2.23221e-06
	1	2.06401e-06	2.09803e-06		1	2.64399e-06	3.24877e-06		1	2.21321e-06	2.23221e-06
	1	2.06401e-06	2.09803e-06		1	3.01501e-06	3.25021e-06		1	2.21321e-06	2.23221e-06
	1	2.06401e-06	2.09803e-06		1	2.78265e-06	3.26472e-06		1	2.21321e-06	2.23221e-06
	1	2.06401e-06	2.09803e-06		1	2.94383e-06	3.28036e-06		1	2.21321e-06	2.23221e-06
	1	2.06401e-06	2.09803e-06		1	3.10769e-06	3.28249e-06		1	2.21321e-06	2.2344e-06
	1	2.06401e-06	2.09803e-06		1	2.6722e-06	3.2845e-06		1	2.21321e-06	2.2344e-06
	1	1.74742e-06	2.09889e-06		1	2.6722e-06	3.2845e-06		1	2.21985e-06	2.23594e-06
	1	1.74742e-06	2.09889e-06		1	3.21014e-06	3.28554e-06		1	2.0128e-06	2.25293e-06
	1	1.74159e-06	2.09889e-06		1	2.25345e-06	3.28813e-06		1	1.99192e-06	2.26192e-06
	1	1.74742e-06	2.09889e-06		1	3.21014e-06	3.28825e-06		1	1.99192e-06	2.26192e-06
	1	1.74742e-06	2.09889e-06		1	3.01501e-06	3.29232e-06		1	2.15958e-06	2.26298e-06
	1	1.74742e-06	2.09889e-06		1	3.01569e-06	3.29539e-06		1	2.15958e-06	2.26298e-06
	1	1.99759e-06	2.1018e-06		1	3.01569e-06	3.29539e-06		1	2.15958e-06	2.26298e-06
	1	1.99759e-06	2.1018e-06		1	2.6722e-06	3.29658e-06		1	2.21321e-06	2.26456e-06
	1	1.99759e-06	2.1018e-06		1	3.22858e-06	3.32235e-06		1	2.21321e-06	2.26818e-06
	1	1.99759e-06	2.1018e-06		1	2.78265e-06	3.33134e-06		1	2.21321e-06	2.26818e-06
	1	2.09455e-06	2.10547e-06		1	2.78265e-06	3.33134e-06		1	2.21321e-06	2.26818e-06
	1	2.09455e-06	2.10547e-06		1	3.01569e-06	3.33153e-06		1	2.21321e-06	2.26818e-06
	1	2.07955e-06	2.10719e-06		1	3.01569e-06	3.33252e-06		1	2.21321e-06	2.26818e-06
	1	2.07955e-06	2.10719e-06		1	3.01569e-06	3.33252e-06		1	1.8519e-06	2.27239e-06
	1	2.07955e-06	2.10719e-06		1	2.86391e-06	3.33668e-06		1	2.06418e-06	2.27398e-06
	1	2.07955e-06	2.10719e-06		1	3.22858e-06	3.36462e-06		1	2.06418e-06	2.27398e-06
	1	2.07955e-06	2.10719e-06		1	3.22858e-06	3.36462e-06		1	1.79827e-06	2.27398e-06
	1	2.07955e-06	2.10719e-06		1	3.22858e-06	3.36773e-06		1	1.99192e-06	2.27506e-06
	1	2.07955e-06	2.10719e-06		1	3.01569e-06	3.36818e-06		1	1.99192e-06	2.27506e-06
	1	2.07955e-06	2.10719e-06		1	2.51102e-06	3.36818e-06		1	1.99192e-06	2.27506e-06
	1	2.07955e-06	2.10719e-06		1	3.01569e-06	3.36818e-06		1	2.21321e-06	2.27728e-06
	1	2.07955e-06	2.10719e-06		1	3.10769e-06	3.37429e-06		1	2.21321e-06	2.27728e-06
	1	2.07955e-06	2.10719e-06		1	3.10769e-06	3.37429e-06		1	2.28097e-06	2.28097e-06
	1	2.07955e-06	2.10719e-06		1	3.10769e-06	3.37699e-06		1	2.28097e-06	2.28097e-06
	1	2.01507e-06	2.10951e-06		1	2.6722e-06	3.40697e-06		1	2.28097e-06	2.28097e-06
	1	2.01507e-06	2.10951e-06		1	3.21014e-06	3.4102e-06		1	2.28097e-06	2.28097e-06
	1	2.01507e-06	2.10951e-06		1	3.42333e-06	3.42519e-06		1	2.21321e-06	2.28221e-06
	1	2.07955e-06	2.1112e-06		1	3.42333e-06	3.42519e-06		1	2.21321e-06	2.28221e-06
	1	2.07955e-06	2.1112e-06		1	2.86391e-06	3.42631e-06		1	2.21321e-06	2.28221e-06
	1	2.07955e-06	2.1112e-06		1	2.86391e-06	3.42631e-06		1	2.0128e-06	2.2945e-06
	1	2.07955e-06	2.1112e-06		1	2.86391e-06	3.42631e-06		1	2.0128e-06	2.2945e-06
	1	2.07955e-06	2.1112e-06		1	3.42333e-06	3.43039e-06		1	2.15958e-06	2.29587e-06
	1	2.07955e-06	2.1112e-06		1	3.42333e-06	3.43039e-06		1	2.15958e-06	2.29587e-06
	1	2.07955e-06	2.1112e-06		1	3.01569e-06	3.44479e-06		1	2.15958e-06	2.29587e-06
	1	2.07955e-06	2.1112e-06		1	2.78265e-06	3.44584e-06		1	2.15958e-06	2.29587e-06
	1	2.07955e-06	2.1112e-06		1	3.29408e-06	3.45698e-06		1	2.15958e-06	2.29587e-06
	1	2.01507e-06	2.11313e-06		1	3.29408e-06	3.45698e-06		1	2.15958e-06	2.29587e-06
	1	2.01507e-06	2.11313e-06		1	3.01501e-06	3.46292e-06		1	2.15958e-06	2.29587e-06
	1	2.01507e-06	2.11313e-06		1	2.64399e-06	3.46516e-06		1	2.28097e-06	2.30048e-06
	1	2.01507e-06	2.11313e-06		1	3.22858e-06	3.46768e-06		1	2.28097e-06	2.30048e-06
	1	2.01507e-06	2.11313e-06		1	3.22858e-06	3.46768e-06		1	2.28097e-06	2.30048e-06
	1	2.09455e-06	2.11324e-06		1	3.01501e-06	3.46939e-06		1	2.28097e-06	2.30048e-06
	1	1.94087e-06	2.12015e-06		1	3.10769e-06	3.4707e-06		1	2.28097e-06	2.30048e-06
	1	1.94087e-06	2.12015e-06		1	3.10769e-06	3.4707e-06		1	2.28097e-06	2.30281e-06
	1	1.74159e-06	2.12015e-06		1	2.88778e-06	3.47407e-06		1	2.28097e-06	2.30281e-06
	1	1.94087e-06	2.12015e-06		1	2.88778e-06	3.48466e-06		1	2.28097e-06	2.30281e-06
	1	1.94087e-06	2.12015e-06		1	2.88778e-06	3.48466e-06		1	2.28097e-06	2.30281e-06
	1	1.94087e-06	2.12015e-06		1	2.88778e-06	3.48466e-06		1	2.28097e-06	2.30281e-06
	1	2.09455e-06	2.12351e-06		1	3.01501e-06	3.48604e-06		1	2.28097e-06	2.31172e-06
	1	2.09455e-06	2.12351e-06		1	2.92539e-06	3.48944e-06		1	2.28097e-06	2.31172e-06
	1	2.09455e-06	2.12351e-06		1	2.92539e-06	3.48944e-06		1	2.28927e-06	2.31363e-06
	1	1.99759e-06	2.12936e-06		1	3.50459e-06	3.50459e-06		1	2.21321e-06	2.31427e-06
	1	1.99759e-06	2.12936e-06		1	3.50459e-06	3.50459e-06		1	2.21321e-06	2.31427e-06
	1	1.54814e-06	2.12936e-06		1	3.50459e-06	3.50459e-06		1	2.21321e-06	2.31427e-06
	1	1.99759e-06	2.12936e-06		1	3.50459e-06	3.50943e-06		1	2.21321e-06	2.31427e-06
	1	1.99759e-06	2.12936e-06		1	3.22858e-06	3.50953e-06		1	2.21321e-06	2.31427e-06
	1	1.99759e-06	2.12936e-06		1	3.22858e-06	3.50953e-06		1	2.21321e-06	2.31427e-06
	1	1.99759e-06	2.12936e-06		1	3.22858e-06	3.50953e-06		1	2.21321e-06	2.31427e-06
	1	2.06401e-06	2.13265e-06		1	3.22858e-06	3.50953e-06		1	2.21321e-06	2.31427e-06
	1	2.06401e-06	2.13265e-06		1	3.50459e-06	3.50958e-06		1	2.21321e-06	2.31555e-06
	1	2.06401e-06	2.13265e-06		1	3.50459e-06	3.51157e-06		1	2.21321e-06	2.31555e-06
	1	1.74159e-06	2.14019e-06		1	3.50459e-06	3.51157e-06		1	2.21321e-06	2.31555e-06
	1	1.74159e-06	2.14019e-06		1	3.51399e-06	3.51399e-06		1	2.21321e-06	2.31555e-06
	1	2.07955e-06	2.1461e-06		1	3.51399e-06	3.51883e-06		1	2.21321e-06	2.31555e-06
	1	2.07955e-06	2.1461e-06		1	3.51399e-06	3.52751e-06		1	2.28097e-06	2.3249e-06
	1	2.01507e-06	2.14933e-06		1	3.50459e-06	3.53004e-06		1	2.15958e-06	2.3266e-06
	1	2.01507e-06	2.14933e-06		1	3.51399e-06	3.53417e-06		1	2.15958e-06	2.3266e-06
	1	2.01507e-06	2.14933e-06		1	3.22858e-06	3.54087e-06		1	2.06418e-06	2.3266e-06
	1	2.01507e-06	2.14933e-06		1	3.50459e-06	3.54531e-06		1	2.15958e-06	2.3266e-06
	1	2.01507e-06	2.14933e-06		1	3.51399e-06	3.54897e-06		1	2.15958e-06	2.3266e-06
	1	2.01507e-06	2.14933e-06		1	3.51399e-06	3.54897e-06		1	2.0128e-06	2.3285e-06
	1	2.01507e-06	2.14933e-06		1	2.94383e-06	3.56141e-06		1	2.0128e-06	2.3285e-06
	1	2.01507e-06	2.14933e-06		1	2.94383e-06	3.56141e-06		1	2.0128e-06	2.3285e-06
	1	1.94087e-06	2.152e-06		1	3.50459e-06	3.56336e-06		1	1.99192e-06	2.33229e-06
	1	2.06401e-06	2.152e-06		1	3.56942e-06	3.56942e-06		1	1.99192e-06	2.33229e-06
	1	2.06401e-06	2.152e-06		1	3.56942e-06	3.56942e-06		1	2.21985e-06	2.33353e-06
	1	2.06401e-06	2.152e-06		1	3.56942e-06	3.57944e-06		1	2.21321e-06	2.33713e-06
	1	2.06401e-06	2.152e-06		1	3.48816e-06	3.57944e-06		1	2.21321e-06	2.33713e-06
	1	2.06401e-06	2.152e-06		1	3.56942e-06	3.58508e-06		1	2.21321e-06	2.33713e-06
	1	2.06401e-06	2.152e-06		1	2.99657e-06	3.5861e-06		1	2.21321e-06	2.33713e-06
	1	2.06401e-06	2.152e-06		1	3.58451e-06	3.5863e-06		1	2.06418e-06	2.34058e-06
	1	2.06401e-06	2.152e-06		1	3.58451e-06	3.5863e-06		1	2.06418e-06	2.34058e-06
	1	2.06401e-06	2.152e-06		1	3.58451e-06	3.58653e-06		1	2.06418e-06	2.34058e-06
	1	2.06401e-06	2.152e-06		1	3.50459e-06	3.58778e-06		1	2.06418e-06	2.34058e-06
	1	2.06401e-06	2.152e-06		1	3.22858e-06	3.58912e-06		1	2.06418e-06	2.34058e-06
	1	2.06401e-06	2.15372e-06		1	3.01501e-06	3.59437e-06		1	2.06418e-06	2.34058e-06
	1	2.06401e-06	2.15372e-06		1	3.01501e-06	3.59437e-06		1	2.06418e-06	2.34058e-06
	1	2.06401e-06	2.15372e-06		1	3.51399e-06	3.60451e-06		1	2.28097e-06	2.34106e-06
	1	2.06401e-06	2.15372e-06		1	3.51399e-06	3.60451e-06		1	2.28097e-06	2.34106e-06
	1	2.06401e-06	2.15372e-06		1	3.51399e-06	3.61128e-06		1	2.28097e-06	2.34106e-06
	1	2.06401e-06	2.15372e-06		1	3.51399e-06	3.61128e-06		1	2.28097e-06	2.34106e-06
	1	2.06401e-06	2.15372e-06		1	3.51399e-06	3.61932e-06		1	2.28097e-06	2.3424e-06
	1	2.06401e-06	2.15372e-06		1	3.51399e-06	3.61932e-06		1	2.28097e-06	2.3424e-06
	1	2.06401e-06	2.15372e-06		1	3.42333e-06	3.62037e-06		1	2.28097e-06	2.3424e-06
	1	2.06401e-06	2.15372e-06		1	3.51399e-06	3.62052e-06		1	2.28097e-06	2.3424e-06
	1	1.74742e-06	2.15453e-06		1	3.51399e-06	3.62052e-06		1	2.28097e-06	2.3424e-06
	1	1.74742e-06	2.15453e-06		1	3.51399e-06	3.62052e-06		1	2.28097e-06	2.3424e-06
	1	1.74742e-06	2.15453e-06		1	2.94383e-06	3.63946e-06		1	2.28097e-06	2.349e-06
	1	1.74742e-06	2.15453e-06		1	3.58451e-06	3.64459e-06		1	2.28097e-06	2.349e-06
	1	2.06401e-06	2.16945e-06		1	3.22858e-06	3.64527e-06		1	2.28097e-06	2.349e-06
	1	2.06401e-06	2.16945e-06		1	3.58451e-06	3.64555e-06		1	2.28097e-06	2.349e-06
	1	2.06401e-06	2.16945e-06		1	3.50459e-06	3.64923e-06		1	2.0128e-06	2.35032e-06
	1	2.06401e-06	2.16945e-06		1	3.50459e-06	3.64923e-06		1	2.21321e-06	2.35475e-06
	1	2.06401e-06	2.16945e-06		1	3.50459e-06	3.64923e-06		1	2.21321e-06	2.35475e-06
	1	1.94087e-06	2.17007e-06		1	3.50459e-06	3.65152e-06		1	1.99192e-06	2.35475e-06
	1	1.94087e-06	2.17007e-06		1	3.58451e-06	3.67119e-06		1	2.21321e-06	2.35475e-06
	1	1.94087e-06	2.17007e-06		1	3.10769e-06	3.67119e-06		1	2.28097e-06	2.36371e-06
	1	2.07955e-06	2.1712e-06		1	3.10769e-06	3.67119e-06		1	2.28927e-06	2.36389e-06
	1	2.07955e-06	2.1712e-06		1	3.22858e-06	3.67298e-06		1	2.28097e-06	2.37406e-06
	1	2.07955e-06	2.1712e-06		1	3.67517e-06	3.67517e-06		1	2.28097e-06	2.37406e-06
	1	2.07955e-06	2.1712e-06		1	2.64399e-06	3.67958e-06		1	2.28097e-06	2.37406e-06
	1	2.07955e-06	2.1712e-06		1	3.67517e-06	3.68035e-06		1	2.37411e-06	2.37411e-06
	1	2.07955e-06	2.17278e-06		1	3.50459e-06	3.68163e-06		1	2.37411e-06	2.37411e-06
	1	2.07955e-06	2.17278e-06		1	3.17051e-06	3.68311e-06		1	2.37411e-06	2.37411e-06
	1	2.07955e-06	2.17278e-06		1	3.51399e-06	3.68387e-06		1	2.37411e-06	2.37411e-06
	1	2.07955e-06	2.17278e-06		1	3.51399e-06	3.68387e-06		1	2.37411e-06	2.37411e-06
	1	2.07955e-06	2.17278e-06		1	3.01569e-06	3.68415e-06		1	2.37411e-06	2.37411e-06
	1	2.07955e-06	2.17278e-06		1	3.10769e-06	3.69696e-06		1	2.37411e-06	2.37411e-06
	1	2.07955e-06	2.17278e-06		1	3.21014e-06	3.69728e-06		1	2.37411e-06	2.37462e-06
	1	1.74159e-06	2.17481e-06		1	3.01501e-06	3.69912e-06		1	2.37411e-06	2.37462e-06
	1	2.07955e-06	2.17481e-06		1	3.58451e-06	3.71202e-06		1	2.37411e-06	2.37473e-06
	1	2.07955e-06	2.17481e-06		1	2.3656e-06	3.71216e-06		1	2.37411e-06	2.37473e-06
	1	2.07955e-06	2.17481e-06		1	3.51399e-06	3.71216e-06		1	2.37411e-06	2.37473e-06
	1	2.07955e-06	2.17481e-06		1	3.21014e-06	3.7255e-06		1	2.37411e-06	2.37473e-06
	1	2.07955e-06	2.17481e-06		1	3.21014e-06	3.7255e-06		1	2.37411e-06	2.37473e-06
	1	2.07955e-06	2.17481e-06		1	3.22858e-06	3.72675e-06		1	2.37411e-06	2.37501e-06
	1	1.94087e-06	2.18241e-06		1	2.99657e-06	3.72675e-06		1	2.37411e-06	2.37501e-06
	1	1.94087e-06	2.18241e-06		1	3.67517e-06	3.74312e-06		1	2.37411e-06	2.37501e-06
	1	1.94087e-06	2.18241e-06		1	3.67517e-06	3.74312e-06		1	2.36735e-06	2.37578e-06
	1	1.94087e-06	2.18241e-06		1	3.50459e-06	3.74608e-06		1	2.36735e-06	2.37578e-06
	1	1.94087e-06	2.18241e-06		1	3.74636e-06	3.74636e-06		1	2.36735e-06	2.37578e-06
	1	1.94087e-06	2.18241e-06		1	3.74636e-06	3.74636e-06		1	2.37411e-06	2.37633e-06
	1	1.94087e-06	2.18241e-06		1	3.58451e-06	3.74721e-06		1	2.0128e-06	2.37909e-06
	1	2.06401e-06	2.1877e-06		1	3.74837e-06	3.74837e-06		1	2.0128e-06	2.37909e-06
	1	2.06401e-06	2.1877e-06		1	3.74837e-06	3.74837e-06		1	1.79601e-06	2.37909e-06
	1	2.06401e-06	2.1877e-06		1	2.88778e-06	3.75639e-06		1	2.0128e-06	2.37909e-06
	1	2.07955e-06	2.19226e-06		1	3.50459e-06	3.75639e-06		1	2.21321e-06	2.38e-06
	1	2.07955e-06	2.19226e-06		1	3.74636e-06	3.7564e-06		1	2.21321e-06	2.38e-06
	1	2.07955e-06	2.19226e-06		1	3.42333e-06	3.76061e-06		1	1.63511e-06	2.38e-06
	1	2.07955e-06	2.19226e-06		1	3.74636e-06	3.76518e-06		1	2.36735e-06	2.38039e-06
	1	2.07955e-06	2.19226e-06		1	3.74636e-06	3.76558e-06		1	2.36735e-06	2.38039e-06
	1	2.07955e-06	2.19226e-06		1	3.22858e-06	3.76968e-06		1	2.36735e-06	2.38039e-06
	1	2.20992e-06	2.21041e-06		1	3.22858e-06	3.76968e-06		1	2.21321e-06	2.38566e-06
	1	2.07955e-06	2.21162e-06		1	3.29408e-06	3.78098e-06		1	2.21321e-06	2.38566e-06
	1	2.07955e-06	2.21162e-06		1	2.88778e-06	3.78704e-06		1	2.21321e-06	2.38566e-06
	1	2.07955e-06	2.21162e-06		1	3.22858e-06	3.79583e-06		1	2.36735e-06	2.39487e-06
	1	2.07955e-06	2.21162e-06		1	3.74837e-06	3.79946e-06		1	2.36735e-06	2.39487e-06
	1	1.94087e-06	2.21167e-06		1	3.22858e-06	3.80038e-06		1	2.36735e-06	2.39487e-06
	1	1.94087e-06	2.21167e-06		1	3.74837e-06	3.80052e-06		1	1.79601e-06	2.40759e-06
	1	1.94087e-06	2.21167e-06		1	3.50459e-06	3.80885e-06		1	2.15958e-06	2.40759e-06
	1	1.67517e-06	2.21167e-06		1	3.74837e-06	3.80911e-06		1	2.15958e-06	2.40759e-06
	1	1.94087e-06	2.21167e-06		1	3.74837e-06	3.80911e-06		1	2.15958e-06	2.40759e-06
	1	1.67517e-06	2.21167e-06		1	3.21014e-06	3.81721e-06		1	2.15958e-06	2.40819e-06
	1	2.09455e-06	2.22163e-06		1	3.58451e-06	3.81952e-06		1	2.15958e-06	2.40819e-06
	1	1.94087e-06	2.22334e-06		1	3.51399e-06	3.82084e-06		1	2.37411e-06	2.40934e-06
	1	1.94087e-06	2.22334e-06		1	3.51399e-06	3.82975e-06		1	2.37411e-06	2.40934e-06
	1	1.94087e-06	2.22334e-06		1	3.51399e-06	3.83553e-06		1	2.37411e-06	2.40934e-06
	1	1.94087e-06	2.22334e-06		1	3.07985e-06	3.83553e-06		1	2.37411e-06	2.40934e-06
	1	2.09455e-06	2.2294e-06		1	3.51399e-06	3.83553e-06		1	2.36735e-06	2.41815e-06
	1	2.06401e-06	2.23385e-06		1	3.74837e-06	3.8517e-06		1	2.36735e-06	2.41815e-06
	1	2.06401e-06	2.23385e-06		1	3.29408e-06	3.85736e-06		1	2.36735e-06	2.41815e-06
	1	2.06401e-06	2.23385e-06		1	3.29408e-06	3.85736e-06		1	2.37411e-06	2.41877e-06
	1	2.06401e-06	2.23385e-06		1	3.29408e-06	3.85736e-06		1	2.37411e-06	2.41877e-06
	1	2.06401e-06	2.23385e-06		1	3.29408e-06	3.85736e-06		1	2.37411e-06	2.41877e-06
	1	2.06401e-06	2.23385e-06		1	3.74837e-06	3.86956e-06		1	2.37411e-06	2.41877e-06
	1	1.94087e-06	2.23834e-06		1	3.74837e-06	3.89174e-06		1	2.37411e-06	2.41877e-06
	1	1.94087e-06	2.23834e-06		1	3.74837e-06	3.89174e-06		1	1.9912e-06	2.42045e-06
	1	1.94087e-06	2.23834e-06		1	3.74636e-06	3.90092e-06		1	1.8519e-06	2.42948e-06
	1	1.94087e-06	2.23834e-06		1	3.74636e-06	3.90092e-06		1	2.06418e-06	2.42948e-06
	1	1.94087e-06	2.23834e-06		1	3.67517e-06	3.90149e-06		1	2.06418e-06	2.42948e-06
	1	1.74742e-06	2.24247e-06		1	3.67517e-06	3.90149e-06		1	2.37411e-06	2.43307e-06
	1	2.06401e-06	2.24247e-06		1	3.58451e-06	3.91263e-06		1	2.37411e-06	2.43307e-06
	1	2.06401e-06	2.24247e-06		1	3.58451e-06	3.91263e-06		1	2.37411e-06	2.43307e-06
	1	2.06401e-06	2.24247e-06		1	3.58451e-06	3.91263e-06		1	2.37411e-06	2.43307e-06
	1	2.06401e-06	2.24247e-06		1	3.56607e-06	3.92355e-06		1	2.21321e-06	2.43307e-06
	1	2.06401e-06	2.24247e-06		1	3.74636e-06	3.92389e-06		1	2.43961e-06	2.43961e-06
	1	2.06401e-06	2.24376e-06		1	3.74636e-06	3.92697e-06		1	2.43961e-06	2.43961e-06
	1	1.68294e-06	2.24376e-06		1	3.74636e-06	3.92697e-06		1	2.43961e-06	2.43961e-06
	1	2.06401e-06	2.24376e-06		1	3.74636e-06	3.92697e-06		1	2.37411e-06	2.44254e-06
	1	2.06401e-06	2.24376e-06		1	3.56942e-06	3.9276e-06		1	2.37411e-06	2.44254e-06
	1	2.06401e-06	2.24376e-06		1	3.74636e-06	3.93747e-06		1	2.37411e-06	2.44254e-06
	1	1.91858e-06	2.24707e-06		1	3.21014e-06	3.93987e-06		1	2.37411e-06	2.44254e-06
	1	1.94087e-06	2.24872e-06		1	3.56942e-06	3.94267e-06		1	2.36735e-06	2.45148e-06
	1	2.07955e-06	2.25022e-06		1	3.56942e-06	3.94523e-06		1	2.36735e-06	2.45148e-06
	1	2.07955e-06	2.25022e-06		1	3.58451e-06	3.95379e-06		1	2.36735e-06	2.45148e-06
	1	2.07955e-06	2.25022e-06		1	3.42333e-06	3.95379e-06		1	2.36735e-06	2.45148e-06
	1	2.07955e-06	2.25022e-06		1	3.95992e-06	3.95992e-06		1	2.06418e-06	2.45257e-06
	1	2.07955e-06	2.25103e-06		1	3.95992e-06	3.95992e-06		1	2.0128e-06	2.45444e-06
	1	2.07955e-06	2.25103e-06		1	3.51399e-06	3.97006e-06		1	2.06418e-06	2.46611e-06
	1	2.07955e-06	2.25103e-06		1	3.8629e-06	3.98539e-06		1	2.06418e-06	2.46611e-06
	1	2.07955e-06	2.25103e-06		1	3.56607e-06	3.99175e-06		1	2.06418e-06	2.46611e-06
	1	2.07955e-06	2.25103e-06		1	3.8629e-06	3.99258e-06		1	2.06418e-06	2.46611e-06
	1	2.07955e-06	2.25103e-06		1	3.8629e-06	3.99258e-06		1	2.06418e-06	2.46611e-06
	1	2.07955e-06	2.25103e-06		1	3.50459e-06	4.00301e-06		1	2.0128e-06	2.46611e-06
	1	2.07955e-06	2.25876e-06		1	3.29408e-06	4.00301e-06		1	2.06418e-06	2.46611e-06
	1	2.07955e-06	2.25876e-06		1	3.56607e-06	4.00688e-06		1	2.06418e-06	2.46611e-06
	1	2.07955e-06	2.25876e-06		1	2.99657e-06	4.01064e-06		1	2.06418e-06	2.46611e-06
	1	2.07955e-06	2.25876e-06		1	3.74636e-06	4.01064e-06		1	2.06418e-06	2.46611e-06
	1	2.07955e-06	2.25876e-06		1	3.74636e-06	4.01064e-06		1	2.28097e-06	2.46704e-06
	1	2.07955e-06	2.25876e-06		1	3.48816e-06	4.01639e-06		1	2.36735e-06	2.46727e-06
	1	2.07955e-06	2.25876e-06		1	3.48816e-06	4.01639e-06		1	2.36735e-06	2.46727e-06
	1	2.07955e-06	2.25876e-06		1	3.95992e-06	4.02091e-06		1	2.36735e-06	2.46727e-06
	1	2.07955e-06	2.25876e-06		1	3.74636e-06	4.02326e-06		1	2.43961e-06	2.46803e-06
	1	2.07955e-06	2.25876e-06		1	3.74837e-06	4.02875e-06		1	2.43961e-06	2.46803e-06
	1	2.26329e-06	2.26329e-06		1	3.56607e-06	4.03496e-06		1	2.43961e-06	2.46803e-06
	1	2.26329e-06	2.26329e-06		1	3.67517e-06	4.04959e-06		1	2.37411e-06	2.46928e-06
	1	2.26329e-06	2.26329e-06		1	3.67517e-06	4.04959e-06		1	2.37411e-06	2.46928e-06
	1	2.26329e-06	2.26329e-06		1	4.05296e-06	4.05296e-06		1	2.37411e-06	2.46928e-06
	1	2.26329e-06	2.27176e-06		1	4.05296e-06	4.05526e-06		1	2.43961e-06	2.47045e-06
	1	2.26329e-06	2.27176e-06		1	4.05296e-06	4.05526e-06		1	2.37411e-06	2.47122e-06
	1	2.26329e-06	2.27176e-06		1	3.56942e-06	4.06198e-06		1	2.37411e-06	2.47122e-06
	1	2.26329e-06	2.27176e-06		1	3.58451e-06	4.07966e-06		1	2.06418e-06	2.47337e-06
	1	2.26329e-06	2.27176e-06		1	3.56942e-06	4.08494e-06		1	2.21321e-06	2.47337e-06
	1	2.26329e-06	2.27176e-06		1	3.56942e-06	4.08494e-06		1	2.21321e-06	2.47337e-06
	1	1.99759e-06	2.27241e-06		1	4.08282e-06	4.08544e-06		1	2.21321e-06	2.47337e-06
	1	1.99759e-06	2.27241e-06		1	3.95992e-06	4.09173e-06		1	2.37411e-06	2.47364e-06
	1	2.273e-06	2.273e-06		1	3.56607e-06	4.09194e-06		1	2.37411e-06	2.47364e-06
	1	2.273e-06	2.273e-06		1	3.56607e-06	4.09194e-06		1	2.36735e-06	2.49236e-06
	1	2.26329e-06	2.27303e-06		1	4.08282e-06	4.09424e-06		1	2.36735e-06	2.49236e-06
	1	2.26329e-06	2.27303e-06		1	4.08282e-06	4.09424e-06		1	2.28097e-06	2.49247e-06
	1	2.26329e-06	2.27303e-06		1	3.56942e-06	4.09558e-06		1	2.28097e-06	2.49247e-06
	1	1.99759e-06	2.27303e-06		1	3.56942e-06	4.09558e-06		1	2.28097e-06	2.49247e-06
	1	2.26329e-06	2.27303e-06		1	3.56942e-06	4.09558e-06		1	2.28097e-06	2.49922e-06
	1	2.01507e-06	2.27608e-06		1	4.08282e-06	4.09582e-06		1	2.49704e-06	2.50299e-06
	1	2.06401e-06	2.27608e-06		1	4.08282e-06	4.09582e-06		1	2.49704e-06	2.50299e-06
	1	2.01507e-06	2.27608e-06		1	3.42333e-06	4.10742e-06		1	2.28097e-06	2.50751e-06
	1	2.07955e-06	2.27912e-06		1	3.74837e-06	4.11797e-06		1	2.28097e-06	2.50751e-06
	1	2.07955e-06	2.27912e-06		1	4.05296e-06	4.12542e-06		1	2.28097e-06	2.50751e-06
	1	2.07955e-06	2.27912e-06		1	3.95992e-06	4.12679e-06		1	2.43961e-06	2.50875e-06
	1	2.07955e-06	2.27912e-06		1	3.81119e-06	4.1272e-06		1	2.43961e-06	2.50875e-06
	1	2.07955e-06	2.27912e-06		1	3.81119e-06	4.1345e-06		1	2.28097e-06	2.50941e-06
	1	2.07955e-06	2.27912e-06		1	3.81119e-06	4.1345e-06		1	2.28097e-06	2.50941e-06
	1	2.273e-06	2.27939e-06		1	3.95992e-06	4.13755e-06		1	1.99192e-06	2.51397e-06
	1	2.273e-06	2.27939e-06		1	3.95992e-06	4.13755e-06		1	2.43961e-06	2.52173e-06
	1	2.273e-06	2.27939e-06		1	4.08282e-06	4.13968e-06		1	2.43961e-06	2.52173e-06
	1	2.273e-06	2.27939e-06		1	4.08282e-06	4.13968e-06		1	2.43961e-06	2.52173e-06
	1	2.273e-06	2.27939e-06		1	4.15468e-06	4.15622e-06		1	2.43961e-06	2.52173e-06
	1	2.26329e-06	2.28e-06		1	4.15468e-06	4.15651e-06		1	2.43961e-06	2.52173e-06
	1	2.26329e-06	2.28e-06		1	3.81321e-06	4.1712e-06		1	2.43961e-06	2.52235e-06
	1	2.26329e-06	2.28e-06		1	3.29408e-06	4.17889e-06		1	2.43961e-06	2.52235e-06
	1	2.273e-06	2.28041e-06		1	3.42333e-06	4.19588e-06		1	2.43961e-06	2.52235e-06
	1	2.273e-06	2.28041e-06		1	4.08282e-06	4.19606e-06		1	2.43961e-06	2.52235e-06
	1	2.273e-06	2.28041e-06		1	3.51399e-06	4.19791e-06		1	2.49704e-06	2.52851e-06
	1	2.273e-06	2.28041e-06		1	4.08282e-06	4.2099e-06		1	2.43961e-06	2.52923e-06
	1	2.273e-06	2.28531e-06		1	3.74636e-06	4.21022e-06		1	2.43961e-06	2.52923e-06
	1	2.273e-06	2.28531e-06		1	3.74636e-06	4.21022e-06		1	2.43961e-06	2.52923e-06
	1	2.273e-06	2.28531e-06		1	4.20639e-06	4.21249e-06		1	2.43961e-06	2.52923e-06
	1	2.273e-06	2.28531e-06		1	4.08282e-06	4.23886e-06		1	2.43961e-06	2.52923e-06
	1	2.01507e-06	2.28778e-06		1	4.15468e-06	4.23898e-06		1	2.21321e-06	2.53451e-06
	1	2.01507e-06	2.28778e-06		1	4.15468e-06	4.23898e-06		1	1.79601e-06	2.53451e-06
	1	2.20992e-06	2.30098e-06		1	3.74837e-06	4.2441e-06		1	2.28097e-06	2.54114e-06
	1	2.273e-06	2.30153e-06		1	3.74837e-06	4.2441e-06		1	2.28097e-06	2.54114e-06
	1	2.273e-06	2.30153e-06		1	3.74636e-06	4.24999e-06		1	2.28097e-06	2.54114e-06
	1	2.273e-06	2.30153e-06		1	3.98178e-06	4.25369e-06		1	2.28097e-06	2.54114e-06
	1	2.26329e-06	2.30153e-06		1	3.95992e-06	4.25499e-06		1	2.28097e-06	2.54114e-06
	1	2.273e-06	2.30153e-06		1	4.15468e-06	4.2598e-06		1	2.43961e-06	2.54161e-06
	1	2.273e-06	2.30153e-06		1	3.81119e-06	4.26269e-06		1	2.37411e-06	2.54161e-06
	1	2.26329e-06	2.31319e-06		1	3.95992e-06	4.26673e-06		1	2.43961e-06	2.54161e-06
	1	2.26329e-06	2.31319e-06		1	3.56607e-06	4.27946e-06		1	2.43961e-06	2.54161e-06
	1	2.26329e-06	2.31319e-06		1	3.56607e-06	4.27946e-06		1	2.43961e-06	2.54161e-06
	1	2.26329e-06	2.31319e-06		1	3.8629e-06	4.28089e-06		1	2.21321e-06	2.54942e-06
	1	2.26329e-06	2.3159e-06		1	3.74837e-06	4.28161e-06		1	2.06418e-06	2.54942e-06
	1	2.26329e-06	2.3159e-06		1	4.26652e-06	4.28586e-06		1	2.21321e-06	2.54942e-06
	1	2.26329e-06	2.3159e-06		1	4.28765e-06	4.28765e-06		1	2.43961e-06	2.55064e-06
	1	2.20992e-06	2.31986e-06		1	3.95992e-06	4.28911e-06		1	2.43961e-06	2.55064e-06
	1	2.20992e-06	2.31986e-06		1	3.95992e-06	4.28911e-06		1	2.43961e-06	2.55064e-06
	1	2.32141e-06	2.32192e-06		1	3.95992e-06	4.28911e-06		1	2.28097e-06	2.55309e-06
	1	2.273e-06	2.32279e-06		1	4.15468e-06	4.29333e-06		1	2.37411e-06	2.55501e-06
	1	2.273e-06	2.32279e-06		1	3.98178e-06	4.30086e-06		1	2.37411e-06	2.55501e-06
	1	2.273e-06	2.32279e-06		1	4.28765e-06	4.30213e-06		1	2.37411e-06	2.55501e-06
	1	2.273e-06	2.32279e-06		1	4.28765e-06	4.30952e-06		1	2.37411e-06	2.55501e-06
	1	2.273e-06	2.32279e-06		1	4.28765e-06	4.31051e-06		1	2.43961e-06	2.55806e-06
	1	2.273e-06	2.32699e-06		1	4.08282e-06	4.31129e-06		1	2.43961e-06	2.55806e-06
	1	2.273e-06	2.32699e-06		1	3.01501e-06	4.31129e-06		1	2.21321e-06	2.56709e-06
	1	2.273e-06	2.32699e-06		1	4.28765e-06	4.31249e-06		1	2.21321e-06	2.56709e-06
	1	2.273e-06	2.32699e-06		1	4.31586e-06	4.31586e-06		1	2.21321e-06	2.56709e-06
	1	2.241e-06	2.32801e-06		1	4.31586e-06	4.31586e-06		1	2.37411e-06	2.56813e-06
	1	2.241e-06	2.32801e-06		1	3.95992e-06	4.31696e-06		1	2.37411e-06	2.56813e-06
	1	2.241e-06	2.3289e-06		1	3.17051e-06	4.32102e-06		1	2.37411e-06	2.56813e-06
	1	2.26329e-06	2.33442e-06		1	4.05296e-06	4.32277e-06		1	2.28097e-06	2.5727e-06
	1	2.26329e-06	2.33442e-06		1	3.74837e-06	4.32475e-06		1	2.21985e-06	2.58322e-06
	1	1.67851e-06	2.33531e-06		1	4.08282e-06	4.32637e-06		1	2.37411e-06	2.58356e-06
	1	1.91858e-06	2.33531e-06		1	4.08282e-06	4.32637e-06		1	2.37411e-06	2.58356e-06
	1	1.91858e-06	2.33531e-06		1	4.28765e-06	4.33326e-06		1	2.43961e-06	2.60616e-06
	1	2.26329e-06	2.33855e-06		1	4.28765e-06	4.33326e-06		1	2.37411e-06	2.60867e-06
	1	2.26329e-06	2.33855e-06		1	3.81321e-06	4.33375e-06		1	2.43961e-06	2.60944e-06
	1	2.26329e-06	2.33855e-06		1	4.15468e-06	4.34173e-06		1	2.43961e-06	2.60944e-06
	1	2.273e-06	2.33916e-06		1	4.06438e-06	4.35245e-06		1	2.37411e-06	2.60996e-06
	1	2.273e-06	2.33916e-06		1	3.74636e-06	4.36239e-06		1	2.37411e-06	2.60996e-06
	1	2.273e-06	2.33916e-06		1	4.06438e-06	4.36588e-06		1	2.15958e-06	2.61742e-06
	1	2.273e-06	2.33916e-06		1	4.08282e-06	4.3708e-06		1	2.43961e-06	2.62126e-06
	1	2.273e-06	2.33916e-06		1	3.81321e-06	4.37503e-06		1	2.43961e-06	2.62126e-06
	1	2.273e-06	2.33916e-06		1	4.31586e-06	4.38119e-06		1	2.21321e-06	2.62255e-06
	1	2.273e-06	2.33916e-06		1	4.31586e-06	4.38119e-06		1	2.21321e-06	2.62261e-06
	1	2.273e-06	2.33916e-06		1	4.28765e-06	4.39922e-06		1	2.21321e-06	2.62261e-06
	1	2.26329e-06	2.34442e-06		1	4.31586e-06	4.4033e-06		1	2.21321e-06	2.62261e-06
	1	2.26329e-06	2.34442e-06		1	4.28765e-06	4.40775e-06		1	1.99192e-06	2.629e-06
	1	2.26329e-06	2.34442e-06		1	4.08282e-06	4.43228e-06		1	2.36735e-06	2.63879e-06
	1	2.26329e-06	2.34442e-06		1	4.06438e-06	4.43326e-06		1	2.36735e-06	2.63879e-06
	1	2.273e-06	2.34574e-06		1	4.06438e-06	4.43326e-06		1	2.43961e-06	2.63993e-06
	1	2.273e-06	2.34574e-06		1	4.20639e-06	4.43896e-06		1	2.64228e-06	2.64228e-06
	1	2.273e-06	2.34574e-06		1	4.28765e-06	4.4416e-06		1	2.64228e-06	2.64228e-06
	1	1.99759e-06	2.35001e-06		1	4.28765e-06	4.4508e-06		1	2.64228e-06	2.64228e-06
	1	2.26329e-06	2.35001e-06		1	4.28765e-06	4.4508e-06		1	2.64228e-06	2.6492e-06
	1	2.26329e-06	2.35001e-06		1	3.98178e-06	4.45301e-06		1	2.64228e-06	2.64982e-06
	1	1.74742e-06	2.35001e-06		1	4.21951e-06	4.45372e-06		1	2.6564e-06	2.6564e-06
	1	2.26329e-06	2.35001e-06		1	4.21951e-06	4.45372e-06		1	2.6564e-06	2.6564e-06
	1	2.26329e-06	2.35001e-06		1	3.98178e-06	4.45647e-06		1	2.6564e-06	2.6564e-06
	1	2.01507e-06	2.3516e-06		1	4.08282e-06	4.4615e-06		1	2.6564e-06	2.65641e-06
	1	2.273e-06	2.35795e-06		1	4.08282e-06	4.4615e-06		1	2.6564e-06	2.65642e-06
	1	1.99759e-06	2.36114e-06		1	4.08282e-06	4.4615e-06		1	2.6564e-06	2.65642e-06
	1	2.273e-06	2.36313e-06		1	4.08282e-06	4.4615e-06		1	2.6564e-06	2.65642e-06
	1	2.273e-06	2.36313e-06		1	4.05296e-06	4.46422e-06		1	2.6564e-06	2.65642e-06
	1	2.273e-06	2.36313e-06		1	4.28765e-06	4.4646e-06		1	2.64228e-06	2.65786e-06
	1	2.241e-06	2.36495e-06		1	4.28765e-06	4.4646e-06		1	2.6564e-06	2.66089e-06
	1	1.94087e-06	2.36751e-06		1	4.28765e-06	4.46894e-06		1	2.6564e-06	2.66089e-06
	1	1.94087e-06	2.36751e-06		1	4.28765e-06	4.46894e-06		1	2.6564e-06	2.66089e-06
	1	1.94087e-06	2.36751e-06		1	4.28765e-06	4.46894e-06		1	2.6564e-06	2.66212e-06
	1	1.94087e-06	2.36751e-06		1	4.31586e-06	4.46939e-06		1	2.6564e-06	2.66212e-06
	1	1.94087e-06	2.37558e-06		1	3.74837e-06	4.47334e-06		1	2.6564e-06	2.66212e-06
	1	1.94087e-06	2.37558e-06		1	4.26652e-06	4.49455e-06		1	2.66542e-06	2.66948e-06
	1	1.94087e-06	2.37558e-06		1	3.29408e-06	4.51507e-06		1	2.66542e-06	2.66948e-06
	1	1.94087e-06	2.37558e-06		1	4.20639e-06	4.51507e-06		1	2.66542e-06	2.66948e-06
	1	1.94087e-06	2.37558e-06		1	4.15468e-06	4.52354e-06		1	2.58116e-06	2.67777e-06
	1	1.94087e-06	2.37558e-06		1	4.53143e-06	4.53679e-06		1	2.6564e-06	2.68158e-06
	1	2.20992e-06	2.38591e-06		1	4.15468e-06	4.54806e-06		1	2.64228e-06	2.68158e-06
	1	2.38783e-06	2.38783e-06		1	4.15468e-06	4.54916e-06		1	2.6564e-06	2.68158e-06
	1	2.01507e-06	2.39285e-06		1	4.15468e-06	4.55561e-06		1	2.64228e-06	2.68182e-06
	1	2.01507e-06	2.39285e-06		1	4.15468e-06	4.55561e-06		1	2.64228e-06	2.68182e-06
	1	2.38783e-06	2.39901e-06		1	3.95992e-06	4.5567e-06		1	2.64228e-06	2.68182e-06
	1	2.38783e-06	2.39901e-06		1	4.21951e-06	4.55799e-06		1	2.64228e-06	2.68308e-06
	1	1.99759e-06	2.41562e-06		1	4.28765e-06	4.56121e-06		1	2.64228e-06	2.68308e-06
	1	1.99759e-06	2.41562e-06		1	4.21951e-06	4.5613e-06		1	2.64228e-06	2.68308e-06
	1	1.99759e-06	2.41562e-06		1	4.15468e-06	4.56953e-06		1	2.01434e-06	2.68442e-06
	1	1.99759e-06	2.41562e-06		1	4.21951e-06	4.57924e-06		1	2.60146e-06	2.69284e-06
	1	1.99759e-06	2.41562e-06		1	4.53143e-06	4.57933e-06		1	2.64228e-06	2.69489e-06
	1	2.06401e-06	2.42221e-06		1	4.53143e-06	4.57933e-06		1	2.64228e-06	2.69489e-06
	1	2.06401e-06	2.42221e-06		1	4.28765e-06	4.57965e-06		1	2.64228e-06	2.69489e-06
	1	2.06401e-06	2.42221e-06		1	3.81321e-06	4.57965e-06		1	2.06418e-06	2.69728e-06
	1	2.06401e-06	2.42221e-06		1	4.28765e-06	4.57965e-06		1	2.6564e-06	2.70127e-06
	1	2.06401e-06	2.42221e-06		1	4.06438e-06	4.58748e-06		1	2.6564e-06	2.70127e-06
	1	2.06401e-06	2.42221e-06		1	4.06438e-06	4.58748e-06		1	2.6564e-06	2.70127e-06
	1	2.06401e-06	2.42221e-06		1	4.05296e-06	4.59157e-06		1	2.64228e-06	2.7079e-06
	1	2.06401e-06	2.42221e-06		1	4.59425e-06	4.59457e-06		1	2.6564e-06	2.70978e-06
	1	2.06401e-06	2.42221e-06		1	4.53143e-06	4.60901e-06		1	2.6564e-06	2.70978e-06
	1	2.06401e-06	2.42284e-06		1	4.26652e-06	4.61522e-06		1	2.6564e-06	2.70978e-06
	1	1.74159e-06	2.43082e-06		1	4.05296e-06	4.62295e-06		1	2.6564e-06	2.70978e-06
	1	2.273e-06	2.43082e-06		1	4.56904e-06	4.62968e-06		1	2.6564e-06	2.70978e-06
	1	2.06401e-06	2.43211e-06		1	4.56904e-06	4.62968e-06		1	2.6564e-06	2.70978e-06
	1	2.06401e-06	2.43211e-06		1	4.06438e-06	4.63344e-06		1	2.6564e-06	2.70978e-06
	1	1.74742e-06	2.43211e-06		1	4.64023e-06	4.64023e-06		1	2.6564e-06	2.70978e-06
	1	1.74742e-06	2.43211e-06		1	4.64023e-06	4.64023e-06		1	2.65509e-06	2.70983e-06
	1	1.99759e-06	2.4341e-06		1	4.64023e-06	4.64023e-06		1	2.65509e-06	2.70983e-06
	1	2.26329e-06	2.4341e-06		1	4.64023e-06	4.64023e-06		1	2.65509e-06	2.70983e-06
	1	2.26329e-06	2.4341e-06		1	4.64023e-06	4.64023e-06		1	2.21321e-06	2.71208e-06
	1	2.26329e-06	2.4341e-06		1	4.64023e-06	4.64093e-06		1	2.21321e-06	2.7123e-06
	1	2.26329e-06	2.4341e-06		1	4.64023e-06	4.65269e-06		1	2.21321e-06	2.7123e-06
	1	2.26329e-06	2.4341e-06		1	4.21951e-06	4.66427e-06		1	2.21321e-06	2.7123e-06
	1	2.273e-06	2.44101e-06		1	4.26652e-06	4.68124e-06		1	2.21321e-06	2.7123e-06
	1	2.273e-06	2.44101e-06		1	4.26652e-06	4.68124e-06		1	2.66542e-06	2.71837e-06
	1	2.273e-06	2.44101e-06		1	4.26652e-06	4.68124e-06		1	2.66542e-06	2.71837e-06
	1	2.273e-06	2.44101e-06		1	3.74837e-06	4.69495e-06		1	2.66542e-06	2.71837e-06
	1	2.07955e-06	2.44315e-06		1	4.53143e-06	4.7103e-06		1	2.71905e-06	2.71905e-06
	1	2.07955e-06	2.44315e-06		1	4.7235e-06	4.7235e-06		1	2.71905e-06	2.71905e-06
	1	2.07955e-06	2.44315e-06		1	4.7235e-06	4.73187e-06		1	2.71905e-06	2.71905e-06
	1	2.26329e-06	2.44422e-06		1	4.7235e-06	4.73187e-06		1	2.71905e-06	2.71905e-06
	1	2.26329e-06	2.44422e-06		1	4.21951e-06	4.73234e-06		1	2.71905e-06	2.71905e-06
	1	2.26329e-06	2.44422e-06		1	4.21951e-06	4.73234e-06		1	2.6564e-06	2.72002e-06
	1	1.67517e-06	2.44422e-06		1	4.21951e-06	4.73234e-06		1	2.36735e-06	2.72058e-06
	1	2.26329e-06	2.44422e-06		1	4.08282e-06	4.73397e-06		1	2.71905e-06	2.72093e-06
	1	2.01507e-06	2.44597e-06		1	4.7235e-06	4.73512e-06		1	2.71905e-06	2.72093e-06
	1	2.01507e-06	2.44597e-06		1	4.7235e-06	4.73579e-06		1	2.71905e-06	2.72093e-06
	1	2.01507e-06	2.44597e-06		1	4.70506e-06	4.73594e-06		1	2.71905e-06	2.72093e-06
	1	2.01507e-06	2.44597e-06		1	4.7235e-06	4.74818e-06		1	2.71905e-06	2.72159e-06
	1	2.01507e-06	2.44597e-06		1	4.7235e-06	4.75049e-06		1	2.71905e-06	2.72159e-06
	1	2.38783e-06	2.44722e-06		1	4.7235e-06	4.75049e-06		1	2.71905e-06	2.72159e-06
	1	2.38783e-06	2.44722e-06		1	4.7235e-06	4.75108e-06		1	2.71905e-06	2.72159e-06
	1	2.32141e-06	2.44829e-06		1	4.7235e-06	4.75108e-06		1	2.71905e-06	2.72159e-06
	1	2.44897e-06	2.44911e-06		1	4.28765e-06	4.75379e-06		1	2.71905e-06	2.72159e-06
	1	2.44897e-06	2.44911e-06		1	4.59425e-06	4.75476e-06		1	2.37411e-06	2.72719e-06
	1	2.44897e-06	2.44911e-06		1	4.55597e-06	4.755e-06		1	2.37411e-06	2.72719e-06
	1	2.44897e-06	2.44911e-06		1	4.64023e-06	4.76517e-06		1	2.37411e-06	2.72861e-06
	1	2.44897e-06	2.44911e-06		1	4.64023e-06	4.76668e-06		1	2.64228e-06	2.73029e-06
	1	2.07955e-06	2.45224e-06		1	4.53143e-06	4.76848e-06		1	2.64228e-06	2.73029e-06
	1	2.07955e-06	2.45224e-06		1	4.05296e-06	4.7862e-06		1	2.64228e-06	2.73029e-06
	1	2.07955e-06	2.45224e-06		1	4.28765e-06	4.78638e-06		1	2.64228e-06	2.73029e-06
	1	2.07955e-06	2.45246e-06		1	4.28765e-06	4.78638e-06		1	2.64228e-06	2.73029e-06
	1	2.07955e-06	2.45246e-06		1	4.28765e-06	4.78638e-06		1	2.6564e-06	2.73357e-06
	1	2.44897e-06	2.45562e-06		1	4.31586e-06	4.79583e-06		1	2.6564e-06	2.73357e-06
	1	2.44897e-06	2.45562e-06		1	4.59425e-06	4.80296e-06		1	2.0128e-06	2.73373e-06
	1	2.44897e-06	2.45562e-06		1	4.59425e-06	4.80296e-06		1	2.71905e-06	2.73373e-06
	1	2.44897e-06	2.45562e-06		1	4.28765e-06	4.81154e-06		1	2.71905e-06	2.73387e-06
	1	2.44897e-06	2.45562e-06		1	4.63723e-06	4.82688e-06		1	2.71905e-06	2.73387e-06
	1	2.44897e-06	2.45562e-06		1	4.28765e-06	4.83345e-06		1	2.71905e-06	2.73387e-06
	1	2.44897e-06	2.45562e-06		1	4.53143e-06	4.83647e-06		1	2.71905e-06	2.73387e-06
	1	1.48366e-06	2.45562e-06		1	4.53143e-06	4.83647e-06		1	2.71905e-06	2.73414e-06
	1	2.38783e-06	2.45616e-06		1	4.63723e-06	4.83761e-06		1	2.71905e-06	2.73414e-06
	1	2.38783e-06	2.45616e-06		1	4.63723e-06	4.84055e-06		1	2.6564e-06	2.73563e-06
	1	2.44897e-06	2.45765e-06		1	4.56904e-06	4.84147e-06		1	2.71905e-06	2.73595e-06
	1	2.44897e-06	2.45765e-06		1	4.15468e-06	4.84264e-06		1	2.6564e-06	2.73749e-06
	1	2.44897e-06	2.45765e-06		1	4.81417e-06	4.84506e-06		1	2.6564e-06	2.73749e-06
	1	2.45581e-06	2.46176e-06		1	4.85379e-06	4.85379e-06		1	2.7003e-06	2.73898e-06
	1	2.07955e-06	2.4646e-06		1	4.85379e-06	4.85379e-06		1	2.71905e-06	2.742e-06
	1	2.07955e-06	2.4646e-06		1	4.64023e-06	4.86011e-06		1	2.71905e-06	2.742e-06
	1	2.07955e-06	2.4646e-06		1	4.62246e-06	4.86332e-06		1	2.28097e-06	2.74293e-06
	1	2.45581e-06	2.46599e-06		1	4.64023e-06	4.86541e-06		1	2.6647e-06	2.74381e-06
	1	2.45581e-06	2.46599e-06		1	4.64023e-06	4.86541e-06		1	2.66542e-06	2.74851e-06
	1	2.44897e-06	2.4662e-06		1	3.67517e-06	4.86541e-06		1	2.71905e-06	2.7592e-06
	1	2.44897e-06	2.4662e-06		1	4.62246e-06	4.8675e-06		1	2.36735e-06	2.76059e-06
	1	2.44897e-06	2.4662e-06		1	4.31586e-06	4.87017e-06		1	2.36735e-06	2.76059e-06
	1	2.44897e-06	2.4662e-06		1	4.81417e-06	4.87127e-06		1	2.0128e-06	2.76059e-06
	1	2.26329e-06	2.46777e-06		1	4.63723e-06	4.88137e-06		1	2.37411e-06	2.76879e-06
	1	2.273e-06	2.4784e-06		1	4.53143e-06	4.88651e-06		1	2.37411e-06	2.76879e-06
	1	2.273e-06	2.4784e-06		1	4.53143e-06	4.88651e-06		1	2.37411e-06	2.76879e-06
	1	2.273e-06	2.4784e-06		1	4.62246e-06	4.8976e-06		1	2.37411e-06	2.76879e-06
	1	2.38783e-06	2.47893e-06		1	4.7235e-06	4.89915e-06		1	2.43961e-06	2.77055e-06
	1	2.48005e-06	2.48578e-06		1	4.70506e-06	4.89969e-06		1	1.9308e-06	2.77055e-06
	1	2.48005e-06	2.48578e-06		1	4.7235e-06	4.90688e-06		1	2.43961e-06	2.77055e-06
	1	2.48005e-06	2.48578e-06		1	4.81417e-06	4.90742e-06		1	2.37411e-06	2.77222e-06
	1	2.48005e-06	2.48578e-06		1	4.81417e-06	4.90933e-06		1	2.37411e-06	2.77222e-06
	1	2.48005e-06	2.48578e-06		1	3.81119e-06	4.90933e-06		1	2.64228e-06	2.78852e-06
	1	2.48005e-06	2.48578e-06		1	4.21951e-06	4.92835e-06		1	2.6564e-06	2.79007e-06
	1	2.48005e-06	2.48578e-06		1	4.31586e-06	4.92997e-06		1	2.6564e-06	2.79007e-06
	1	2.48005e-06	2.48623e-06		1	4.93774e-06	4.93774e-06		1	2.6564e-06	2.79007e-06
	1	2.48005e-06	2.48623e-06		1	4.63723e-06	4.94103e-06		1	2.64228e-06	2.79303e-06
	1	2.48005e-06	2.48623e-06		1	4.62246e-06	4.9535e-06		1	2.66542e-06	2.79304e-06
	1	2.48005e-06	2.48623e-06		1	4.26652e-06	4.95367e-06		1	2.66542e-06	2.79304e-06
	1	2.48005e-06	2.48623e-06		1	2.92539e-06	4.95475e-06		1	2.64228e-06	2.80046e-06
	1	2.48005e-06	2.48623e-06		1	4.93774e-06	4.95876e-06		1	2.64228e-06	2.80046e-06
	1	2.48005e-06	2.48623e-06		1	4.93774e-06	4.95876e-06		1	2.43961e-06	2.81562e-06
	1	2.48005e-06	2.48623e-06		1	4.78834e-06	4.9662e-06		1	1.9912e-06	2.81562e-06
	1	2.26329e-06	2.49134e-06		1	4.59425e-06	4.96969e-06		1	2.6564e-06	2.81801e-06
	1	2.26329e-06	2.49134e-06		1	4.59425e-06	4.96969e-06		1	2.6564e-06	2.81801e-06
	1	2.26329e-06	2.49134e-06		1	4.70506e-06	4.97165e-06		1	2.71905e-06	2.82251e-06
	1	2.26329e-06	2.49134e-06		1	4.85379e-06	4.97307e-06		1	2.71905e-06	2.82251e-06
	1	2.48005e-06	2.49167e-06		1	4.81417e-06	4.98313e-06		1	2.21985e-06	2.82321e-06
	1	2.48005e-06	2.49167e-06		1	4.81417e-06	4.98313e-06		1	2.43961e-06	2.8253e-06
	1	2.45581e-06	2.49607e-06		1	4.28765e-06	4.98349e-06		1	2.43961e-06	2.8253e-06
	1	2.39133e-06	2.49749e-06		1	4.56904e-06	4.99334e-06		1	2.66542e-06	2.82536e-06
	1	2.273e-06	2.49947e-06		1	4.63723e-06	5.00628e-06		1	2.66542e-06	2.82536e-06
	1	2.273e-06	2.49947e-06		1	4.55597e-06	5.01314e-06		1	2.28097e-06	2.82622e-06
	1	2.273e-06	2.49947e-06		1	4.93774e-06	5.02039e-06		1	2.28097e-06	2.82622e-06
	1	2.273e-06	2.49947e-06		1	4.81417e-06	5.02857e-06		1	2.71905e-06	2.82624e-06
	1	2.273e-06	2.49947e-06		1	4.88101e-06	5.02941e-06		1	2.6564e-06	2.83523e-06
	1	2.273e-06	2.49947e-06		1	4.06438e-06	5.03605e-06		1	2.37411e-06	2.83706e-06
	1	2.5154e-06	2.5154e-06		1	4.64023e-06	5.03605e-06		1	2.37411e-06	2.83706e-06
	1	2.5154e-06	2.5154e-06		1	4.93774e-06	5.07384e-06		1	2.37411e-06	2.83706e-06
	1	2.5154e-06	2.5154e-06		1	4.78834e-06	5.07611e-06		1	2.71905e-06	2.84477e-06
	1	2.5154e-06	2.5154e-06		1	4.85379e-06	5.07701e-06		1	2.71905e-06	2.84477e-06
	1	2.5154e-06	2.5154e-06		1	4.85379e-06	5.07701e-06		1	2.71905e-06	2.84531e-06
	1	2.5154e-06	2.5154e-06		1	4.88101e-06	5.07766e-06		1	2.71905e-06	2.84531e-06
	1	2.5154e-06	2.5154e-06		1	4.88101e-06	5.07766e-06		1	2.71905e-06	2.84531e-06
	1	2.5154e-06	2.5154e-06		1	4.7235e-06	5.07991e-06		1	2.71905e-06	2.84531e-06
	1	2.273e-06	2.51852e-06		1	4.93774e-06	5.08574e-06		1	2.71905e-06	2.84531e-06
	1	2.273e-06	2.51852e-06		1	4.63723e-06	5.11716e-06		1	2.49704e-06	2.85453e-06
	1	2.26329e-06	2.5207e-06		1	4.63723e-06	5.11716e-06		1	2.85005e-06	2.85752e-06
	1	2.26329e-06	2.5207e-06		1	4.78834e-06	5.13119e-06		1	2.85005e-06	2.85752e-06
	1	1.74742e-06	2.5207e-06		1	4.81417e-06	5.16403e-06		1	2.64228e-06	2.86269e-06
	1	2.26329e-06	2.5207e-06		1	3.98178e-06	5.17696e-06		1	2.64228e-06	2.86269e-06
	1	2.45581e-06	2.52203e-06		1	4.55597e-06	5.18685e-06		1	2.64228e-06	2.86269e-06
	1	2.45581e-06	2.52203e-06		1	4.55597e-06	5.18685e-06		1	2.6564e-06	2.86322e-06
	1	2.44897e-06	2.5308e-06		1	4.64023e-06	5.19493e-06		1	2.6564e-06	2.86322e-06
	1	2.44897e-06	2.5308e-06		1	4.64023e-06	5.19493e-06		1	2.36735e-06	2.86322e-06
	1	2.06401e-06	2.53232e-06		1	5.13182e-06	5.20507e-06		1	2.6564e-06	2.86322e-06
	1	2.06401e-06	2.53454e-06		1	5.20973e-06	5.21259e-06		1	2.85005e-06	2.86754e-06
	1	2.06401e-06	2.53454e-06		1	5.21308e-06	5.21578e-06		1	2.66542e-06	2.87028e-06
	1	2.5154e-06	2.53867e-06		1	5.20973e-06	5.21664e-06		1	2.6564e-06	2.8724e-06
	1	2.5154e-06	2.53867e-06		1	5.21308e-06	5.21832e-06		1	2.87995e-06	2.87995e-06
	1	2.5154e-06	2.53867e-06		1	5.21308e-06	5.21832e-06		1	1.50922e-06	2.87995e-06
	1	2.5154e-06	2.53867e-06		1	5.21308e-06	5.22283e-06		1	2.64228e-06	2.88398e-06
	1	2.54453e-06	2.54453e-06		1	5.21308e-06	5.23275e-06		1	2.71905e-06	2.88801e-06
	1	2.54453e-06	2.54453e-06		1	4.78834e-06	5.23876e-06		1	2.71905e-06	2.88801e-06
	1	2.54453e-06	2.54453e-06		1	4.88101e-06	5.23912e-06		1	2.28097e-06	2.89014e-06
	1	2.54453e-06	2.54453e-06		1	4.85379e-06	5.24014e-06		1	2.21985e-06	2.89014e-06
	1	2.54453e-06	2.54453e-06		1	4.85379e-06	5.24014e-06		1	2.64228e-06	2.89065e-06
	1	2.54453e-06	2.54453e-06		1	5.13182e-06	5.25454e-06		1	2.71905e-06	2.89667e-06
	1	2.54453e-06	2.54453e-06		1	5.13182e-06	5.25454e-06		1	2.71905e-06	2.89667e-06
	1	2.54453e-06	2.54453e-06		1	4.78834e-06	5.26317e-06		1	2.28097e-06	2.89922e-06
	1	2.54453e-06	2.54453e-06		1	4.7235e-06	5.26386e-06		1	2.28927e-06	2.89966e-06
	1	2.5154e-06	2.5457e-06		1	4.7235e-06	5.26386e-06		1	2.87995e-06	2.90936e-06
	1	2.07955e-06	2.54829e-06		1	4.7235e-06	5.26386e-06		1	2.87995e-06	2.90936e-06
	1	2.07955e-06	2.54829e-06		1	4.93774e-06	5.26534e-06		1	2.87995e-06	2.90936e-06
	1	2.07955e-06	2.54829e-06		1	5.20973e-06	5.27105e-06		1	2.71905e-06	2.91032e-06
	1	2.07955e-06	2.54829e-06		1	5.20973e-06	5.27105e-06		1	2.71905e-06	2.91256e-06
	1	2.06401e-06	2.55414e-06		1	5.20973e-06	5.27105e-06		1	2.71905e-06	2.91256e-06
	1	1.74159e-06	2.55414e-06		1	5.20973e-06	5.27402e-06		1	2.92231e-06	2.92231e-06
	1	2.06401e-06	2.55414e-06		1	5.20973e-06	5.27658e-06		1	2.01434e-06	2.92639e-06
	1	2.06401e-06	2.55414e-06		1	5.21308e-06	5.28946e-06		1	2.6564e-06	2.92639e-06
	1	2.26329e-06	2.55579e-06		1	5.21308e-06	5.29563e-06		1	2.66542e-06	2.93339e-06
	1	2.26329e-06	2.55579e-06		1	5.12077e-06	5.29796e-06		1	2.66542e-06	2.93339e-06
	1	2.48005e-06	2.55693e-06		1	4.53143e-06	5.30171e-06		1	2.85005e-06	2.93368e-06
	1	2.48005e-06	2.55693e-06		1	4.15468e-06	5.30458e-06		1	2.87995e-06	2.9379e-06
	1	2.48005e-06	2.55693e-06		1	5.20069e-06	5.31045e-06		1	2.87995e-06	2.9379e-06
	1	2.5154e-06	2.55789e-06		1	5.20973e-06	5.3287e-06		1	2.87995e-06	2.9379e-06
	1	2.5154e-06	2.55789e-06		1	5.12077e-06	5.3404e-06		1	2.64228e-06	2.93957e-06
	1	2.5154e-06	2.55789e-06		1	5.20069e-06	5.34411e-06		1	2.36735e-06	2.93962e-06
	1	1.91858e-06	2.56001e-06		1	5.20069e-06	5.34411e-06		1	2.36735e-06	2.93962e-06
	1	2.07955e-06	2.56001e-06		1	5.12077e-06	5.35259e-06		1	2.36735e-06	2.93962e-06
	1	2.07955e-06	2.56001e-06		1	4.93774e-06	5.36025e-06		1	2.64228e-06	2.93969e-06
	1	2.07955e-06	2.56001e-06		1	5.21308e-06	5.36666e-06		1	2.64228e-06	2.93969e-06
	1	2.07955e-06	2.56001e-06		1	5.12077e-06	5.36819e-06		1	2.87995e-06	2.93993e-06
	1	2.07955e-06	2.56001e-06		1	5.12077e-06	5.36819e-06		1	2.87995e-06	2.93993e-06
	1	1.74159e-06	2.5604e-06		1	5.13182e-06	5.38057e-06		1	2.92231e-06	2.94094e-06
	1	2.44897e-06	2.5604e-06		1	4.88101e-06	5.38509e-06		1	2.92231e-06	2.94238e-06
	1	2.07955e-06	2.56077e-06		1	5.27188e-06	5.39066e-06		1	2.92231e-06	2.94238e-06
	1	2.273e-06	2.56395e-06		1	5.28732e-06	5.39119e-06		1	2.87995e-06	2.9428e-06
	1	2.26329e-06	2.56433e-06		1	5.28732e-06	5.39119e-06		1	2.87995e-06	2.9428e-06
	1	2.26329e-06	2.56433e-06		1	5.13182e-06	5.42116e-06		1	2.92231e-06	2.94619e-06
	1	2.54453e-06	2.56634e-06		1	4.85379e-06	5.42982e-06		1	2.92231e-06	2.94619e-06
	1	2.54453e-06	2.56634e-06		1	5.20973e-06	5.43008e-06		1	2.37411e-06	2.94653e-06
	1	2.54453e-06	2.56634e-06		1	4.64023e-06	5.43153e-06		1	2.92231e-06	2.94653e-06
	1	2.54453e-06	2.56714e-06		1	5.21308e-06	5.43474e-06		1	2.92231e-06	2.94653e-06
	1	2.54453e-06	2.56714e-06		1	5.27188e-06	5.44771e-06		1	2.43961e-06	2.94945e-06
	1	2.54453e-06	2.5675e-06		1	5.27188e-06	5.45293e-06		1	2.92231e-06	2.95001e-06
	1	2.54453e-06	2.5675e-06		1	5.45485e-06	5.45485e-06		1	2.85005e-06	2.95133e-06
	1	2.54453e-06	2.5675e-06		1	5.45485e-06	5.45763e-06		1	2.85005e-06	2.95133e-06
	1	2.54453e-06	2.5675e-06		1	5.45485e-06	5.46054e-06		1	2.62803e-06	2.96036e-06
	1	2.5154e-06	2.56787e-06		1	5.28732e-06	5.46278e-06		1	2.85005e-06	2.96921e-06
	1	2.5154e-06	2.56787e-06		1	5.45485e-06	5.46532e-06		1	2.85005e-06	2.96921e-06
	1	2.5154e-06	2.56787e-06		1	4.93774e-06	5.46938e-06		1	2.85005e-06	2.96921e-06
	1	2.20992e-06	2.57416e-06		1	5.28732e-06	5.47874e-06		1	2.87995e-06	2.97247e-06
	1	2.20992e-06	2.57416e-06		1	5.45485e-06	5.48112e-06		1	2.87995e-06	2.97247e-06
	1	2.54453e-06	2.57646e-06		1	4.70506e-06	5.49025e-06		1	2.87995e-06	2.97247e-06
	1	2.54453e-06	2.57646e-06		1	5.13182e-06	5.49119e-06		1	2.87995e-06	2.97247e-06
	1	2.54453e-06	2.57646e-06		1	5.13182e-06	5.49119e-06		1	2.87995e-06	2.97247e-06
	1	2.54453e-06	2.57646e-06		1	5.45485e-06	5.49477e-06		1	2.87995e-06	2.97247e-06
	1	2.54453e-06	2.57646e-06		1	4.62246e-06	5.50543e-06		1	2.6564e-06	2.97331e-06
	1	2.26329e-06	2.57646e-06		1	5.50656e-06	5.5086e-06		1	2.92231e-06	2.97338e-06
	1	2.5154e-06	2.57701e-06		1	5.50656e-06	5.5086e-06		1	2.6564e-06	2.97887e-06
	1	2.5154e-06	2.57701e-06		1	5.20973e-06	5.51791e-06		1	2.6647e-06	2.98114e-06
	1	2.273e-06	2.58099e-06		1	5.20069e-06	5.51977e-06		1	2.85005e-06	2.99136e-06
	1	2.5154e-06	2.58362e-06		1	5.50656e-06	5.52341e-06		1	2.85005e-06	2.99136e-06
	1	2.5154e-06	2.58362e-06		1	4.93774e-06	5.52974e-06		1	2.85005e-06	2.9919e-06
	1	1.94087e-06	2.58582e-06		1	5.20973e-06	5.5344e-06		1	2.85005e-06	2.9919e-06
	1	1.99759e-06	2.58582e-06		1	5.20973e-06	5.5344e-06		1	2.28927e-06	2.99203e-06
	1	2.58711e-06	2.58768e-06		1	5.45686e-06	5.53525e-06		1	2.28927e-06	2.99203e-06
	1	2.54453e-06	2.58895e-06		1	4.7235e-06	5.53583e-06		1	2.92231e-06	2.99641e-06
	1	2.54453e-06	2.58895e-06		1	5.27188e-06	5.5374e-06		1	2.92231e-06	2.99641e-06
	1	2.54453e-06	2.58895e-06		1	5.27188e-06	5.5374e-06		1	2.91708e-06	2.99729e-06
	1	2.54453e-06	2.58895e-06		1	5.27188e-06	5.5374e-06		1	2.91708e-06	2.99729e-06
	1	2.54453e-06	2.58895e-06		1	5.12077e-06	5.54306e-06		1	2.87995e-06	3.00068e-06
	1	2.54453e-06	2.58895e-06		1	5.27188e-06	5.54306e-06		1	2.87995e-06	3.00068e-06
	1	2.241e-06	2.58907e-06		1	5.21308e-06	5.55246e-06		1	2.87995e-06	3.00068e-06
	1	2.54453e-06	2.59627e-06		1	5.21308e-06	5.55246e-06		1	2.87995e-06	3.00068e-06
	1	2.48005e-06	2.59629e-06		1	5.12077e-06	5.55298e-06		1	2.66542e-06	3.00081e-06
	1	2.48005e-06	2.59629e-06		1	5.50656e-06	5.55404e-06		1	2.87995e-06	3.00259e-06
	1	1.68294e-06	2.60027e-06		1	5.48812e-06	5.55801e-06		1	2.92231e-06	3.02142e-06
	1	2.44897e-06	2.60027e-06		1	5.48544e-06	5.56129e-06		1	2.85005e-06	3.02198e-06
	1	2.44897e-06	2.60361e-06		1	5.48812e-06	5.56217e-06		1	2.85005e-06	3.02198e-06
	1	2.44897e-06	2.60361e-06		1	5.12077e-06	5.57169e-06		1	2.92231e-06	3.02229e-06
	1	2.44897e-06	2.60361e-06		1	5.51968e-06	5.57508e-06		1	2.64228e-06	3.02571e-06
	1	2.54453e-06	2.60695e-06		1	5.20973e-06	5.58284e-06		1	2.64228e-06	3.02613e-06
	1	2.54453e-06	2.60695e-06		1	5.50656e-06	5.58409e-06		1	2.64228e-06	3.02613e-06
	1	2.54453e-06	2.60695e-06		1	5.48544e-06	5.59272e-06		1	2.64228e-06	3.02613e-06
	1	2.26329e-06	2.60804e-06		1	5.48544e-06	5.59272e-06		1	2.49704e-06	3.0296e-06
	1	2.26329e-06	2.60804e-06		1	5.50656e-06	5.5989e-06		1	2.71905e-06	3.03207e-06
	1	2.26329e-06	2.60804e-06		1	5.45686e-06	5.6017e-06		1	2.01434e-06	3.03207e-06
	1	2.54453e-06	2.61069e-06		1	5.45686e-06	5.6017e-06		1	2.71905e-06	3.03207e-06
	1	2.54453e-06	2.61069e-06		1	5.28732e-06	5.61808e-06		1	3.01771e-06	3.03512e-06
	1	2.01507e-06	2.61149e-06		1	5.50656e-06	5.62371e-06		1	3.01771e-06	3.03544e-06
	1	2.01507e-06	2.61149e-06		1	5.62543e-06	5.62954e-06		1	3.01771e-06	3.03544e-06
	1	2.01507e-06	2.61149e-06		1	5.62543e-06	5.62954e-06		1	3.01771e-06	3.03632e-06
	1	2.01507e-06	2.61149e-06		1	5.62543e-06	5.62954e-06		1	3.01771e-06	3.03632e-06
	1	2.01507e-06	2.61149e-06		1	5.12077e-06	5.63237e-06		1	3.01771e-06	3.03769e-06
	1	2.01507e-06	2.61149e-06		1	5.51968e-06	5.63853e-06		1	3.01771e-06	3.03814e-06
	1	2.48005e-06	2.61526e-06		1	5.51968e-06	5.63853e-06		1	2.87995e-06	3.0412e-06
	1	2.48005e-06	2.61526e-06		1	5.21308e-06	5.64523e-06		1	2.71905e-06	3.04404e-06
	1	2.48005e-06	2.61526e-06		1	5.45686e-06	5.65418e-06		1	3.01771e-06	3.05092e-06
	1	2.59542e-06	2.61579e-06		1	5.45686e-06	5.65418e-06		1	2.87995e-06	3.05317e-06
	1	2.59542e-06	2.61579e-06		1	5.45686e-06	5.67034e-06		1	2.71905e-06	3.06149e-06
	1	2.59542e-06	2.61579e-06		1	5.50656e-06	5.67827e-06		1	2.71905e-06	3.06149e-06
	1	2.59542e-06	2.61675e-06		1	5.50656e-06	5.67827e-06		1	2.71905e-06	3.06149e-06
	1	2.59542e-06	2.61675e-06		1	5.50656e-06	5.67827e-06		1	3.01771e-06	3.06449e-06
	1	2.59542e-06	2.61675e-06		1	5.21308e-06	5.68873e-06		1	3.01771e-06	3.06449e-06
	1	2.59542e-06	2.61675e-06		1	5.21308e-06	5.68873e-06		1	3.01771e-06	3.06449e-06
	1	2.59542e-06	2.61675e-06		1	5.69662e-06	5.69662e-06		1	2.71905e-06	3.06716e-06
	1	2.59542e-06	2.61937e-06		1	5.69662e-06	5.69781e-06		1	3.08416e-06	3.08416e-06
	1	2.59542e-06	2.61937e-06		1	5.48544e-06	5.70032e-06		1	3.08416e-06	3.08416e-06
	1	2.59542e-06	2.62037e-06		1	5.48544e-06	5.70032e-06		1	2.92231e-06	3.08423e-06
	1	2.44897e-06	2.62411e-06		1	5.69662e-06	5.71143e-06		1	2.92231e-06	3.08423e-06
	1	2.44897e-06	2.62411e-06		1	5.69662e-06	5.71245e-06		1	2.92231e-06	3.08719e-06
	1	2.5154e-06	2.62472e-06		1	5.48812e-06	5.7128e-06		1	3.01771e-06	3.0891e-06
	1	2.5154e-06	2.62472e-06		1	5.48812e-06	5.7128e-06		1	3.01771e-06	3.0891e-06
	1	2.5154e-06	2.62472e-06		1	5.48812e-06	5.7128e-06		1	2.49704e-06	3.09133e-06
	1	2.5154e-06	2.62472e-06		1	5.45686e-06	5.71298e-06		1	2.49704e-06	3.09133e-06
	1	2.5154e-06	2.62512e-06		1	5.45686e-06	5.71298e-06		1	2.58116e-06	3.09203e-06
	1	2.5154e-06	2.62512e-06		1	5.45686e-06	5.71298e-06		1	3.01771e-06	3.09266e-06
	1	2.5154e-06	2.62512e-06		1	5.45485e-06	5.73269e-06		1	3.01771e-06	3.09899e-06
	1	2.5154e-06	2.62512e-06		1	4.93774e-06	5.75594e-06		1	2.87995e-06	3.10013e-06
	1	2.273e-06	2.63278e-06		1	5.48544e-06	5.78577e-06		1	2.87995e-06	3.10161e-06
	1	2.273e-06	2.63278e-06		1	5.76615e-06	5.80197e-06		1	2.01434e-06	3.10161e-06
	1	2.273e-06	2.63278e-06		1	5.28732e-06	5.81557e-06		1	2.92231e-06	3.10429e-06
	1	2.39133e-06	2.63396e-06		1	5.76615e-06	5.81874e-06		1	2.87995e-06	3.10625e-06
	1	2.48005e-06	2.63526e-06		1	5.76615e-06	5.81874e-06		1	2.92231e-06	3.10855e-06
	1	2.48005e-06	2.63526e-06		1	5.69662e-06	5.81971e-06		1	2.92231e-06	3.10855e-06
	1	2.48005e-06	2.63526e-06		1	5.51968e-06	5.82177e-06		1	3.01771e-06	3.10983e-06
	1	2.48005e-06	2.63526e-06		1	5.51968e-06	5.82711e-06		1	3.087e-06	3.11022e-06
	1	2.48005e-06	2.63526e-06		1	5.84137e-06	5.84499e-06		1	3.087e-06	3.11022e-06
	1	2.48005e-06	2.63526e-06		1	5.48544e-06	5.86214e-06		1	2.91708e-06	3.11728e-06
	1	2.48005e-06	2.63526e-06		1	5.45686e-06	5.86538e-06		1	3.01771e-06	3.12293e-06
	1	2.48005e-06	2.63755e-06		1	5.84137e-06	5.86574e-06		1	3.01771e-06	3.12293e-06
	1	2.48005e-06	2.63755e-06		1	5.20973e-06	5.87235e-06		1	2.37411e-06	3.12837e-06
	1	2.48005e-06	2.63755e-06		1	5.84741e-06	5.87655e-06		1	3.087e-06	3.12842e-06
	1	2.48005e-06	2.63755e-06		1	5.86317e-06	5.88111e-06		1	2.66542e-06	3.13855e-06
	1	2.59542e-06	2.64525e-06		1	5.84137e-06	5.88849e-06		1	2.66542e-06	3.13855e-06
	1	2.59542e-06	2.64525e-06		1	5.50656e-06	5.88922e-06		1	3.1391e-06	3.1391e-06
	1	2.59542e-06	2.65557e-06		1	5.84137e-06	5.88985e-06		1	3.1391e-06	3.1391e-06
	1	2.59542e-06	2.65557e-06		1	5.76145e-06	5.89477e-06		1	3.1391e-06	3.1391e-06
	1	2.59542e-06	2.65557e-06		1	5.28732e-06	5.90431e-06		1	3.1391e-06	3.1391e-06
	1	1.66064e-06	2.6586e-06		1	5.48812e-06	5.90738e-06		1	3.1391e-06	3.1391e-06
	1	2.54453e-06	2.6586e-06		1	5.48812e-06	5.90738e-06		1	3.1391e-06	3.13911e-06
	1	2.54453e-06	2.6586e-06		1	5.84137e-06	5.90742e-06		1	3.1391e-06	3.13911e-06
	1	2.54453e-06	2.65913e-06		1	5.27188e-06	5.90925e-06		1	3.1391e-06	3.13911e-06
	1	2.54453e-06	2.65913e-06		1	5.27188e-06	5.90925e-06		1	3.1391e-06	3.13911e-06
	1	2.54453e-06	2.65913e-06		1	5.91018e-06	5.91504e-06		1	3.1391e-06	3.13911e-06
	1	2.54453e-06	2.65913e-06		1	5.76615e-06	5.917e-06		1	3.1391e-06	3.13911e-06
	1	2.58711e-06	2.66114e-06		1	5.76615e-06	5.917e-06		1	3.1391e-06	3.13914e-06
	1	2.59542e-06	2.66896e-06		1	4.88101e-06	5.92072e-06		1	2.65509e-06	3.13962e-06
	1	2.59542e-06	2.66896e-06		1	5.84137e-06	5.92133e-06		1	2.65509e-06	3.13962e-06
	1	2.59542e-06	2.66896e-06		1	5.84741e-06	5.92557e-06		1	2.65509e-06	3.13962e-06
	1	2.5154e-06	2.67005e-06		1	5.84741e-06	5.92683e-06		1	2.65509e-06	3.13962e-06
	1	2.5154e-06	2.67005e-06		1	5.84741e-06	5.927e-06		1	2.58116e-06	3.14114e-06
	1	2.5154e-06	2.67005e-06		1	4.93774e-06	5.92795e-06		1	2.58116e-06	3.14114e-06
	1	2.5154e-06	2.67005e-06		1	5.86317e-06	5.93914e-06		1	2.43961e-06	3.14114e-06
	1	2.59542e-06	2.67282e-06		1	5.86317e-06	5.93914e-06		1	2.6564e-06	3.14319e-06
	1	2.59542e-06	2.67282e-06		1	5.86317e-06	5.93914e-06		1	2.87995e-06	3.14418e-06
	1	2.59542e-06	2.67282e-06		1	5.76145e-06	5.94203e-06		1	2.87995e-06	3.14418e-06
	1	2.59542e-06	2.67282e-06		1	5.91018e-06	5.94438e-06		1	3.14812e-06	3.14812e-06
	1	1.64316e-06	2.67282e-06		1	5.62543e-06	5.95016e-06		1	2.66542e-06	3.15219e-06
	1	2.5154e-06	2.67811e-06		1	5.20973e-06	5.95103e-06		1	2.37411e-06	3.1531e-06
	1	2.5154e-06	2.67811e-06		1	5.20973e-06	5.95103e-06		1	2.6647e-06	3.15413e-06
	1	2.5154e-06	2.67811e-06		1	5.62543e-06	5.95247e-06		1	3.1474e-06	3.15611e-06
	1	2.5154e-06	2.67811e-06		1	5.50656e-06	5.95575e-06		1	3.1474e-06	3.15611e-06
	1	2.59542e-06	2.67847e-06		1	5.48812e-06	5.96078e-06		1	2.85005e-06	3.16097e-06
	1	2.59542e-06	2.67847e-06		1	5.69662e-06	5.96656e-06		1	2.85005e-06	3.16097e-06
	1	2.59542e-06	2.68172e-06		1	5.86317e-06	5.96766e-06		1	2.58116e-06	3.16119e-06
	1	2.54453e-06	2.69087e-06		1	5.86317e-06	5.96766e-06		1	2.92231e-06	3.16417e-06
	1	2.54453e-06	2.69087e-06		1	5.69662e-06	5.97427e-06		1	2.92231e-06	3.16417e-06
	1	2.54453e-06	2.69087e-06		1	5.69662e-06	5.97427e-06		1	3.1474e-06	3.17277e-06
	1	2.54453e-06	2.69087e-06		1	5.69662e-06	5.97427e-06		1	2.87995e-06	3.17353e-06
	1	2.54453e-06	2.69087e-06		1	5.28732e-06	5.98101e-06		1	2.66542e-06	3.17591e-06
	1	2.64926e-06	2.6924e-06		1	5.70803e-06	5.98214e-06		1	2.60146e-06	3.17591e-06
	1	2.54453e-06	2.69759e-06		1	5.70803e-06	5.98214e-06		1	2.49704e-06	3.18168e-06
	1	2.54453e-06	2.69759e-06		1	5.84137e-06	6.00023e-06		1	2.49704e-06	3.18168e-06
	1	2.59542e-06	2.70643e-06		1	5.76145e-06	6.00051e-06		1	2.92231e-06	3.18374e-06
	1	2.59542e-06	2.70643e-06		1	5.51968e-06	6.00198e-06		1	3.1391e-06	3.18666e-06
	1	2.59542e-06	2.70643e-06		1	4.31586e-06	6.00263e-06		1	3.1391e-06	3.1882e-06
	1	2.59542e-06	2.70643e-06		1	5.13182e-06	6.03427e-06		1	2.7003e-06	3.18933e-06
	1	2.5154e-06	2.70667e-06		1	5.85614e-06	6.03727e-06		1	3.08416e-06	3.19249e-06
	1	2.44897e-06	2.70667e-06		1	5.69662e-06	6.03924e-06		1	2.7003e-06	3.19256e-06
	1	2.5154e-06	2.70851e-06		1	5.12077e-06	6.0675e-06		1	2.7003e-06	3.19256e-06
	1	2.5154e-06	2.70851e-06		1	5.76615e-06	6.07365e-06		1	2.28927e-06	3.1934e-06
	1	2.5154e-06	2.70851e-06		1	4.20639e-06	6.07839e-06		1	3.14812e-06	3.19953e-06
	1	2.71467e-06	2.71467e-06		1	4.28765e-06	6.07873e-06		1	3.1391e-06	3.19994e-06
	1	2.71467e-06	2.71467e-06		1	5.86317e-06	6.08067e-06		1	2.71905e-06	3.20188e-06
	1	2.71467e-06	2.71467e-06		1	5.86317e-06	6.08067e-06		1	3.1391e-06	3.20647e-06
	1	2.71467e-06	2.71467e-06		1	5.69662e-06	6.08444e-06		1	3.14812e-06	3.20791e-06
	1	2.71467e-06	2.71467e-06		1	5.69662e-06	6.08444e-06		1	3.14812e-06	3.20791e-06
	1	2.71467e-06	2.71467e-06		1	5.84137e-06	6.09191e-06		1	3.1474e-06	3.20974e-06
	1	2.71467e-06	2.71472e-06		1	5.84741e-06	6.09482e-06		1	3.01771e-06	3.21642e-06
	1	2.71467e-06	2.71472e-06		1	5.84137e-06	6.10751e-06		1	3.1391e-06	3.21869e-06
	1	2.71467e-06	2.71472e-06		1	6.09119e-06	6.10829e-06		1	2.92231e-06	3.21869e-06
	1	2.71467e-06	2.71474e-06		1	5.91018e-06	6.11088e-06		1	2.66542e-06	3.22079e-06
	1	2.71467e-06	2.71474e-06		1	4.7235e-06	6.11433e-06		1	2.66542e-06	3.22079e-06
	1	2.71467e-06	2.71474e-06		1	6.09119e-06	6.14534e-06		1	3.01771e-06	3.22219e-06
	1	2.71467e-06	2.71474e-06		1	5.21308e-06	6.14621e-06		1	3.01771e-06	3.22219e-06
	1	2.71467e-06	2.71474e-06		1	5.76145e-06	6.15745e-06		1	2.71905e-06	3.22733e-06
	1	2.71467e-06	2.71474e-06		1	6.09119e-06	6.16491e-06		1	2.71905e-06	3.22733e-06
	1	2.71467e-06	2.71474e-06		1	6.09119e-06	6.16491e-06		1	2.92231e-06	3.23098e-06
	1	2.59542e-06	2.71491e-06		1	6.09119e-06	6.16942e-06		1	3.1391e-06	3.23272e-06
	1	2.59542e-06	2.71491e-06		1	6.09119e-06	6.16942e-06		1	3.1391e-06	3.23272e-06
	1	2.59542e-06	2.71491e-06		1	4.70506e-06	6.20674e-06		1	3.1391e-06	3.2347e-06
	1	2.71467e-06	2.71494e-06		1	6.19963e-06	6.2301e-06		1	2.87995e-06	3.2347e-06
	1	2.69238e-06	2.71734e-06		1	5.85614e-06	6.23293e-06		1	3.1391e-06	3.23568e-06
	1	2.69238e-06	2.71734e-06		1	6.19963e-06	6.23636e-06		1	2.58116e-06	3.25735e-06
	1	2.69238e-06	2.71734e-06		1	6.23791e-06	6.23791e-06		1	3.01771e-06	3.26038e-06
	1	2.26329e-06	2.72761e-06		1	6.23791e-06	6.23822e-06		1	2.92231e-06	3.26092e-06
	1	2.26329e-06	2.72761e-06		1	5.85614e-06	6.25506e-06		1	2.60146e-06	3.26986e-06
	1	2.26329e-06	2.72761e-06		1	5.62543e-06	6.25918e-06		1	2.81599e-06	3.2892e-06
	1	2.26329e-06	2.72761e-06		1	6.23791e-06	6.25976e-06		1	2.87995e-06	3.29777e-06
	1	2.26329e-06	2.72761e-06		1	5.91018e-06	6.27229e-06		1	2.87995e-06	3.29777e-06
	1	2.273e-06	2.73018e-06		1	5.50656e-06	6.27669e-06		1	2.92231e-06	3.3063e-06
	1	2.09455e-06	2.73018e-06		1	6.28089e-06	6.28089e-06		1	2.71905e-06	3.30652e-06
	1	2.273e-06	2.73018e-06		1	6.28089e-06	6.28089e-06		1	2.71905e-06	3.30652e-06
	1	2.273e-06	2.73018e-06		1	6.09119e-06	6.28317e-06		1	2.71905e-06	3.30652e-06
	1	2.273e-06	2.73018e-06		1	6.28089e-06	6.29733e-06		1	2.7003e-06	3.30663e-06
	1	2.6749e-06	2.7358e-06		1	6.28089e-06	6.29911e-06		1	3.01771e-06	3.30824e-06
	1	2.44897e-06	2.73754e-06		1	5.84137e-06	6.33585e-06		1	3.01771e-06	3.30824e-06
	1	1.87779e-06	2.73754e-06		1	5.84137e-06	6.33585e-06		1	2.87995e-06	3.31231e-06
	1	2.44897e-06	2.73754e-06		1	5.84137e-06	6.33915e-06		1	2.87995e-06	3.31231e-06
	1	2.73798e-06	2.73798e-06		1	6.19963e-06	6.34417e-06		1	2.6647e-06	3.31231e-06
	1	2.73798e-06	2.73798e-06		1	6.26612e-06	6.34487e-06		1	2.85005e-06	3.31288e-06
	1	2.73798e-06	2.73798e-06		1	6.33968e-06	6.3515e-06		1	2.85005e-06	3.31288e-06
	1	2.54453e-06	2.7383e-06		1	6.34872e-06	6.36247e-06		1	2.92231e-06	3.31843e-06
	1	2.54453e-06	2.7383e-06		1	6.34872e-06	6.36247e-06		1	2.58116e-06	3.31843e-06
	1	2.54453e-06	2.7383e-06		1	5.91018e-06	6.3691e-06		1	2.92231e-06	3.31873e-06
	1	2.54453e-06	2.7383e-06		1	5.51968e-06	6.37076e-06		1	3.31578e-06	3.31907e-06
	1	2.54453e-06	2.74071e-06		1	6.34872e-06	6.39317e-06		1	3.31578e-06	3.31907e-06
	1	2.54453e-06	2.74071e-06		1	6.34872e-06	6.40479e-06		1	2.71905e-06	3.31923e-06
	1	2.54453e-06	2.74071e-06		1	6.34872e-06	6.40479e-06		1	3.31578e-06	3.31971e-06
	1	1.91858e-06	2.74071e-06		1	6.34872e-06	6.40479e-06		1	2.81599e-06	3.32432e-06
	1	2.44897e-06	2.74808e-06		1	6.23791e-06	6.40596e-06		1	2.92231e-06	3.32507e-06
	1	2.44897e-06	2.74808e-06		1	6.28089e-06	6.41238e-06		1	2.92231e-06	3.32507e-06
	1	2.69238e-06	2.7558e-06		1	5.84741e-06	6.41653e-06		1	3.01771e-06	3.3275e-06
	1	2.69238e-06	2.7558e-06		1	6.23791e-06	6.41743e-06		1	2.65509e-06	3.32788e-06
	1	2.71467e-06	2.76001e-06		1	6.34872e-06	6.42017e-06		1	2.65509e-06	3.32788e-06
	1	2.48005e-06	2.76363e-06		1	6.26612e-06	6.42237e-06		1	2.87995e-06	3.32788e-06
	1	2.48005e-06	2.76363e-06		1	6.26612e-06	6.42237e-06		1	2.71905e-06	3.33052e-06
	1	2.48005e-06	2.76363e-06		1	6.34872e-06	6.4246e-06		1	2.91708e-06	3.33376e-06
	1	2.48005e-06	2.76363e-06		1	6.33968e-06	6.42646e-06		1	2.91708e-06	3.33376e-06
	1	2.71467e-06	2.76428e-06		1	6.28089e-06	6.42768e-06		1	2.6647e-06	3.3379e-06
	1	2.71467e-06	2.76428e-06		1	6.33968e-06	6.44132e-06		1	2.6647e-06	3.3379e-06
	1	2.71467e-06	2.76428e-06		1	6.41355e-06	6.46172e-06		1	2.85005e-06	3.34319e-06
	1	2.20992e-06	2.76609e-06		1	5.91018e-06	6.46302e-06		1	2.87995e-06	3.34319e-06
	1	2.20992e-06	2.76609e-06		1	6.33968e-06	6.46562e-06		1	2.81599e-06	3.35481e-06
	1	2.26329e-06	2.76853e-06		1	6.19963e-06	6.46813e-06		1	2.81599e-06	3.35876e-06
	1	2.48005e-06	2.76853e-06		1	6.28089e-06	6.47079e-06		1	2.81599e-06	3.35876e-06
	1	2.273e-06	2.77072e-06		1	6.43199e-06	6.47083e-06		1	3.31578e-06	3.36017e-06
	1	2.273e-06	2.77072e-06		1	6.43199e-06	6.47083e-06		1	2.87995e-06	3.36288e-06
	1	2.06401e-06	2.77072e-06		1	6.34872e-06	6.47422e-06		1	2.87995e-06	3.36288e-06
	1	2.09455e-06	2.77254e-06		1	6.19963e-06	6.48861e-06		1	3.36942e-06	3.36942e-06
	1	2.09455e-06	2.77254e-06		1	6.4975e-06	6.49946e-06		1	3.36942e-06	3.36942e-06
	1	2.09455e-06	2.77254e-06		1	6.09119e-06	6.50142e-06		1	2.6564e-06	3.36944e-06
	1	2.09455e-06	2.77254e-06		1	6.43199e-06	6.50466e-06		1	3.36942e-06	3.37064e-06
	1	2.26329e-06	2.77748e-06		1	5.70803e-06	6.50843e-06		1	3.36942e-06	3.37064e-06
	1	2.73798e-06	2.78072e-06		1	6.34872e-06	6.50919e-06		1	3.36942e-06	3.37064e-06
	1	2.273e-06	2.78304e-06		1	6.19963e-06	6.52336e-06		1	3.36942e-06	3.37069e-06
	1	2.73798e-06	2.78425e-06		1	6.52467e-06	6.52467e-06		1	3.36942e-06	3.37069e-06
	1	2.71467e-06	2.7849e-06		1	6.4975e-06	6.52599e-06		1	3.36942e-06	3.37069e-06
	1	2.71467e-06	2.7849e-06		1	5.13182e-06	6.53357e-06		1	3.1391e-06	3.37077e-06
	1	2.71467e-06	2.7849e-06		1	6.52467e-06	6.54009e-06		1	3.1391e-06	3.37077e-06
	1	2.71467e-06	2.7849e-06		1	6.28089e-06	6.5401e-06		1	2.71905e-06	3.37621e-06
	1	2.71467e-06	2.7849e-06		1	6.28089e-06	6.5401e-06		1	3.36942e-06	3.38155e-06
	1	2.5154e-06	2.7851e-06		1	6.43199e-06	6.54548e-06		1	3.36942e-06	3.38173e-06
	1	2.5154e-06	2.7851e-06		1	6.43199e-06	6.54548e-06		1	3.36942e-06	3.38173e-06
	1	2.5154e-06	2.7851e-06		1	5.84741e-06	6.55328e-06		1	2.87995e-06	3.38218e-06
	1	2.5154e-06	2.7851e-06		1	6.34872e-06	6.55463e-06		1	2.91708e-06	3.38708e-06
	1	2.5154e-06	2.7851e-06		1	6.52467e-06	6.56007e-06		1	2.91708e-06	3.38708e-06
	1	2.241e-06	2.78774e-06		1	6.26612e-06	6.5665e-06		1	2.91708e-06	3.38708e-06
	1	2.241e-06	2.78774e-06		1	6.41355e-06	6.5678e-06		1	3.31578e-06	3.38851e-06
	1	2.71467e-06	2.78831e-06		1	6.41355e-06	6.5678e-06		1	3.1391e-06	3.39152e-06
	1	2.71467e-06	2.78831e-06		1	6.41355e-06	6.57928e-06		1	3.1391e-06	3.39152e-06
	1	2.26329e-06	2.78931e-06		1	5.70803e-06	6.58351e-06		1	3.1391e-06	3.39152e-06
	1	2.26329e-06	2.78931e-06		1	6.26612e-06	6.58576e-06		1	2.92231e-06	3.39584e-06
	1	1.91858e-06	2.78931e-06		1	6.54451e-06	6.58604e-06		1	2.43961e-06	3.39628e-06
	1	2.54453e-06	2.7898e-06		1	6.43199e-06	6.58753e-06		1	2.91708e-06	3.39831e-06
	1	2.54453e-06	2.7898e-06		1	6.58749e-06	6.58766e-06		1	2.91708e-06	3.39831e-06
	1	2.54453e-06	2.7898e-06		1	5.76145e-06	6.59194e-06		1	2.91708e-06	3.39831e-06
	1	2.54453e-06	2.7898e-06		1	5.84741e-06	6.62388e-06		1	3.1391e-06	3.40071e-06
	1	2.54453e-06	2.7898e-06		1	5.70803e-06	6.62795e-06		1	3.1391e-06	3.40071e-06
	1	2.54453e-06	2.7898e-06		1	6.58749e-06	6.63767e-06		1	3.14812e-06	3.40744e-06
	1	2.64926e-06	2.7958e-06		1	6.28089e-06	6.64002e-06		1	2.65509e-06	3.41363e-06
	1	2.273e-06	2.79879e-06		1	6.64581e-06	6.64581e-06		1	2.65509e-06	3.41363e-06
	1	2.273e-06	2.8007e-06		1	6.64581e-06	6.64581e-06		1	2.85005e-06	3.41503e-06
	1	2.273e-06	2.8007e-06		1	6.57462e-06	6.64867e-06		1	2.85005e-06	3.41503e-06
	1	2.73798e-06	2.80776e-06		1	6.65588e-06	6.65588e-06		1	2.81599e-06	3.42504e-06
	1	2.73798e-06	2.80776e-06		1	6.65588e-06	6.65588e-06		1	2.81599e-06	3.42504e-06
	1	2.73798e-06	2.80776e-06		1	6.65588e-06	6.65588e-06		1	2.81599e-06	3.42504e-06
	1	2.73798e-06	2.80917e-06		1	6.65588e-06	6.65752e-06		1	2.92231e-06	3.42796e-06
	1	2.73798e-06	2.80917e-06		1	6.65588e-06	6.65752e-06		1	3.43253e-06	3.4326e-06
	1	2.73798e-06	2.80917e-06		1	6.52467e-06	6.66449e-06		1	3.44001e-06	3.44051e-06
	1	1.72513e-06	2.81344e-06		1	6.65331e-06	6.67286e-06		1	3.44001e-06	3.44569e-06
	1	2.5154e-06	2.81567e-06		1	5.85614e-06	6.67447e-06		1	3.087e-06	3.44736e-06
	1	2.5154e-06	2.81567e-06		1	6.57462e-06	6.67484e-06		1	3.087e-06	3.44736e-06
	1	2.38783e-06	2.81587e-06		1	6.54451e-06	6.68002e-06		1	3.087e-06	3.44736e-06
	1	2.71467e-06	2.81869e-06		1	6.65588e-06	6.68934e-06		1	3.087e-06	3.44736e-06
	1	2.71467e-06	2.82003e-06		1	6.65588e-06	6.68934e-06		1	2.92231e-06	3.4503e-06
	1	2.71467e-06	2.82003e-06		1	6.65588e-06	6.68934e-06		1	3.36942e-06	3.46022e-06
	1	2.71467e-06	2.82003e-06		1	6.65588e-06	6.68934e-06		1	2.87995e-06	3.46546e-06
	1	2.71467e-06	2.82003e-06		1	6.65588e-06	6.68934e-06		1	3.1391e-06	3.46844e-06
	1	2.54453e-06	2.82141e-06		1	6.65588e-06	6.68934e-06		1	3.1391e-06	3.46844e-06
	1	2.54453e-06	2.82141e-06		1	6.33968e-06	6.69135e-06		1	3.31578e-06	3.47196e-06
	1	2.59542e-06	2.82157e-06		1	6.65588e-06	6.69301e-06		1	3.44001e-06	3.47262e-06
	1	2.59542e-06	2.82157e-06		1	6.65588e-06	6.70135e-06		1	3.44001e-06	3.47262e-06
	1	2.59542e-06	2.82252e-06		1	6.58749e-06	6.71516e-06		1	3.44001e-06	3.47262e-06
	1	2.59542e-06	2.82252e-06		1	6.64581e-06	6.71777e-06		1	3.36942e-06	3.47446e-06
	1	2.71467e-06	2.82713e-06		1	6.64581e-06	6.71777e-06		1	3.31578e-06	3.47455e-06
	1	2.71467e-06	2.82713e-06		1	6.64581e-06	6.71777e-06		1	2.60146e-06	3.47455e-06
	1	2.71467e-06	2.82713e-06		1	6.64581e-06	6.71922e-06		1	3.31578e-06	3.47455e-06
	1	2.71467e-06	2.82713e-06		1	6.52467e-06	6.72506e-06		1	3.36942e-06	3.47879e-06
	1	2.20992e-06	2.83225e-06		1	6.72707e-06	6.72707e-06		1	2.81599e-06	3.48632e-06
	1	2.45581e-06	2.83225e-06		1	6.72707e-06	6.72707e-06		1	2.87995e-06	3.4888e-06
	1	2.09455e-06	2.83515e-06		1	6.72707e-06	6.72707e-06		1	2.87995e-06	3.4888e-06
	1	2.59542e-06	2.83515e-06		1	6.72707e-06	6.72707e-06		1	2.65509e-06	3.4888e-06
	1	2.6749e-06	2.83719e-06		1	6.72707e-06	6.72707e-06		1	2.87995e-06	3.4888e-06
	1	2.6749e-06	2.83719e-06		1	6.72707e-06	6.72707e-06		1	2.91708e-06	3.49349e-06
	1	2.59542e-06	2.83797e-06		1	6.72707e-06	6.72707e-06		1	2.91708e-06	3.49349e-06
	1	2.59542e-06	2.83797e-06		1	6.72707e-06	6.72707e-06		1	3.31578e-06	3.49433e-06
	1	2.73798e-06	2.83822e-06		1	6.72707e-06	6.72707e-06		1	3.087e-06	3.49623e-06
	1	2.73798e-06	2.84655e-06		1	6.72707e-06	6.72707e-06		1	3.50041e-06	3.50041e-06
	1	2.73798e-06	2.84655e-06		1	6.72707e-06	6.72707e-06		1	3.50041e-06	3.50041e-06
	1	2.73798e-06	2.84655e-06		1	6.72707e-06	6.72707e-06		1	3.5048e-06	3.5048e-06
	1	2.73798e-06	2.84836e-06		1	6.72707e-06	6.72707e-06		1	2.64228e-06	3.50499e-06
	1	2.73798e-06	2.84836e-06		1	6.72707e-06	6.72707e-06		1	2.64228e-06	3.50499e-06
	1	2.73798e-06	2.84836e-06		1	6.58212e-06	6.7379e-06		1	3.50041e-06	3.50632e-06
	1	2.73798e-06	2.85252e-06		1	6.65588e-06	6.73815e-06		1	3.50041e-06	3.50701e-06
	1	2.73798e-06	2.85252e-06		1	6.65588e-06	6.73815e-06		1	2.65509e-06	3.50757e-06
	1	2.38783e-06	2.85741e-06		1	6.34872e-06	6.73894e-06		1	3.31578e-06	3.50757e-06
	1	2.54453e-06	2.86345e-06		1	5.84137e-06	6.74334e-06		1	3.31578e-06	3.50757e-06
	1	2.54453e-06	2.86345e-06		1	6.72707e-06	6.74554e-06		1	3.31578e-06	3.50757e-06
	1	2.73798e-06	2.86407e-06		1	6.72707e-06	6.74597e-06		1	3.50041e-06	3.50811e-06
	1	2.73798e-06	2.86407e-06		1	6.4975e-06	6.74733e-06		1	3.087e-06	3.50881e-06
	1	2.39133e-06	2.86508e-06		1	6.43199e-06	6.74943e-06		1	3.087e-06	3.50881e-06
	1	2.39133e-06	2.86508e-06		1	6.52467e-06	6.7606e-06		1	3.087e-06	3.50881e-06
	1	2.71467e-06	2.86676e-06		1	6.72707e-06	6.76386e-06		1	3.51228e-06	3.51228e-06
	1	2.32141e-06	2.87137e-06		1	6.76442e-06	6.76442e-06		1	3.51228e-06	3.51232e-06
	1	2.32141e-06	2.87137e-06		1	6.76442e-06	6.76442e-06		1	3.51228e-06	3.51232e-06
	1	2.59542e-06	2.87325e-06		1	6.72707e-06	6.7646e-06		1	3.44001e-06	3.51355e-06
	1	2.59542e-06	2.87325e-06		1	6.64581e-06	6.76642e-06		1	3.1391e-06	3.51359e-06
	1	2.59542e-06	2.87325e-06		1	6.64581e-06	6.76705e-06		1	3.1391e-06	3.51359e-06
	1	2.69238e-06	2.87525e-06		1	6.76442e-06	6.76751e-06		1	3.1391e-06	3.51473e-06
	1	2.69238e-06	2.87525e-06		1	6.58749e-06	6.76759e-06		1	3.1391e-06	3.51473e-06
	1	2.45581e-06	2.87628e-06		1	6.58212e-06	6.7764e-06		1	3.1474e-06	3.51641e-06
	1	2.38783e-06	2.87645e-06		1	6.72707e-06	6.7836e-06		1	3.1474e-06	3.51641e-06
	1	2.38783e-06	2.87645e-06		1	6.72707e-06	6.7836e-06		1	3.1474e-06	3.51641e-06
	1	2.38783e-06	2.87645e-06		1	6.72707e-06	6.7836e-06		1	2.87995e-06	3.52053e-06
	1	2.38783e-06	2.87645e-06		1	6.72707e-06	6.7836e-06		1	3.1391e-06	3.5222e-06
	1	2.273e-06	2.88427e-06		1	6.72707e-06	6.7836e-06		1	3.52355e-06	3.52355e-06
	1	2.44897e-06	2.89468e-06		1	6.72707e-06	6.7836e-06		1	3.52355e-06	3.52355e-06
	1	2.44897e-06	2.89468e-06		1	6.58212e-06	6.79198e-06		1	2.60146e-06	3.52521e-06
	1	2.44897e-06	2.89468e-06		1	6.64581e-06	6.79438e-06		1	3.36942e-06	3.52521e-06
	1	2.44897e-06	2.89468e-06		1	6.72707e-06	6.79513e-06		1	3.52355e-06	3.52641e-06
	1	2.26329e-06	2.90109e-06		1	6.72707e-06	6.79513e-06		1	3.52355e-06	3.52808e-06
	1	2.26329e-06	2.90109e-06		1	6.72707e-06	6.79513e-06		1	3.52355e-06	3.52808e-06
	1	2.26329e-06	2.90109e-06		1	6.72707e-06	6.79902e-06		1	3.14812e-06	3.52947e-06
	1	2.5154e-06	2.90164e-06		1	6.72707e-06	6.79902e-06		1	3.14812e-06	3.52947e-06
	1	2.07955e-06	2.90164e-06		1	6.72707e-06	6.79902e-06		1	3.53032e-06	3.53032e-06
	1	2.5154e-06	2.90665e-06		1	6.72707e-06	6.79902e-06		1	3.53032e-06	3.53032e-06
	1	2.5154e-06	2.90665e-06		1	6.72707e-06	6.79902e-06		1	3.53032e-06	3.53032e-06
	1	2.5154e-06	2.90665e-06		1	6.72707e-06	6.79902e-06		1	3.53032e-06	3.53032e-06
	1	1.74742e-06	2.90665e-06		1	6.43199e-06	6.80329e-06		1	3.50041e-06	3.53032e-06
	1	2.59542e-06	2.92382e-06		1	6.65331e-06	6.80515e-06		1	3.50041e-06	3.53032e-06
	1	2.59542e-06	2.92382e-06		1	6.72707e-06	6.80717e-06		1	3.50041e-06	3.53098e-06
	1	2.59542e-06	2.92382e-06		1	6.72707e-06	6.80717e-06		1	3.51228e-06	3.53276e-06
	1	2.45581e-06	2.92437e-06		1	6.58749e-06	6.80817e-06		1	3.1391e-06	3.53552e-06
	1	2.45581e-06	2.92437e-06		1	6.72707e-06	6.80868e-06		1	3.14812e-06	3.5401e-06
	1	2.45581e-06	2.92437e-06		1	6.72707e-06	6.80868e-06		1	3.14812e-06	3.5401e-06
	1	2.45581e-06	2.92437e-06		1	6.72707e-06	6.80868e-06		1	3.08416e-06	3.54202e-06
	1	2.59542e-06	2.92764e-06		1	6.72707e-06	6.80868e-06		1	3.087e-06	3.54297e-06
	1	2.54453e-06	2.93306e-06		1	6.72707e-06	6.80868e-06		1	3.087e-06	3.54297e-06
	1	2.54453e-06	2.93306e-06		1	6.72707e-06	6.80932e-06		1	3.54087e-06	3.54587e-06
	1	2.26329e-06	2.93306e-06		1	6.72707e-06	6.80932e-06		1	3.43253e-06	3.54876e-06
	1	2.54453e-06	2.93306e-06		1	6.72707e-06	6.80932e-06		1	3.53032e-06	3.55113e-06
	1	2.48005e-06	2.93306e-06		1	6.72707e-06	6.80932e-06		1	3.53032e-06	3.55605e-06
	1	2.64926e-06	2.93502e-06		1	6.26612e-06	6.81519e-06		1	3.53032e-06	3.55605e-06
	1	2.58711e-06	2.93705e-06		1	6.26612e-06	6.81519e-06		1	3.53032e-06	3.55605e-06
	1	2.58711e-06	2.93705e-06		1	6.65588e-06	6.82633e-06		1	3.53032e-06	3.55605e-06
	1	2.59542e-06	2.9393e-06		1	6.76442e-06	6.82676e-06		1	3.44001e-06	3.55795e-06
	1	2.59542e-06	2.9393e-06		1	6.58749e-06	6.83474e-06		1	3.52355e-06	3.56177e-06
	1	2.59542e-06	2.9393e-06		1	6.65331e-06	6.83572e-06		1	3.52355e-06	3.56177e-06
	1	2.59542e-06	2.94064e-06		1	6.65331e-06	6.83572e-06		1	3.52355e-06	3.56177e-06
	1	2.59542e-06	2.94064e-06		1	5.91018e-06	6.83667e-06		1	3.44001e-06	3.56226e-06
	1	2.59542e-06	2.94064e-06		1	6.72707e-06	6.83935e-06		1	2.85005e-06	3.56636e-06
	1	2.48005e-06	2.945e-06		1	6.72707e-06	6.83985e-06		1	2.66542e-06	3.56636e-06
	1	2.91924e-06	2.94529e-06		1	6.72707e-06	6.83985e-06		1	3.5048e-06	3.57165e-06
	1	2.71467e-06	2.94929e-06		1	6.84434e-06	6.84758e-06		1	3.50041e-06	3.57607e-06
	1	2.44897e-06	2.94972e-06		1	6.76442e-06	6.84791e-06		1	3.50041e-06	3.57607e-06
	1	2.44897e-06	2.94972e-06		1	6.85937e-06	6.85937e-06		1	3.50041e-06	3.57607e-06
	1	2.71467e-06	2.95109e-06		1	6.85937e-06	6.85937e-06		1	3.087e-06	3.57926e-06
	1	2.71467e-06	2.95109e-06		1	6.85937e-06	6.86005e-06		1	3.50041e-06	3.57982e-06
	1	2.71467e-06	2.95109e-06		1	6.85937e-06	6.86005e-06		1	3.53032e-06	3.58742e-06
	1	2.32141e-06	2.9527e-06		1	6.85937e-06	6.86005e-06		1	3.36942e-06	3.58961e-06
	1	2.5154e-06	2.95822e-06		1	6.85937e-06	6.86005e-06		1	3.52355e-06	3.5897e-06
	1	2.5154e-06	2.95822e-06		1	6.85937e-06	6.86005e-06		1	3.52355e-06	3.5897e-06
	1	2.73798e-06	2.96269e-06		1	6.85937e-06	6.86005e-06		1	3.50041e-06	3.59264e-06
	1	2.73798e-06	2.96269e-06		1	6.85937e-06	6.86005e-06		1	3.50041e-06	3.59264e-06
	1	2.73798e-06	2.96269e-06		1	6.85937e-06	6.86005e-06		1	3.50041e-06	3.59264e-06
	1	2.91924e-06	2.96556e-06		1	6.85937e-06	6.86005e-06		1	3.01771e-06	3.59284e-06
	1	2.73798e-06	2.96825e-06		1	6.85937e-06	6.86005e-06		1	3.51228e-06	3.59426e-06
	1	2.54453e-06	2.96949e-06		1	6.85937e-06	6.86183e-06		1	3.51228e-06	3.59426e-06
	1	2.241e-06	2.97484e-06		1	6.85937e-06	6.86183e-06		1	3.51228e-06	3.59426e-06
	1	2.73798e-06	2.97484e-06		1	6.86687e-06	6.86707e-06		1	3.51228e-06	3.59426e-06
	1	2.73798e-06	2.97484e-06		1	6.76442e-06	6.86939e-06		1	3.52355e-06	3.5986e-06
	1	2.73798e-06	2.97484e-06		1	6.85937e-06	6.87131e-06		1	3.53032e-06	3.60016e-06
	1	2.73798e-06	2.97484e-06		1	6.85937e-06	6.87131e-06		1	3.1391e-06	3.60057e-06
	1	2.97168e-06	2.97515e-06		1	6.85937e-06	6.87263e-06		1	3.1391e-06	3.60057e-06
	1	2.73798e-06	2.98345e-06		1	6.85937e-06	6.87263e-06		1	3.44001e-06	3.6036e-06
	1	2.48005e-06	2.98463e-06		1	5.84741e-06	6.87701e-06		1	3.2784e-06	3.61631e-06
	1	2.54453e-06	2.98933e-06		1	6.58212e-06	6.87766e-06		1	3.2784e-06	3.61631e-06
	1	2.54453e-06	2.98933e-06		1	6.85937e-06	6.87801e-06		1	3.2784e-06	3.62185e-06
	1	2.09455e-06	2.98966e-06		1	6.85937e-06	6.87801e-06		1	3.1391e-06	3.62553e-06
	1	2.38783e-06	2.98966e-06		1	6.85937e-06	6.87801e-06		1	3.52355e-06	3.62555e-06
	1	2.38783e-06	2.98966e-06		1	6.85937e-06	6.87801e-06		1	3.51228e-06	3.63139e-06
	1	2.48005e-06	2.9988e-06		1	6.85937e-06	6.87801e-06		1	3.52355e-06	3.63619e-06
	1	2.48005e-06	2.9988e-06		1	6.58749e-06	6.88213e-06		1	3.52355e-06	3.63619e-06
	1	2.48005e-06	2.9988e-06		1	6.72707e-06	6.88305e-06		1	3.14812e-06	3.64545e-06
	1	2.54453e-06	3.00082e-06		1	6.72707e-06	6.88305e-06		1	3.52355e-06	3.64682e-06
	1	2.54453e-06	3.00082e-06		1	6.86687e-06	6.88643e-06		1	3.36942e-06	3.65137e-06
	1	2.39133e-06	3.00082e-06		1	6.76442e-06	6.88956e-06		1	3.53032e-06	3.65174e-06
	1	2.54453e-06	3.00082e-06		1	6.65331e-06	6.89369e-06		1	2.6647e-06	3.65462e-06
	1	2.44897e-06	3.0022e-06		1	6.33968e-06	6.89876e-06		1	3.1391e-06	3.65716e-06
	1	2.58711e-06	3.00596e-06		1	6.89966e-06	6.89966e-06		1	3.1391e-06	3.65716e-06
	1	2.45581e-06	3.00678e-06		1	6.89966e-06	6.91118e-06		1	3.51228e-06	3.66053e-06
	1	2.54453e-06	3.00678e-06		1	6.89966e-06	6.91118e-06		1	3.52355e-06	3.66768e-06
	1	2.54453e-06	3.00678e-06		1	6.89966e-06	6.91297e-06		1	3.53032e-06	3.67237e-06
	1	2.54453e-06	3.00678e-06		1	6.89966e-06	6.91297e-06		1	3.51228e-06	3.67461e-06
	1	2.54453e-06	3.00678e-06		1	6.89966e-06	6.91297e-06		1	3.1391e-06	3.67601e-06
	1	2.241e-06	3.02448e-06		1	6.64581e-06	6.91297e-06		1	3.53032e-06	3.67772e-06
	1	3.02932e-06	3.0294e-06		1	6.89966e-06	6.91297e-06		1	3.45959e-06	3.68425e-06
	1	3.02932e-06	3.0294e-06		1	6.89966e-06	6.91297e-06		1	3.087e-06	3.68469e-06
	1	3.02932e-06	3.0294e-06		1	6.72707e-06	6.91354e-06		1	3.087e-06	3.68469e-06
	1	3.02932e-06	3.0294e-06		1	6.64581e-06	6.91765e-06		1	2.92231e-06	3.68469e-06
	1	3.02932e-06	3.0294e-06		1	6.89966e-06	6.92447e-06		1	3.53032e-06	3.68591e-06
	1	3.02932e-06	3.0294e-06		1	6.91553e-06	6.93046e-06		1	3.36942e-06	3.68747e-06
	1	3.02932e-06	3.02952e-06		1	6.91553e-06	6.93046e-06		1	3.50041e-06	3.69364e-06
	1	3.02932e-06	3.02952e-06		1	6.85937e-06	6.93422e-06		1	2.92231e-06	3.69469e-06
	1	2.45581e-06	3.0329e-06		1	6.94063e-06	6.94063e-06		1	3.59451e-06	3.69886e-06
	1	2.45581e-06	3.0329e-06		1	6.94063e-06	6.94063e-06		1	3.14812e-06	3.71051e-06
	1	2.45581e-06	3.0329e-06		1	6.94063e-06	6.94063e-06		1	3.14812e-06	3.71051e-06
	1	3.02932e-06	3.0347e-06		1	6.94063e-06	6.94063e-06		1	3.2784e-06	3.71135e-06
	1	3.02932e-06	3.0347e-06		1	6.94063e-06	6.94063e-06		1	3.51228e-06	3.71302e-06
	1	3.02932e-06	3.0347e-06		1	6.94063e-06	6.94063e-06		1	3.43253e-06	3.71341e-06
	1	3.02932e-06	3.0347e-06		1	6.94063e-06	6.94305e-06		1	3.1474e-06	3.71355e-06
	1	3.0468e-06	3.0468e-06		1	6.94063e-06	6.94308e-06		1	2.87995e-06	3.71421e-06
	1	3.0468e-06	3.0468e-06		1	6.94063e-06	6.94308e-06		1	3.72907e-06	3.72907e-06
	1	3.0468e-06	3.0468e-06		1	5.45485e-06	6.94409e-06		1	3.2784e-06	3.7327e-06
	1	3.0468e-06	3.0468e-06		1	6.58749e-06	6.9474e-06		1	3.53032e-06	3.73766e-06
	1	3.0468e-06	3.0468e-06		1	6.28089e-06	6.95165e-06		1	3.72907e-06	3.73817e-06
	1	3.0468e-06	3.04688e-06		1	6.57462e-06	6.95309e-06		1	3.72907e-06	3.74309e-06
	1	3.0468e-06	3.04688e-06		1	4.64023e-06	6.9555e-06		1	3.36942e-06	3.74713e-06
	1	3.0468e-06	3.04701e-06		1	6.43199e-06	6.95583e-06		1	3.54087e-06	3.75092e-06
	1	2.97168e-06	3.05181e-06		1	6.94063e-06	6.96036e-06		1	3.31578e-06	3.754e-06
	1	3.0468e-06	3.05307e-06		1	6.65331e-06	6.9605e-06		1	3.53032e-06	3.75455e-06
	1	3.0468e-06	3.05307e-06		1	6.94063e-06	6.96242e-06		1	3.51228e-06	3.75613e-06
	1	3.0468e-06	3.05307e-06		1	6.94063e-06	6.96242e-06		1	3.51228e-06	3.75613e-06
	1	3.0468e-06	3.05307e-06		1	6.94063e-06	6.96242e-06		1	3.36942e-06	3.75636e-06
	1	3.0468e-06	3.05365e-06		1	6.94063e-06	6.96242e-06		1	3.36942e-06	3.75636e-06
	1	3.0468e-06	3.05365e-06		1	6.94063e-06	6.96242e-06		1	3.53032e-06	3.75873e-06
	1	3.0468e-06	3.05365e-06		1	6.72707e-06	6.96645e-06		1	3.51228e-06	3.76155e-06
	1	3.0468e-06	3.0565e-06		1	6.94063e-06	6.96839e-06		1	3.43253e-06	3.76159e-06
	1	2.5154e-06	3.05775e-06		1	6.94063e-06	6.96839e-06		1	3.43253e-06	3.76159e-06
	1	2.5154e-06	3.05775e-06		1	6.89966e-06	6.97078e-06		1	3.43253e-06	3.76338e-06
	1	2.5154e-06	3.05775e-06		1	6.89966e-06	6.97078e-06		1	3.50041e-06	3.76459e-06
	1	3.0604e-06	3.0604e-06		1	6.97085e-06	6.97085e-06		1	3.72907e-06	3.77002e-06
	1	3.0604e-06	3.0604e-06		1	6.97085e-06	6.97085e-06		1	3.72907e-06	3.7725e-06
	1	2.58711e-06	3.06135e-06		1	6.97085e-06	6.97085e-06		1	3.45959e-06	3.77396e-06
	1	3.0604e-06	3.06458e-06		1	6.97085e-06	6.97085e-06		1	3.72907e-06	3.77634e-06
	1	3.0604e-06	3.06458e-06		1	6.97085e-06	6.97119e-06		1	3.1474e-06	3.79512e-06
	1	3.0604e-06	3.06458e-06		1	6.86687e-06	6.98044e-06		1	3.45959e-06	3.79583e-06
	1	3.0604e-06	3.06501e-06		1	6.98036e-06	6.98063e-06		1	3.08416e-06	3.79636e-06
	1	3.0604e-06	3.06501e-06		1	6.97085e-06	6.98144e-06		1	3.53032e-06	3.79636e-06
	1	3.0604e-06	3.06501e-06		1	6.97085e-06	6.98144e-06		1	3.53032e-06	3.79636e-06
	1	3.0604e-06	3.06673e-06		1	6.98036e-06	6.98232e-06		1	3.79848e-06	3.79848e-06
	1	3.0604e-06	3.06673e-06		1	6.85937e-06	6.98437e-06		1	3.52355e-06	3.80058e-06
	1	3.0604e-06	3.06673e-06		1	6.85937e-06	6.98437e-06		1	3.72907e-06	3.8074e-06
	1	2.58711e-06	3.07671e-06		1	6.85937e-06	6.98437e-06		1	3.72907e-06	3.8074e-06
	1	2.5154e-06	3.07671e-06		1	6.85937e-06	6.98437e-06		1	3.72907e-06	3.80817e-06
	1	2.58711e-06	3.07671e-06		1	6.85937e-06	6.98437e-06		1	3.72907e-06	3.80817e-06
	1	3.02932e-06	3.0805e-06		1	6.89966e-06	6.98494e-06		1	3.72907e-06	3.80834e-06
	1	3.02932e-06	3.0805e-06		1	6.89966e-06	6.98494e-06		1	3.72907e-06	3.80834e-06
	1	3.02932e-06	3.0805e-06		1	6.94063e-06	6.98609e-06		1	3.79848e-06	3.80888e-06
	1	2.69238e-06	3.08088e-06		1	6.91553e-06	6.98746e-06		1	3.2784e-06	3.81157e-06
	1	3.07788e-06	3.08289e-06		1	5.45686e-06	6.98752e-06		1	3.43253e-06	3.81426e-06
	1	3.07788e-06	3.08289e-06		1	6.98036e-06	6.99077e-06		1	3.43253e-06	3.81426e-06
	1	3.0468e-06	3.08459e-06		1	6.97085e-06	6.99554e-06		1	3.79848e-06	3.82137e-06
	1	3.0468e-06	3.08459e-06		1	6.97085e-06	6.99554e-06		1	3.45959e-06	3.8255e-06
	1	2.01507e-06	3.08459e-06		1	6.97085e-06	6.99554e-06		1	3.45959e-06	3.8255e-06
	1	3.0468e-06	3.08494e-06		1	6.97085e-06	6.99554e-06		1	3.72907e-06	3.82583e-06
	1	3.0468e-06	3.08494e-06		1	6.97085e-06	6.99554e-06		1	3.72907e-06	3.82583e-06
	1	2.6749e-06	3.08558e-06		1	6.84434e-06	6.9995e-06		1	3.5048e-06	3.8317e-06
	1	2.6749e-06	3.08558e-06		1	6.97085e-06	7.00589e-06		1	3.52355e-06	3.8398e-06
	1	2.71467e-06	3.08599e-06		1	6.97085e-06	7.00589e-06		1	3.52355e-06	3.8398e-06
	1	2.71467e-06	3.08599e-06		1	6.97085e-06	7.00589e-06		1	3.72907e-06	3.84029e-06
	1	3.0604e-06	3.08703e-06		1	6.94063e-06	7.00724e-06		1	3.79848e-06	3.84093e-06
	1	3.0604e-06	3.08703e-06		1	6.86687e-06	7.00842e-06		1	3.79848e-06	3.84093e-06
	1	3.0604e-06	3.08703e-06		1	6.65331e-06	7.00889e-06		1	3.01771e-06	3.84675e-06
	1	3.0604e-06	3.08703e-06		1	6.94063e-06	7.01399e-06		1	3.72907e-06	3.84804e-06
	1	3.02932e-06	3.09124e-06		1	6.94063e-06	7.01399e-06		1	3.50041e-06	3.84814e-06
	1	3.09575e-06	3.09575e-06		1	6.94063e-06	7.01399e-06		1	3.50041e-06	3.84814e-06
	1	3.09575e-06	3.09575e-06		1	6.94063e-06	7.01399e-06		1	3.54087e-06	3.85056e-06
	1	3.09575e-06	3.09575e-06		1	6.94063e-06	7.01486e-06		1	3.54087e-06	3.85056e-06
	1	3.09575e-06	3.09575e-06		1	5.20973e-06	7.01519e-06		1	3.54087e-06	3.85056e-06
	1	3.09575e-06	3.09593e-06		1	6.85937e-06	7.01633e-06		1	3.54087e-06	3.85056e-06
	1	3.09575e-06	3.09596e-06		1	6.85937e-06	7.01633e-06		1	3.087e-06	3.8515e-06
	1	3.09575e-06	3.09596e-06		1	6.97085e-06	7.01875e-06		1	3.50041e-06	3.85619e-06
	1	3.09575e-06	3.09597e-06		1	6.97085e-06	7.01916e-06		1	3.50041e-06	3.85619e-06
	1	3.09575e-06	3.09606e-06		1	6.94063e-06	7.02285e-06		1	3.50041e-06	3.85619e-06
	1	2.73798e-06	3.09658e-06		1	6.94063e-06	7.02285e-06		1	3.50041e-06	3.85619e-06
	1	2.26329e-06	3.09658e-06		1	6.97085e-06	7.02323e-06		1	3.79848e-06	3.85643e-06
	1	2.73798e-06	3.09658e-06		1	6.97085e-06	7.02323e-06		1	3.52355e-06	3.86071e-06
	1	3.02932e-06	3.09854e-06		1	6.97085e-06	7.02323e-06		1	3.08416e-06	3.86071e-06
	1	2.69238e-06	3.09891e-06		1	6.89966e-06	7.02883e-06		1	3.52355e-06	3.86289e-06
	1	2.69238e-06	3.09891e-06		1	6.33968e-06	7.03311e-06		1	3.44001e-06	3.86289e-06
	1	2.69238e-06	3.09891e-06		1	6.89966e-06	7.03606e-06		1	3.50041e-06	3.88834e-06
	1	2.69238e-06	3.09891e-06		1	6.89966e-06	7.03606e-06		1	3.50041e-06	3.88834e-06
	1	2.69238e-06	3.09891e-06		1	6.89966e-06	7.03606e-06		1	3.50041e-06	3.88834e-06
	1	2.69238e-06	3.09891e-06		1	6.43199e-06	7.04662e-06		1	3.79848e-06	3.8884e-06
	1	2.69238e-06	3.09891e-06		1	6.97085e-06	7.04928e-06		1	3.1474e-06	3.89114e-06
	1	3.0604e-06	3.10303e-06		1	6.97085e-06	7.04928e-06		1	3.45959e-06	3.90114e-06
	1	3.0604e-06	3.10303e-06		1	6.97085e-06	7.04928e-06		1	3.5048e-06	3.93001e-06
	1	3.0604e-06	3.10303e-06		1	6.97085e-06	7.04928e-06		1	3.5048e-06	3.93001e-06
	1	3.0604e-06	3.10352e-06		1	6.97085e-06	7.04928e-06		1	3.59451e-06	3.93008e-06
	1	3.0604e-06	3.10352e-06		1	6.97085e-06	7.04928e-06		1	3.79848e-06	3.93628e-06
	1	2.64926e-06	3.10433e-06		1	6.97085e-06	7.04928e-06		1	3.51228e-06	3.93666e-06
	1	2.64926e-06	3.10433e-06		1	6.98036e-06	7.05239e-06		1	3.53032e-06	3.93673e-06
	1	3.09575e-06	3.11521e-06		1	6.97085e-06	7.05609e-06		1	3.59451e-06	3.93695e-06
	1	3.09575e-06	3.11521e-06		1	6.97085e-06	7.05669e-06		1	3.52355e-06	3.93848e-06
	1	3.09575e-06	3.11521e-06		1	6.89966e-06	7.05715e-06		1	3.52355e-06	3.93848e-06
	1	3.09575e-06	3.11548e-06		1	6.97085e-06	7.05985e-06		1	3.5048e-06	3.94375e-06
	1	3.09575e-06	3.11548e-06		1	6.97085e-06	7.06057e-06		1	3.14812e-06	3.94807e-06
	1	3.07788e-06	3.1165e-06		1	6.58212e-06	7.06355e-06		1	3.51228e-06	3.95881e-06
	1	3.07788e-06	3.1165e-06		1	6.98036e-06	7.06979e-06		1	3.72907e-06	3.96155e-06
	1	3.07788e-06	3.1165e-06		1	6.64581e-06	7.07385e-06		1	3.54087e-06	3.96655e-06
	1	3.07788e-06	3.1165e-06		1	6.64581e-06	7.07385e-06		1	3.2784e-06	3.96707e-06
	1	3.07788e-06	3.1165e-06		1	6.85937e-06	7.07871e-06		1	3.72907e-06	3.96795e-06
	1	3.09575e-06	3.11739e-06		1	6.93097e-06	7.07891e-06		1	3.72907e-06	3.96795e-06
	1	3.09575e-06	3.11739e-06		1	6.93097e-06	7.07891e-06		1	3.73737e-06	3.96889e-06
	1	3.0468e-06	3.11763e-06		1	6.54451e-06	7.07989e-06		1	3.43253e-06	3.98171e-06
	1	3.0468e-06	3.11763e-06		1	6.94063e-06	7.08145e-06		1	3.75541e-06	3.98294e-06
	1	3.0468e-06	3.11763e-06		1	6.65588e-06	7.08232e-06		1	3.36942e-06	3.98376e-06
	1	3.09575e-06	3.1186e-06		1	6.65588e-06	7.08232e-06		1	3.72158e-06	3.98589e-06
	1	2.58711e-06	3.1205e-06		1	6.65588e-06	7.08497e-06		1	3.5048e-06	3.98851e-06
	1	2.44897e-06	3.1205e-06		1	6.65588e-06	7.08497e-06		1	3.51228e-06	3.98873e-06
	1	2.58711e-06	3.1205e-06		1	6.72707e-06	7.08831e-06		1	3.72907e-06	3.99013e-06
	1	2.64926e-06	3.1231e-06		1	7.06632e-06	7.09242e-06		1	3.36942e-06	3.99259e-06
	1	2.64926e-06	3.1231e-06		1	6.72707e-06	7.09486e-06		1	3.54087e-06	3.99259e-06
	1	2.64926e-06	3.1231e-06		1	6.94063e-06	7.0951e-06		1	2.71905e-06	3.99259e-06
	1	2.64926e-06	3.1231e-06		1	6.94063e-06	7.0951e-06		1	3.59451e-06	3.99727e-06
	1	2.64926e-06	3.1231e-06		1	6.94063e-06	7.0951e-06		1	3.51228e-06	3.99982e-06
	1	2.64926e-06	3.1231e-06		1	6.65588e-06	7.10274e-06		1	3.51228e-06	3.99982e-06
	1	3.07788e-06	3.12491e-06		1	6.84434e-06	7.10512e-06		1	3.73737e-06	4.0027e-06
	1	3.07788e-06	3.12491e-06		1	6.65588e-06	7.11009e-06		1	3.73737e-06	4.0027e-06
	1	3.0604e-06	3.12744e-06		1	6.65588e-06	7.11009e-06		1	3.73737e-06	4.0027e-06
	1	3.0604e-06	3.12744e-06		1	7.1187e-06	7.11886e-06		1	3.59451e-06	4.0033e-06
	1	3.0604e-06	3.12744e-06		1	6.97085e-06	7.12632e-06		1	3.78424e-06	4.0039e-06
	1	2.54453e-06	3.12788e-06		1	6.72707e-06	7.12632e-06		1	3.78424e-06	4.0039e-06
	1	2.73798e-06	3.12939e-06		1	7.12909e-06	7.12909e-06		1	4.00625e-06	4.00777e-06
	1	2.45581e-06	3.12939e-06		1	7.12909e-06	7.12909e-06		1	3.52355e-06	4.00799e-06
	1	3.0468e-06	3.12944e-06		1	5.51968e-06	7.13787e-06		1	3.52355e-06	4.00799e-06
	1	3.0468e-06	3.12944e-06		1	7.13178e-06	7.13787e-06		1	4.00625e-06	4.00945e-06
	1	2.48005e-06	3.12948e-06		1	6.93097e-06	7.13872e-06		1	4.00625e-06	4.00945e-06
	1	2.48005e-06	3.12948e-06		1	6.94063e-06	7.14134e-06		1	4.00625e-06	4.00945e-06
	1	3.09575e-06	3.13017e-06		1	6.97085e-06	7.14134e-06		1	4.00625e-06	4.00962e-06
	1	3.09575e-06	3.13017e-06		1	6.97085e-06	7.14134e-06		1	3.45959e-06	4.01065e-06
	1	2.71467e-06	3.13073e-06		1	6.94063e-06	7.14134e-06		1	3.73737e-06	4.01361e-06
	1	2.71467e-06	3.13073e-06		1	6.97085e-06	7.14134e-06		1	4.00625e-06	4.01624e-06
	1	2.71467e-06	3.13073e-06		1	6.97085e-06	7.14134e-06		1	4.00625e-06	4.01675e-06
	1	3.0604e-06	3.13597e-06		1	6.97085e-06	7.14134e-06		1	3.75541e-06	4.02199e-06
	1	3.0604e-06	3.13597e-06		1	6.97085e-06	7.14134e-06		1	3.45959e-06	4.02309e-06
	1	3.0604e-06	3.13597e-06		1	7.1187e-06	7.14937e-06		1	4.00625e-06	4.02616e-06
	1	3.0604e-06	3.13597e-06		1	7.06632e-06	7.15119e-06		1	3.72158e-06	4.0294e-06
	1	3.0604e-06	3.13597e-06		1	6.85937e-06	7.15205e-06		1	4.00625e-06	4.03397e-06
	1	3.02932e-06	3.13624e-06		1	6.76442e-06	7.15487e-06		1	3.78424e-06	4.04864e-06
	1	2.54453e-06	3.13624e-06		1	6.94063e-06	7.15579e-06		1	3.14812e-06	4.05076e-06
	1	2.6749e-06	3.13666e-06		1	7.12909e-06	7.1617e-06		1	3.79848e-06	4.06189e-06
	1	3.0604e-06	3.13997e-06		1	7.13178e-06	7.1624e-06		1	3.59451e-06	4.07452e-06
	1	3.0604e-06	3.13997e-06		1	6.94063e-06	7.1626e-06		1	3.73737e-06	4.07872e-06
	1	3.14236e-06	3.14236e-06		1	7.13178e-06	7.16315e-06		1	3.73737e-06	4.07872e-06
	1	3.14236e-06	3.14236e-06		1	7.13178e-06	7.16315e-06		1	3.78424e-06	4.08669e-06
	1	3.14236e-06	3.14236e-06		1	7.13178e-06	7.16315e-06		1	4.09038e-06	4.09038e-06
	1	3.14236e-06	3.14236e-06		1	6.86687e-06	7.16394e-06		1	4.09038e-06	4.09084e-06
	1	3.14236e-06	3.14236e-06		1	6.97085e-06	7.16827e-06		1	4.09038e-06	4.09088e-06
	1	3.14236e-06	3.14236e-06		1	6.89966e-06	7.17357e-06		1	3.79848e-06	4.09226e-06
	1	3.0468e-06	3.1443e-06		1	7.16334e-06	7.18089e-06		1	3.59451e-06	4.09437e-06
	1	3.0468e-06	3.1467e-06		1	7.18441e-06	7.18441e-06		1	3.59451e-06	4.09437e-06
	1	3.0468e-06	3.1467e-06		1	7.18441e-06	7.18441e-06		1	4.0829e-06	4.09649e-06
	1	3.0468e-06	3.1467e-06		1	7.18441e-06	7.18441e-06		1	3.73737e-06	4.10283e-06
	1	3.0468e-06	3.1467e-06		1	7.18441e-06	7.18672e-06		1	3.79848e-06	4.10316e-06
	1	2.20992e-06	3.1467e-06		1	7.18441e-06	7.18681e-06		1	3.59451e-06	4.10473e-06
	1	2.69238e-06	3.14784e-06		1	7.16334e-06	7.18749e-06		1	3.31578e-06	4.10473e-06
	1	2.69238e-06	3.14784e-06		1	6.19963e-06	7.18842e-06		1	3.59451e-06	4.10473e-06
	1	2.69238e-06	3.14784e-06		1	6.94063e-06	7.19131e-06		1	4.00625e-06	4.10783e-06
	1	2.58711e-06	3.14986e-06		1	6.93097e-06	7.19607e-06		1	4.00625e-06	4.10848e-06
	1	2.71467e-06	3.14986e-06		1	6.93097e-06	7.19607e-06		1	3.73737e-06	4.11282e-06
	1	2.71467e-06	3.14986e-06		1	7.18441e-06	7.19619e-06		1	4.00625e-06	4.11415e-06
	1	2.71467e-06	3.14986e-06		1	6.85937e-06	7.19958e-06		1	4.00625e-06	4.11415e-06
	1	2.71467e-06	3.15052e-06		1	6.85937e-06	7.19958e-06		1	3.72907e-06	4.12295e-06
	1	2.6749e-06	3.15732e-06		1	7.19996e-06	7.19996e-06		1	3.78424e-06	4.12406e-06
	1	3.09575e-06	3.15782e-06		1	7.19996e-06	7.20035e-06		1	2.92231e-06	4.12406e-06
	1	3.09575e-06	3.15782e-06		1	7.19996e-06	7.20035e-06		1	3.1391e-06	4.12444e-06
	1	3.09575e-06	3.15782e-06		1	7.12909e-06	7.20324e-06		1	3.75541e-06	4.12565e-06
	1	3.14236e-06	3.15857e-06		1	7.12909e-06	7.20324e-06		1	3.94229e-06	4.13228e-06
	1	3.14236e-06	3.15939e-06		1	6.64581e-06	7.20403e-06		1	3.45959e-06	4.13279e-06
	1	3.14236e-06	3.16055e-06		1	7.16334e-06	7.20427e-06		1	3.72158e-06	4.13407e-06
	1	3.14236e-06	3.16055e-06		1	7.16334e-06	7.20666e-06		1	3.5048e-06	4.13474e-06
	1	3.14236e-06	3.16055e-06		1	6.4975e-06	7.2082e-06		1	4.09038e-06	4.13662e-06
	1	3.14236e-06	3.16055e-06		1	7.18441e-06	7.2104e-06		1	3.50041e-06	4.13803e-06
	1	3.14236e-06	3.16085e-06		1	7.18441e-06	7.2104e-06		1	3.75541e-06	4.13836e-06
	1	3.14236e-06	3.16085e-06		1	7.18441e-06	7.2104e-06		1	3.75541e-06	4.13913e-06
	1	3.14236e-06	3.16085e-06		1	7.18441e-06	7.21299e-06		1	3.75541e-06	4.13913e-06
	1	3.14236e-06	3.16085e-06		1	7.19996e-06	7.21336e-06		1	4.11067e-06	4.13961e-06
	1	3.14236e-06	3.16085e-06		1	6.94063e-06	7.22041e-06		1	4.11067e-06	4.13961e-06
	1	3.0604e-06	3.16216e-06		1	6.98036e-06	7.22093e-06		1	4.13725e-06	4.14231e-06
	1	2.64926e-06	3.16526e-06		1	7.2228e-06	7.22299e-06		1	3.31578e-06	4.14692e-06
	1	2.64926e-06	3.16526e-06		1	7.2228e-06	7.223e-06		1	3.73737e-06	4.14753e-06
	1	3.0604e-06	3.16542e-06		1	7.2228e-06	7.22368e-06		1	4.13725e-06	4.14866e-06
	1	3.0604e-06	3.16542e-06		1	7.21531e-06	7.22523e-06		1	4.13725e-06	4.14866e-06
	1	2.59542e-06	3.16669e-06		1	6.94063e-06	7.22962e-06		1	4.11067e-06	4.15002e-06
	1	3.02932e-06	3.16715e-06		1	7.18441e-06	7.23012e-06		1	4.11067e-06	4.15002e-06
	1	2.69238e-06	3.16809e-06		1	6.94063e-06	7.23197e-06		1	4.11067e-06	4.15003e-06
	1	2.59542e-06	3.16809e-06		1	7.1187e-06	7.23272e-06		1	3.5048e-06	4.15366e-06
	1	2.69238e-06	3.16809e-06		1	4.81417e-06	7.23447e-06		1	3.50041e-06	4.15532e-06
	1	3.14236e-06	3.16864e-06		1	7.18441e-06	7.23583e-06		1	3.73737e-06	4.15532e-06
	1	3.14236e-06	3.16864e-06		1	7.18441e-06	7.23583e-06		1	3.73737e-06	4.15532e-06
	1	3.07788e-06	3.17043e-06		1	6.91553e-06	7.23877e-06		1	3.73737e-06	4.15532e-06
	1	3.07788e-06	3.17043e-06		1	6.34872e-06	7.23895e-06		1	3.50041e-06	4.15532e-06
	1	2.71467e-06	3.17131e-06		1	6.98036e-06	7.2393e-06		1	4.09038e-06	4.15541e-06
	1	2.73798e-06	3.17226e-06		1	7.2228e-06	7.24197e-06		1	3.75541e-06	4.16093e-06
	1	2.73798e-06	3.17226e-06		1	6.91553e-06	7.24323e-06		1	3.75541e-06	4.16093e-06
	1	2.73798e-06	3.17226e-06		1	7.21531e-06	7.24474e-06		1	3.75541e-06	4.16093e-06
	1	2.39133e-06	3.17226e-06		1	6.4975e-06	7.24668e-06		1	4.09038e-06	4.1616e-06
	1	3.0604e-06	3.18606e-06		1	7.18441e-06	7.24811e-06		1	4.09038e-06	4.1616e-06
	1	3.0604e-06	3.18606e-06		1	7.06632e-06	7.2495e-06		1	4.09038e-06	4.1616e-06
	1	3.0468e-06	3.18816e-06		1	6.72707e-06	7.25134e-06		1	4.16431e-06	4.16431e-06
	1	3.0468e-06	3.18816e-06		1	7.16334e-06	7.25251e-06		1	4.17392e-06	4.17392e-06
	1	3.0468e-06	3.18816e-06		1	7.19996e-06	7.25441e-06		1	4.17392e-06	4.17392e-06
	1	3.0468e-06	3.18816e-06		1	6.64581e-06	7.25488e-06		1	4.16431e-06	4.1748e-06
	1	3.0468e-06	3.18816e-06		1	7.12909e-06	7.26175e-06		1	4.16431e-06	4.17522e-06
	1	3.14236e-06	3.18956e-06		1	7.13178e-06	7.26334e-06		1	3.36942e-06	4.17591e-06
	1	3.14236e-06	3.18956e-06		1	7.2228e-06	7.26884e-06		1	3.54087e-06	4.17598e-06
	1	3.14236e-06	3.18956e-06		1	7.16334e-06	7.26928e-06		1	3.72158e-06	4.18143e-06
	1	3.14236e-06	3.18956e-06		1	7.16334e-06	7.2693e-06		1	3.72158e-06	4.18143e-06
	1	2.71467e-06	3.20343e-06		1	7.16334e-06	7.27677e-06		1	3.94229e-06	4.18765e-06
	1	2.71467e-06	3.20343e-06		1	7.19996e-06	7.2848e-06		1	3.1474e-06	4.19076e-06
	1	3.0468e-06	3.21329e-06		1	7.29657e-06	7.29657e-06		1	4.00625e-06	4.20076e-06
	1	3.0468e-06	3.21329e-06		1	7.29657e-06	7.29657e-06		1	4.13725e-06	4.20421e-06
	1	2.71467e-06	3.21631e-06		1	6.97085e-06	7.29676e-06		1	4.09038e-06	4.20609e-06
	1	2.73798e-06	3.21739e-06		1	7.29657e-06	7.29729e-06		1	4.09038e-06	4.20609e-06
	1	2.73798e-06	3.21739e-06		1	7.29657e-06	7.29729e-06		1	4.09038e-06	4.20609e-06
	1	2.73798e-06	3.21739e-06		1	7.29657e-06	7.29764e-06		1	3.78424e-06	4.20723e-06
	1	3.07788e-06	3.22214e-06		1	7.29657e-06	7.29764e-06		1	4.20951e-06	4.20951e-06
	1	2.59542e-06	3.22607e-06		1	7.29657e-06	7.29773e-06		1	4.20951e-06	4.20951e-06
	1	3.22612e-06	3.22637e-06		1	7.29657e-06	7.29773e-06		1	4.02357e-06	4.2101e-06
	1	3.22612e-06	3.22677e-06		1	7.2228e-06	7.29798e-06		1	3.72907e-06	4.21188e-06
	1	2.07955e-06	3.22684e-06		1	7.29657e-06	7.29927e-06		1	4.16431e-06	4.21864e-06
	1	3.0604e-06	3.22684e-06		1	7.29657e-06	7.29927e-06		1	4.20951e-06	4.22054e-06
	1	3.0604e-06	3.22684e-06		1	7.29657e-06	7.29927e-06		1	4.20951e-06	4.22054e-06
	1	3.0604e-06	3.22838e-06		1	7.29657e-06	7.29927e-06		1	4.20951e-06	4.2277e-06
	1	3.0604e-06	3.22838e-06		1	7.29657e-06	7.29927e-06		1	4.20951e-06	4.2277e-06
	1	3.0468e-06	3.22961e-06		1	7.06632e-06	7.29934e-06		1	4.20951e-06	4.2277e-06
	1	3.0468e-06	3.22961e-06		1	7.21531e-06	7.30088e-06		1	4.20951e-06	4.22866e-06
	1	3.0468e-06	3.23018e-06		1	6.93097e-06	7.30281e-06		1	4.20951e-06	4.22866e-06
	1	3.09575e-06	3.2303e-06		1	6.64581e-06	7.30346e-06		1	4.17392e-06	4.23638e-06
	1	3.09575e-06	3.2314e-06		1	7.29657e-06	7.30546e-06		1	3.78424e-06	4.23652e-06
	1	3.09575e-06	3.2314e-06		1	7.30597e-06	7.30597e-06		1	3.78424e-06	4.23652e-06
	1	3.09575e-06	3.2314e-06		1	7.21531e-06	7.30614e-06		1	3.78424e-06	4.23652e-06
	1	3.09575e-06	3.23251e-06		1	6.57462e-06	7.30993e-06		1	4.09038e-06	4.24064e-06
	1	3.09575e-06	3.23251e-06		1	7.18441e-06	7.31034e-06		1	4.09038e-06	4.24064e-06
	1	3.09575e-06	3.23251e-06		1	6.97085e-06	7.31179e-06		1	3.59451e-06	4.24162e-06
	1	3.09575e-06	3.23251e-06		1	6.97085e-06	7.31179e-06		1	3.59451e-06	4.24162e-06
	1	3.09575e-06	3.23251e-06		1	7.30597e-06	7.31207e-06		1	4.16431e-06	4.24263e-06
	1	3.09575e-06	3.23387e-06		1	7.30597e-06	7.31207e-06		1	4.20951e-06	4.24737e-06
	1	2.38783e-06	3.23387e-06		1	6.64581e-06	7.31243e-06		1	4.0829e-06	4.25122e-06
	1	3.09575e-06	3.23387e-06		1	5.21308e-06	7.31243e-06		1	4.00625e-06	4.26373e-06
	1	3.09575e-06	3.23387e-06		1	6.64581e-06	7.31243e-06		1	4.17392e-06	4.26525e-06
	1	2.73798e-06	3.23393e-06		1	6.64581e-06	7.31292e-06		1	4.11067e-06	4.27291e-06
	1	2.73798e-06	3.23393e-06		1	7.30597e-06	7.31292e-06		1	3.94229e-06	4.27902e-06
	1	2.73798e-06	3.23393e-06		1	7.30597e-06	7.31292e-06		1	4.13725e-06	4.28427e-06
	1	2.73798e-06	3.23393e-06		1	7.30597e-06	7.31548e-06		1	4.13725e-06	4.28427e-06
	1	2.59542e-06	3.23557e-06		1	7.30597e-06	7.31548e-06		1	4.13725e-06	4.28427e-06
	1	2.59542e-06	3.23557e-06		1	6.94063e-06	7.32158e-06		1	3.72907e-06	4.28501e-06
	1	2.54453e-06	3.23685e-06		1	6.94063e-06	7.32158e-06		1	4.17392e-06	4.28582e-06
	1	2.54453e-06	3.23685e-06		1	7.12909e-06	7.32337e-06		1	4.0829e-06	4.2907e-06
	1	3.15969e-06	3.23828e-06		1	7.29657e-06	7.32667e-06		1	4.0829e-06	4.2907e-06
	1	3.15969e-06	3.23828e-06		1	7.29657e-06	7.32667e-06		1	4.20951e-06	4.29141e-06
	1	2.6749e-06	3.247e-06		1	6.65588e-06	7.32676e-06		1	4.20951e-06	4.29141e-06
	1	2.5154e-06	3.247e-06		1	4.08282e-06	7.3289e-06		1	4.00625e-06	4.29154e-06
	1	2.5154e-06	3.24961e-06		1	7.29657e-06	7.33055e-06		1	4.00625e-06	4.29154e-06
	1	3.22612e-06	3.25913e-06		1	6.72707e-06	7.33086e-06		1	4.17392e-06	4.30132e-06
	1	3.22612e-06	3.25913e-06		1	7.30597e-06	7.33185e-06		1	3.78424e-06	4.30613e-06
	1	2.59542e-06	3.25992e-06		1	6.94063e-06	7.33205e-06		1	3.78424e-06	4.30613e-06
	1	2.59542e-06	3.25992e-06		1	6.94063e-06	7.33205e-06		1	4.20951e-06	4.30777e-06
	1	3.07788e-06	3.26182e-06		1	6.72707e-06	7.33311e-06		1	4.17392e-06	4.31267e-06
	1	2.69238e-06	3.26261e-06		1	7.29657e-06	7.33546e-06		1	4.02357e-06	4.31735e-06
	1	2.69238e-06	3.26261e-06		1	7.29657e-06	7.33546e-06		1	4.02357e-06	4.31735e-06
	1	2.91924e-06	3.26575e-06		1	7.13178e-06	7.34222e-06		1	4.32521e-06	4.32521e-06
	1	3.14236e-06	3.2671e-06		1	7.30597e-06	7.34771e-06		1	4.32521e-06	4.32521e-06
	1	3.14236e-06	3.2671e-06		1	7.30597e-06	7.34771e-06		1	4.32521e-06	4.32521e-06
	1	3.14236e-06	3.27009e-06		1	7.18441e-06	7.351e-06		1	4.32521e-06	4.32521e-06
	1	3.14236e-06	3.27009e-06		1	7.18441e-06	7.351e-06		1	4.13725e-06	4.32702e-06
	1	2.64926e-06	3.27098e-06		1	7.2228e-06	7.35103e-06		1	4.13725e-06	4.32702e-06
	1	3.14236e-06	3.27287e-06		1	6.97085e-06	7.35372e-06		1	4.13725e-06	4.32702e-06
	1	3.14236e-06	3.27287e-06		1	6.85937e-06	7.354e-06		1	4.13725e-06	4.32702e-06
	1	3.14236e-06	3.27287e-06		1	6.85937e-06	7.354e-06		1	4.13725e-06	4.32702e-06
	1	3.27273e-06	3.27319e-06		1	7.29657e-06	7.35775e-06		1	4.13725e-06	4.32702e-06
	1	2.97168e-06	3.27319e-06		1	7.29657e-06	7.35856e-06		1	4.02357e-06	4.32915e-06
	1	2.97168e-06	3.27695e-06		1	7.29657e-06	7.35856e-06		1	4.02357e-06	4.32915e-06
	1	2.97168e-06	3.27695e-06		1	7.06632e-06	7.361e-06		1	4.32521e-06	4.32936e-06
	1	3.14236e-06	3.2795e-06		1	7.13178e-06	7.36235e-06		1	3.72158e-06	4.32996e-06
	1	3.14236e-06	3.2795e-06		1	5.86317e-06	7.36742e-06		1	3.72907e-06	4.3304e-06
	1	3.14236e-06	3.2795e-06		1	6.93097e-06	7.36773e-06		1	4.32521e-06	4.33126e-06
	1	2.58711e-06	3.28263e-06		1	7.29657e-06	7.37026e-06		1	4.11067e-06	4.33126e-06
	1	2.58711e-06	3.28263e-06		1	7.29657e-06	7.37026e-06		1	3.43253e-06	4.33447e-06
	1	2.45581e-06	3.2856e-06		1	6.89966e-06	7.37043e-06		1	4.13725e-06	4.33447e-06
	1	3.14236e-06	3.2856e-06		1	7.29657e-06	7.37461e-06		1	4.00625e-06	4.33747e-06
	1	3.14236e-06	3.28708e-06		1	7.29657e-06	7.37461e-06		1	4.32521e-06	4.34186e-06
	1	3.02932e-06	3.29367e-06		1	7.16334e-06	7.37508e-06		1	4.32521e-06	4.34186e-06
	1	3.02932e-06	3.29367e-06		1	7.37716e-06	7.37716e-06		1	3.78424e-06	4.34343e-06
	1	3.02932e-06	3.29367e-06		1	7.37716e-06	7.37716e-06		1	4.32521e-06	4.34482e-06
	1	2.71467e-06	3.29367e-06		1	7.37716e-06	7.37716e-06		1	4.32521e-06	4.34482e-06
	1	3.22612e-06	3.29394e-06		1	7.06632e-06	7.37738e-06		1	4.20951e-06	4.3468e-06
	1	3.29502e-06	3.29502e-06		1	7.37716e-06	7.37745e-06		1	3.94229e-06	4.34963e-06
	1	3.29502e-06	3.29502e-06		1	7.37716e-06	7.37747e-06		1	4.20951e-06	4.35227e-06
	1	3.29502e-06	3.29502e-06		1	6.85937e-06	7.39196e-06		1	3.5048e-06	4.35591e-06
	1	3.29502e-06	3.29502e-06		1	7.30597e-06	7.39196e-06		1	4.16431e-06	4.35685e-06
	1	3.27273e-06	3.29691e-06		1	7.30597e-06	7.39627e-06		1	4.16431e-06	4.35685e-06
	1	3.27273e-06	3.29691e-06		1	7.06632e-06	7.39835e-06		1	3.94229e-06	4.36856e-06
	1	2.97168e-06	3.30499e-06		1	7.12909e-06	7.39893e-06		1	3.59451e-06	4.37043e-06
	1	2.97168e-06	3.30499e-06		1	7.37716e-06	7.39937e-06		1	3.59451e-06	4.37043e-06
	1	2.97168e-06	3.30499e-06		1	7.37716e-06	7.40442e-06		1	3.59451e-06	4.37043e-06
	1	2.97168e-06	3.30499e-06		1	7.40511e-06	7.40511e-06		1	4.13725e-06	4.37078e-06
	1	2.97168e-06	3.30499e-06		1	7.40511e-06	7.40511e-06		1	4.13725e-06	4.37078e-06
	1	3.25486e-06	3.30822e-06		1	7.37716e-06	7.40782e-06		1	3.94229e-06	4.38049e-06
	1	3.09575e-06	3.30831e-06		1	7.13178e-06	7.40864e-06		1	4.17392e-06	4.38968e-06
	1	3.09575e-06	3.31005e-06		1	6.72707e-06	7.41097e-06		1	4.17392e-06	4.38968e-06
	1	3.0468e-06	3.31529e-06		1	7.4098e-06	7.41466e-06		1	4.0829e-06	4.39601e-06
	1	3.09575e-06	3.31714e-06		1	7.29657e-06	7.41662e-06		1	3.94229e-06	4.398e-06
	1	3.09575e-06	3.31714e-06		1	7.29657e-06	7.41662e-06		1	4.32521e-06	4.39812e-06
	1	3.09575e-06	3.31714e-06		1	7.29657e-06	7.4211e-06		1	4.399e-06	4.399e-06
	1	3.09575e-06	3.31714e-06		1	7.18441e-06	7.42418e-06		1	3.087e-06	4.40109e-06
	1	3.09575e-06	3.31714e-06		1	7.18441e-06	7.42418e-06		1	4.20951e-06	4.40109e-06
	1	3.09575e-06	3.31965e-06		1	6.72707e-06	7.42567e-06		1	4.09038e-06	4.40273e-06
	1	3.09575e-06	3.31965e-06		1	7.37716e-06	7.42731e-06		1	4.0829e-06	4.40704e-06
	1	3.09575e-06	3.31965e-06		1	7.30597e-06	7.43246e-06		1	3.94229e-06	4.41389e-06
	1	2.64926e-06	3.32098e-06		1	7.40511e-06	7.4366e-06		1	4.41656e-06	4.4166e-06
	1	2.91924e-06	3.321e-06		1	7.29657e-06	7.44785e-06		1	4.16431e-06	4.42177e-06
	1	2.91924e-06	3.321e-06		1	7.37716e-06	7.45503e-06		1	4.16431e-06	4.42177e-06
	1	2.71467e-06	3.3227e-06		1	7.44375e-06	7.45606e-06		1	4.4263e-06	4.4263e-06
	1	3.14236e-06	3.32393e-06		1	7.29657e-06	7.46541e-06		1	3.72907e-06	4.42656e-06
	1	3.15969e-06	3.32407e-06		1	7.37716e-06	7.46736e-06		1	4.4263e-06	4.42784e-06
	1	3.0468e-06	3.32448e-06		1	7.1187e-06	7.46838e-06		1	4.4263e-06	4.42794e-06
	1	3.0468e-06	3.32448e-06		1	7.1187e-06	7.46838e-06		1	4.09038e-06	4.43408e-06
	1	3.0468e-06	3.32448e-06		1	7.18441e-06	7.47197e-06		1	4.09038e-06	4.43497e-06
	1	2.73798e-06	3.32494e-06		1	7.29657e-06	7.4723e-06		1	3.53032e-06	4.43557e-06
	1	2.73798e-06	3.32494e-06		1	7.40511e-06	7.47733e-06		1	4.16431e-06	4.43585e-06
	1	2.73798e-06	3.32494e-06		1	7.37716e-06	7.4781e-06		1	3.72158e-06	4.43796e-06
	1	2.73798e-06	3.32494e-06		1	7.06632e-06	7.48067e-06		1	4.16431e-06	4.44397e-06
	1	2.73798e-06	3.32494e-06		1	7.06632e-06	7.48067e-06		1	4.32521e-06	4.44804e-06
	1	3.29502e-06	3.325e-06		1	7.48136e-06	7.48328e-06		1	4.20951e-06	4.45011e-06
	1	3.29502e-06	3.325e-06		1	7.37716e-06	7.48431e-06		1	4.11067e-06	4.45331e-06
	1	3.07788e-06	3.32829e-06		1	6.09119e-06	7.48687e-06		1	4.4346e-06	4.4552e-06
	1	3.07788e-06	3.32829e-06		1	7.2228e-06	7.48726e-06		1	4.32521e-06	4.46004e-06
	1	3.09575e-06	3.32915e-06		1	7.21531e-06	7.48814e-06		1	4.32521e-06	4.46298e-06
	1	3.29502e-06	3.33417e-06		1	7.48136e-06	7.49308e-06		1	4.4263e-06	4.46679e-06
	1	3.29502e-06	3.33417e-06		1	7.48136e-06	7.4956e-06		1	4.4263e-06	4.47775e-06
	1	3.29502e-06	3.33417e-06		1	7.29657e-06	7.50138e-06		1	4.20951e-06	4.47867e-06
	1	3.29502e-06	3.33542e-06		1	7.49107e-06	7.50829e-06		1	4.32521e-06	4.48111e-06
	1	3.29502e-06	3.33542e-06		1	6.64581e-06	7.51348e-06		1	4.32521e-06	4.48111e-06
	1	3.29502e-06	3.33542e-06		1	7.46994e-06	7.52069e-06		1	3.72907e-06	4.49821e-06
	1	3.33581e-06	3.33581e-06		1	7.30597e-06	7.52231e-06		1	4.17392e-06	4.51915e-06
	1	3.33581e-06	3.33581e-06		1	7.37716e-06	7.52299e-06		1	4.17392e-06	4.51915e-06
	1	3.07788e-06	3.33581e-06		1	7.44375e-06	7.52736e-06		1	4.4263e-06	4.52686e-06
	1	2.91924e-06	3.33597e-06		1	7.40511e-06	7.52747e-06		1	4.4263e-06	4.52686e-06
	1	2.91924e-06	3.33597e-06		1	7.21531e-06	7.5278e-06		1	4.02357e-06	4.53093e-06
	1	3.29502e-06	3.33853e-06		1	7.16334e-06	7.52802e-06		1	4.53226e-06	4.53244e-06
	1	3.29502e-06	3.33853e-06		1	7.37716e-06	7.53149e-06		1	4.399e-06	4.54548e-06
	1	3.29502e-06	3.33853e-06		1	7.37716e-06	7.53149e-06		1	4.4263e-06	4.55165e-06
	1	3.0604e-06	3.33934e-06		1	7.37716e-06	7.53149e-06		1	4.17392e-06	4.5551e-06
	1	2.69238e-06	3.33934e-06		1	6.91553e-06	7.53832e-06		1	4.16431e-06	4.5551e-06
	1	3.0604e-06	3.33934e-06		1	6.91553e-06	7.53832e-06		1	4.4346e-06	4.55575e-06
	1	3.0604e-06	3.33934e-06		1	7.54035e-06	7.54035e-06		1	4.4263e-06	4.55831e-06
	1	3.0604e-06	3.33934e-06		1	7.54035e-06	7.54035e-06		1	4.16431e-06	4.56795e-06
	1	3.14236e-06	3.34193e-06		1	7.54035e-06	7.54035e-06		1	4.09038e-06	4.56838e-06
	1	3.14236e-06	3.34193e-06		1	6.94063e-06	7.54073e-06		1	4.4263e-06	4.58133e-06
	1	3.0468e-06	3.34315e-06		1	7.48503e-06	7.54197e-06		1	4.59622e-06	4.60461e-06
	1	3.0468e-06	3.34315e-06		1	7.37716e-06	7.55047e-06		1	3.36942e-06	4.60461e-06
	1	3.02932e-06	3.34439e-06		1	7.44375e-06	7.55099e-06		1	4.41656e-06	4.6085e-06
	1	3.02932e-06	3.34439e-06		1	7.54035e-06	7.55171e-06		1	4.4263e-06	4.61136e-06
	1	3.02932e-06	3.34439e-06		1	7.54035e-06	7.55395e-06		1	4.399e-06	4.61137e-06
	1	3.02932e-06	3.34439e-06		1	7.54035e-06	7.55395e-06		1	4.399e-06	4.61137e-06
	1	3.33581e-06	3.35039e-06		1	7.37716e-06	7.55487e-06		1	4.4346e-06	4.6147e-06
	1	3.33581e-06	3.35145e-06		1	6.76442e-06	7.5571e-06		1	4.59337e-06	4.61732e-06
	1	3.33581e-06	3.35145e-06		1	6.85937e-06	7.55846e-06		1	4.59337e-06	4.6184e-06
	1	3.0468e-06	3.35247e-06		1	7.30597e-06	7.56157e-06		1	4.59622e-06	4.61894e-06
	1	2.58711e-06	3.35247e-06		1	7.30597e-06	7.56157e-06		1	4.59622e-06	4.61894e-06
	1	3.0468e-06	3.35247e-06		1	6.94063e-06	7.56282e-06		1	4.09038e-06	4.62043e-06
	1	3.14236e-06	3.36104e-06		1	7.37716e-06	7.56541e-06		1	3.52355e-06	4.62235e-06
	1	3.14236e-06	3.36104e-06		1	6.65588e-06	7.56685e-06		1	4.17392e-06	4.623e-06
	1	2.45581e-06	3.36104e-06		1	6.97085e-06	7.5684e-06		1	4.4263e-06	4.6251e-06
	1	2.97168e-06	3.3616e-06		1	7.54035e-06	7.56918e-06		1	4.59337e-06	4.62725e-06
	1	3.29502e-06	3.36376e-06		1	7.18441e-06	7.57012e-06		1	4.59337e-06	4.62725e-06
	1	3.29502e-06	3.36376e-06		1	7.18441e-06	7.57012e-06		1	4.59337e-06	4.63281e-06
	1	3.29502e-06	3.36376e-06		1	7.44375e-06	7.58197e-06		1	4.32521e-06	4.6355e-06
	1	3.29502e-06	3.36376e-06		1	7.54035e-06	7.58344e-06		1	4.3443e-06	4.63708e-06
	1	3.29502e-06	3.36728e-06		1	5.45485e-06	7.58344e-06		1	4.3443e-06	4.63708e-06
	1	3.14236e-06	3.37109e-06		1	7.54035e-06	7.58344e-06		1	4.32521e-06	4.63864e-06
	1	3.29502e-06	3.3714e-06		1	7.46994e-06	7.58729e-06		1	4.32521e-06	4.63864e-06
	1	3.29502e-06	3.3714e-06		1	7.48503e-06	7.58835e-06		1	4.17392e-06	4.64598e-06
[truncated: 136,328 more rows]

## Sheet: SupFig4a
Supplementary Figure 4a
	sample	id	node_name	14area	param	value	sample_id	type
	190222_53_brain_SMA_488_p50	2	Primary somatosensory area, mouth, layer 6b	ISO	a	-8.25717	53	SMA
	190222_53_brain_SMA_488_p50	6	internal capsule	fiber tracts	a	-11.674	53	SMA
	190222_53_brain_SMA_488_p50	7	Principal sensory nucleus of the trigeminal	P	a	-3.81032	53	SMA
	190222_53_brain_SMA_488_p50	9	Primary somatosensory area, trunk, layer 6a	ISO	a	-13.7081	53	SMA
	190222_53_brain_SMA_488_p50	10	Superior colliculus, motor related, intermediate gray layer	MB	a	-3.57739	53	SMA
	190222_53_brain_SMA_488_p50	17	Superior colliculus, motor related, intermediate white layer	MB	a	-9.92163	53	SMA
	190222_53_brain_SMA_488_p50	19	Induseum griseum	HPF	a	-4.65104	53	SMA
	190222_53_brain_SMA_488_p50	20	Entorhinal area, lateral part, layer 2	HPF	a	-4.20976	53	SMA
	190222_53_brain_SMA_488_p50	23	Anterior amygdalar area	STR	a	-3.81308	53	SMA
	190222_53_brain_SMA_488_p50	26	Superior colliculus, motor related, deep gray layer	MB	a	-11.4279	53	SMA
	190222_53_brain_SMA_488_p50	28	Entorhinal area, lateral part, layer 6a	HPF	a	-30.3482	53	SMA
	190222_53_brain_SMA_488_p50	33	Primary visual area, layer 6a	ISO	a	-3.60278	53	SMA
	190222_53_brain_SMA_488_p50	36	Gustatory areas, layer 1	ISO	a	-4.05901	53	SMA
	190222_53_brain_SMA_488_p50	41	posteromedial visual area, layer 2/3	ISO	a	-5.72526	53	SMA
	190222_53_brain_SMA_488_p50	42	Superior colliculus, motor related, deep white layer	MB	a	-34.252	53	SMA
	190222_53_brain_SMA_488_p50	52	Entorhinal area, lateral part, layer 3	HPF	a	-11.9463	53	SMA
	190222_53_brain_SMA_488_p50	56	Nucleus accumbens	STR	a	-3.67527	53	SMA
	190222_53_brain_SMA_488_p50	68	Frontal pole, layer 1	ISO	a	-7.56285	53	SMA
	190222_53_brain_SMA_488_p50	74	Lateral visual area, layer 6a	ISO	a	-4.96862	53	SMA
	190222_53_brain_SMA_488_p50	78	middle cerebellar peduncle	fiber tracts	a	-13.1474	53	SMA
	190222_53_brain_SMA_488_p50	81	lateral ventricle	VS	a	-4.21887	53	SMA
	190222_53_brain_SMA_488_p50	83	Inferior olivary complex	MY	a	-12.291	53	SMA
	190222_53_brain_SMA_488_p50	84	Prelimbic area, layer 6a	ISO	a	-6.6256	53	SMA
	190222_53_brain_SMA_488_p50	88	Anterior hypothalamic nucleus	HY	a	-4.35816	53	SMA
	190222_53_brain_SMA_488_p50	91	Interposed nucleus	CB	a	-4.52534	53	SMA
	190222_53_brain_SMA_488_p50	96	Dorsal cochlear nucleus	MY	a	-14.0171	53	SMA
	190222_53_brain_SMA_488_p50	97	Temporal association areas, layer 1	ISO	a	-3.28132	53	SMA
	190222_53_brain_SMA_488_p50	98	subependymal zone	VS	a	-6.95224	53	SMA
	190222_53_brain_SMA_488_p50	101	Ventral cochlear nucleus	MY	a	-5.84396	53	SMA
	190222_53_brain_SMA_488_p50	108	choroid plexus	VS	a	-5.12985	53	SMA
	190222_53_brain_SMA_488_p50	113	Primary somatosensory area, lower limb, layer 2/3	ISO	a	-34.6543	53	SMA
	190222_53_brain_SMA_488_p50	114	Superior olivary complex, lateral part	P	a	-9.67299	53	SMA
	190222_53_brain_SMA_488_p50	117	optic chiasm	fiber tracts	a	-6.59342	53	SMA
	190222_53_brain_SMA_488_p50	118	Periventricular hypothalamic nucleus, intermediate part	HY	a	-1.5512	53	SMA
	190222_53_brain_SMA_488_p50	120	Agranular insular area, posterior part, layer 1	ISO	a	-11.4296	53	SMA
	190222_53_brain_SMA_488_p50	121	Lateral visual area, layer 6b	ISO	a	-2.76002	53	SMA
	190222_53_brain_SMA_488_p50	122	Superior olivary complex, periolivary region	P	a	-8.67195	53	SMA
	190222_53_brain_SMA_488_p50	123	Koelliker-Fuse subnucleus	P	a	-2.79849	53	SMA
	190222_53_brain_SMA_488_p50	125	optic tract	fiber tracts	a	-10.0758	53	SMA
	190222_53_brain_SMA_488_p50	128	Midbrain reticular nucleus	MB	a	-9.49417	53	SMA
	190222_53_brain_SMA_488_p50	129	third ventricle	VS	a	-6.56636	53	SMA
	190222_53_brain_SMA_488_p50	131	Lateral amygdalar nucleus	CTXsp	a	-4.50302	53	SMA
	190222_53_brain_SMA_488_p50	133	Periventricular hypothalamic nucleus, preoptic part	HY	a	-2.30351	53	SMA
	190222_53_brain_SMA_488_p50	136	Intermediate reticular nucleus	MY	a	-4.6373	53	SMA
	190222_53_brain_SMA_488_p50	139	Entorhinal area, lateral part, layer 5	HPF	a	-15.1391	53	SMA
	190222_53_brain_SMA_488_p50	140	cerebral aqueduct	VS	a	-9.19528	53	SMA
	190222_53_brain_SMA_488_p50	145	fourth ventricle	VS	a	-8.60195	53	SMA
	190222_53_brain_SMA_488_p50	146	Pontine reticular nucleus	P	a	-8.23656	53	SMA
	190222_53_brain_SMA_488_p50	148	Gustatory areas, layer 4	ISO	a	-1.55001	53	SMA
	190222_53_brain_SMA_488_p50	153	lateral recess	VS	a	-10.0216	53	SMA
	190222_53_brain_SMA_488_p50	156	Dorsal auditory area, layer 6a	ISO	a	-30.0621	53	SMA
	190222_53_brain_SMA_488_p50	159	Anterior olfactory nucleus	OLF	a	-40.4184	53	SMA
	190222_53_brain_SMA_488_p50	163	Agranular insular area, posterior part, layer 2/3	ISO	a	-3.51119	53	SMA
	190222_53_brain_SMA_488_p50	171	Prelimbic area, layer 1	ISO	a	-6.12816	53	SMA
	190222_53_brain_SMA_488_p50	173	Retrochiasmatic area	HY	a	-13.8357	53	SMA
	190222_53_brain_SMA_488_p50	178	Ventral part of the lateral geniculate complex	TH	a	-4.59566	53	SMA
	190222_53_brain_SMA_488_p50	180	Gustatory areas, layer 2/3	ISO	a	-7.36829	53	SMA
	190222_53_brain_SMA_488_p50	186	Lateral habenula	TH	a	-2.76002	53	SMA
	190222_53_brain_SMA_488_p50	187	Gustatory areas, layer 5	ISO	a	-17.1875	53	SMA
	190222_53_brain_SMA_488_p50	188	Accessory olfactory bulb, glomerular layer	OLF	a	-4.10153	53	SMA
	190222_53_brain_SMA_488_p50	190	pyramid	fiber tracts	a	-1.48429	53	SMA
	190222_53_brain_SMA_488_p50	194	Lateral hypothalamic area	HY	a	-3.09786	53	SMA
	190222_53_brain_SMA_488_p50	196	Accessory olfactory bulb, granular layer	OLF	a	-4.81603	53	SMA
	190222_53_brain_SMA_488_p50	201	Primary somatosensory area, barrel field, layer 2/3	ISO	a	-8.87331	53	SMA
	190222_53_brain_SMA_488_p50	202	Medial vestibular nucleus	MY	a	-1.55001	53	SMA
	190222_53_brain_SMA_488_p50	204	Accessory olfactory bulb, mitral layer	OLF	a	-44.4349	53	SMA
	190222_53_brain_SMA_488_p50	207	Area postrema	MY	a	-15.0177	53	SMA
	190222_53_brain_SMA_488_p50	209	Lateral vestibular nucleus	MY	a	-2.76002	53	SMA
	190222_53_brain_SMA_488_p50	210	Lateral mammillary nucleus	HY	a	-6.28529	53	SMA
	190222_53_brain_SMA_488_p50	211	Anterior cingulate area, dorsal part, layer 2/3	ISO	a	-9.14917	53	SMA
	190222_53_brain_SMA_488_p50	215	Anterior pretectal nucleus	MB	a	-22.7717	53	SMA
	190222_53_brain_SMA_488_p50	218	Lateral posterior nucleus of the thalamus	TH	a	-25.0452	53	SMA
	190222_53_brain_SMA_488_p50	225	Spinal vestibular nucleus	MY	a	-18.8696	53	SMA
	190222_53_brain_SMA_488_p50	229	sensory root of the trigeminal nerve	fiber tracts	a	-7.92936	53	SMA
	190222_53_brain_SMA_488_p50	233	Anterolateral visual area, layer 5	ISO	a	-15.0861	53	SMA
	190222_53_brain_SMA_488_p50	234	Temporal association areas, layer 4	ISO	a	-4.45421	53	SMA
	190222_53_brain_SMA_488_p50	249	Posterior auditory area, layer 6a	ISO	a	-9.85472	53	SMA
	190222_53_brain_SMA_488_p50	250	Lateral septal nucleus, caudal (caudodorsal) part	STR	a	-2.22627	53	SMA
	190222_53_brain_SMA_488_p50	251	Primary auditory area, layer 2/3	ISO	a	-30.0039	53	SMA
	190222_53_brain_SMA_488_p50	252	Dorsal auditory area, layer 5	ISO	a	-7.65058	53	SMA
	190222_53_brain_SMA_488_p50	257	posteromedial visual area, layer 6a	ISO	a	-7.75597	53	SMA
	190222_53_brain_SMA_488_p50	258	Lateral septal nucleus, rostral (rostroventral) part	STR	a	-4.2068	53	SMA
	190222_53_brain_SMA_488_p50	269	Posterolateral visual area, layer 2/3	ISO	a	-4.97921	53	SMA
	190222_53_brain_SMA_488_p50	271	Nucleus sagulum	MB	a	-4.48006	53	SMA
	190222_53_brain_SMA_488_p50	272	Anteroventral periventricular nucleus	HY	a	-1.55001	53	SMA
	190222_53_brain_SMA_488_p50	274	Retrosplenial area, dorsal part, layer 6a	ISO	a	-4.78733	53	SMA
	190222_53_brain_SMA_488_p50	281	Anteromedial visual area, layer 1	ISO	a	-3.70314	53	SMA
	190222_53_brain_SMA_488_p50	286	Suprachiasmatic nucleus	HY	a	-32.618	53	SMA
	190222_53_brain_SMA_488_p50	288	Orbital area, ventrolateral part, layer 2/3	ISO	a	-18.3343	53	SMA
	190222_53_brain_SMA_488_p50	289	Temporal association areas, layer 5	ISO	a	-11.5835	53	SMA
	190222_53_brain_SMA_488_p50	296	Anterior cingulate area, ventral part, layer 2/3	ISO	a	-20.5627	53	SMA
	190222_53_brain_SMA_488_p50	301	stria terminalis	fiber tracts	a	-3.03233	53	SMA
	190222_53_brain_SMA_488_p50	303	Basolateral amygdalar nucleus, anterior part	CTXsp	a	-8.74738	53	SMA
	190222_53_brain_SMA_488_p50	304	Prelimbic area, layer 2/3	ISO	a	-4.83342	53	SMA
	190222_53_brain_SMA_488_p50	305	Primary visual area, layer 6b	ISO	a	-8.64924	53	SMA
	190222_53_brain_SMA_488_p50	311	Basolateral amygdalar nucleus, posterior part	CTXsp	a	-12.4332	53	SMA
	190222_53_brain_SMA_488_p50	313	Midbrain	MB	a	-10.0722	53	SMA
	190222_53_brain_SMA_488_p50	314	Agranular insular area, posterior part, layer 6a	ISO	a	-10.6824	53	SMA
	190222_53_brain_SMA_488_p50	320	Primary motor area, Layer 1	ISO	a	-4.58723	53	SMA
	190222_53_brain_SMA_488_p50	325	Suprageniculate nucleus	TH	a	-8.1786	53	SMA
	190222_53_brain_SMA_488_p50	326	superior cerebelar peduncles	fiber tracts	a	-1.48429	53	SMA
	190222_53_brain_SMA_488_p50	327	Basomedial amygdalar nucleus, anterior part	CTXsp	a	-13.9309	53	SMA
	190222_53_brain_SMA_488_p50	328	Agranular insular area, dorsal part, layer 2/3	ISO	a	-16.7574	53	SMA
	190222_53_brain_SMA_488_p50	334	Basomedial amygdalar nucleus, posterior part	CTXsp	a	-8.40205	53	SMA
	190222_53_brain_SMA_488_p50	335	Perirhinal area, layer 6a	ISO	a	-1.5512	53	SMA
	190222_53_brain_SMA_488_p50	342	Substantia innominata	PAL	a	-19.7677	53	SMA
	190222_53_brain_SMA_488_p50	344	Agranular insular area, posterior part, layer 5	ISO	a	-19.8203	53	SMA
	190222_53_brain_SMA_488_p50	347	Subparaventricular zone	HY	a	-4.40828	53	SMA
	190222_53_brain_SMA_488_p50	349	supraoptic commissures	fiber tracts	a	-3.16469	53	SMA
	190222_53_brain_SMA_488_p50	354	Medulla	MY	a	-3.93393	53	SMA
	190222_53_brain_SMA_488_p50	363	Prelimbic area, layer 5	ISO	a	-4.38303	53	SMA
	190222_53_brain_SMA_488_p50	374	Substantia nigra, compact part	MB	a	-3.13893	53	SMA
	190222_53_brain_SMA_488_p50	381	Substantia nigra, reticular part	MB	a	-52.2983	53	SMA
	190222_53_brain_SMA_488_p50	382	Field CA1	HPF	a	-4.31896	53	SMA
	190222_53_brain_SMA_488_p50	390	Supraoptic nucleus	HY	a	-51.5297	53	SMA
	190222_53_brain_SMA_488_p50	401	Anteromedial visual area, layer 4	ISO	a	-3.77405	53	SMA
	190222_53_brain_SMA_488_p50	403	Medial amygdalar nucleus	STR	a	-5.72984	53	SMA
	190222_53_brain_SMA_488_p50	412	Orbital area, lateral part, layer 2/3	ISO	a	-25.3882	53	SMA
	190222_53_brain_SMA_488_p50	421	Lateral visual area, layer 1	ISO	a	-4.20599	53	SMA
	190222_53_brain_SMA_488_p50	423	Field CA2	HPF	a	-11.9898	53	SMA
	190222_53_brain_SMA_488_p50	427	Ectorhinal area/Layer 2/3	ISO	a	-5.01513	53	SMA
	190222_53_brain_SMA_488_p50	429	Spinal nucleus of the trigeminal, caudal part	MY	a	-12.0839	53	SMA
	190222_53_brain_SMA_488_p50	430	Retrosplenial area, ventral part, layer 2/3	ISO	a	-6.58557	53	SMA
	190222_53_brain_SMA_488_p50	433	Anteromedial visual area, layer 5	ISO	a	-4.78059	53	SMA
	190222_53_brain_SMA_488_p50	434	Retrosplenial area, dorsal part, layer 2/3	ISO	a	-17.0927	53	SMA
	190222_53_brain_SMA_488_p50	436	columns of the fornix	fiber tracts	a	-8.23668	53	SMA
	190222_53_brain_SMA_488_p50	437	Spinal nucleus of the trigeminal, interpolar part	MY	a	-2.74201	53	SMA
	190222_53_brain_SMA_488_p50	440	Orbital area, lateral part, layer 6a	ISO	a	-4.03349	53	SMA
	190222_53_brain_SMA_488_p50	442	Retrosplenial area, dorsal part, layer 1	ISO	a	-11.2853	53	SMA
	190222_53_brain_SMA_488_p50	443	dorsal hippocampal commissure	fiber tracts	a	-17.1937	53	SMA
	190222_53_brain_SMA_488_p50	445	Spinal nucleus of the trigeminal, oral part	MY	a	-2.11515	53	SMA
	190222_53_brain_SMA_488_p50	448	Orbital area, lateral part, layer 1	ISO	a	-20.2105	53	SMA
	190222_53_brain_SMA_488_p50	450	Primary somatosensory area, upper limb, layer 1	ISO	a	-14.3064	53	SMA
	190222_53_brain_SMA_488_p50	451	Basolateral amygdalar nucleus, ventral part	CTXsp	a	-7.72655	53	SMA
	190222_53_brain_SMA_488_p50	456	Posterior auditory area, layer 6b	ISO	a	-4.47946	53	SMA
	190222_53_brain_SMA_488_p50	463	Field CA3	HPF	a	-15.5853	53	SMA
	190222_53_brain_SMA_488_p50	466	alveus	fiber tracts	a	-38.5379	53	SMA
	190222_53_brain_SMA_488_p50	469	posteromedial visual area, layer 6b	ISO	a	-8.46577	53	SMA
	190222_53_brain_SMA_488_p50	477	Striatum	STR	a	-14.2218	53	SMA
	190222_53_brain_SMA_488_p50	478	Primary somatosensory area, lower limb, layer 6a	ISO	a	-4.44679	53	SMA
	190222_53_brain_SMA_488_p50	482	brachium of the inferior colliculus	fiber tracts	a	-6.59417	53	SMA
	190222_53_brain_SMA_488_p50	483	Medial habenula	TH	a	-4.03388	53	SMA
	190222_53_brain_SMA_488_p50	484	Orbital area, medial part, layer 1	ISO	a	-8.67429	53	SMA
	190222_53_brain_SMA_488_p50	488	Orbital area, lateral part, layer 6b	ISO	a	-4.6381	53	SMA
	190222_53_brain_SMA_488_p50	501	posteromedial visual area, layer 4	ISO	a	-3.64292	53	SMA
	190222_53_brain_SMA_488_p50	502	Subiculum	HPF	a	-4.73884	53	SMA
	190222_53_brain_SMA_488_p50	507	Main olfactory bulb	OLF	a	-6.0528	53	SMA
	190222_53_brain_SMA_488_p50	510	Primary somatosensory area, lower limb, layer 6b	ISO	a	-1.5512	53	SMA
	190222_53_brain_SMA_488_p50	512	Cerebellum	CB	a	-39.2473	53	SMA
	190222_53_brain_SMA_488_p50	515	Medial preoptic nucleus	HY	a	-2.11324	53	SMA
	190222_53_brain_SMA_488_p50	520	Ventral auditory area, layer 6a	ISO	a	-3.09299	53	SMA
	190222_53_brain_SMA_488_p50	523	Medial preoptic area	HY	a	-7.67493	53	SMA
	190222_53_brain_SMA_488_p50	525	Supramammillary nucleus	HY	a	-5.18857	53	SMA
	190222_53_brain_SMA_488_p50	526	Entorhinal area, medial part, dorsal zone, layer 1	HPF	a	-4.27366	53	SMA
	190222_53_brain_SMA_488_p50	527	Dorsal auditory area, layer 1	ISO	a	-32.5444	53	SMA
	190222_53_brain_SMA_488_p50	534	Supratrigeminal nucleus	P	a	-27.6389	53	SMA
	190222_53_brain_SMA_488_p50	538	dorsal limb	fiber tracts	a	-5.01056	53	SMA
	190222_53_brain_SMA_488_p50	540	Perirhinal area, layer 1	ISO	a	-5.16409	53	SMA
	190222_53_brain_SMA_488_p50	542	Retrosplenial area, ventral part, layer 1	ISO	a	-21.4705	53	SMA
	190222_53_brain_SMA_488_p50	543	Entorhinal area, medial part, dorsal zone, layer 2	HPF	a	-12.715	53	SMA
	190222_53_brain_SMA_488_p50	544	Central amygdalar nucleus, capsular part	STR	a	-3.591	53	SMA
	190222_53_brain_SMA_488_p50	549	Thalamus	TH	a	-4.00634	53	SMA
	190222_53_brain_SMA_488_p50	551	Central amygdalar nucleus, lateral part	STR	a	-5.99326	53	SMA
	190222_53_brain_SMA_488_p50	556	Infralimbic area, layer 2/3	ISO	a	-5.91171	53	SMA
	190222_53_brain_SMA_488_p50	558	Primary somatosensory area, nose, layer 1	ISO	a	-8.71653	53	SMA
	190222_53_brain_SMA_488_p50	559	Central amygdalar nucleus, medial part	STR	a	-10.3894	53	SMA
	190222_53_brain_SMA_488_p50	564	Medial septal nucleus	PAL	a	-17.2323	53	SMA
	190222_53_brain_SMA_488_p50	565	posteromedial visual area, layer 5	ISO	a	-3.03181	53	SMA
	190222_53_brain_SMA_488_p50	566	Postpiriform transition area	OLF	a	-9.66363	53	SMA
	190222_53_brain_SMA_488_p50	573	Lateral visual area, layer 4	ISO	a	-8.20351	53	SMA
	190222_53_brain_SMA_488_p50	574	Tegmental reticular nucleus	P	a	-6.86657	53	SMA
	190222_53_brain_SMA_488_p50	577	Primary somatosensory area, upper limb, layer 4	ISO	a	-11.3128	53	SMA
	190222_53_brain_SMA_488_p50	579	external capsule	fiber tracts	a	-11.2826	53	SMA
	190222_53_brain_SMA_488_p50	580	Nucleus of the brachium of the inferior colliculus	MB	a	-3.02618	53	SMA
	190222_53_brain_SMA_488_p50	582	Orbital area, medial part, layer 2/3	ISO	a	-20.4422	53	SMA
	190222_53_brain_SMA_488_p50	583	Claustrum	CTXsp	a	-15.1639	53	SMA
	190222_53_brain_SMA_488_p50	588	Anterior cingulate area, ventral part, layer 1	ISO	a	-4.19115	53	SMA
	190222_53_brain_SMA_488_p50	590	Retrosplenial area, ventral part, layer 6a	ISO	a	-4.7512	53	SMA
	190222_53_brain_SMA_488_p50	593	Primary visual area, layer 1	ISO	a	-4.95592	53	SMA
	190222_53_brain_SMA_488_p50	596	Diagonal band nucleus	PAL	a	-22.5553	53	SMA
	190222_53_brain_SMA_488_p50	597	Taenia tecta, dorsal part	OLF	a	-5.34254	53	SMA
	190222_53_brain_SMA_488_p50	598	Ventral auditory area, layer 6b	ISO	a	-3.04754	53	SMA
	190222_53_brain_SMA_488_p50	600	Dorsal auditory area, layer 2/3	ISO	a	-4.58593	53	SMA
	190222_53_brain_SMA_488_p50	601	Anterolateral visual area, layer 6a	ISO	a	-3.33337	53	SMA
	190222_53_brain_SMA_488_p50	603	fimbria	fiber tracts	a	-23.2478	53	SMA
	190222_53_brain_SMA_488_p50	605	Taenia tecta, ventral part	OLF	a	-3.75471	53	SMA
	190222_53_brain_SMA_488_p50	608	Orbital area, ventrolateral part, layer 6a	ISO	a	-4.02202	53	SMA
	190222_53_brain_SMA_488_p50	610	Retrosplenial area, dorsal part, layer 5	ISO	a	-35.4745	53	SMA
	190222_53_brain_SMA_488_p50	611	habenular commissure	fiber tracts	a	-12.3519	53	SMA
	190222_53_brain_SMA_488_p50	612	Nucleus of the lateral lemniscus	P	a	-9.81297	53	SMA
	190222_53_brain_SMA_488_p50	613	Lateral visual area, layer 5	ISO	a	-35.9598	53	SMA
	190222_53_brain_SMA_488_p50	614	Tuberal nucleus	HY	a	-19.7778	53	SMA
	190222_53_brain_SMA_488_p50	616	Cuneiform nucleus	MB	a	-4.30136	53	SMA
	190222_53_brain_SMA_488_p50	620	Orbital area, medial part, layer 5	ISO	a	-3.75287	53	SMA
	190222_53_brain_SMA_488_p50	621	Motor nucleus of trigeminal	P	a	-14.245	53	SMA
	190222_53_brain_SMA_488_p50	625	Primary somatosensory area, upper limb, layer 5	ISO	a	-3.18389	53	SMA
	190222_53_brain_SMA_488_p50	628	Nucleus of the optic tract	MB	a	-4.50282	53	SMA
	190222_53_brain_SMA_488_p50	630	Orbital area, lateral part, layer 5	ISO	a	-7.61098	53	SMA
	190222_53_brain_SMA_488_p50	632	Dentate gyrus, granule cell layer	HPF	a	-4.08176	53	SMA
	190222_53_brain_SMA_488_p50	634	Nucleus of the posterior commissure	MB	a	-1.5512	53	SMA
	190222_53_brain_SMA_488_p50	638	Gustatory areas, layer 6a	ISO	a	-4.57169	53	SMA
	190222_53_brain_SMA_488_p50	639	Cortical amygdalar area, anterior part	OLF	a	-4.44121	53	SMA
	190222_53_brain_SMA_488_p50	643	Posterior auditory area, layer 2/3	ISO	a	-4.33701	53	SMA
	190222_53_brain_SMA_488_p50	648	Primary motor area, Layer 5	ISO	a	-25.8951	53	SMA
	190222_53_brain_SMA_488_p50	651	Nucleus of the solitary tract	MY	a	-10.6282	53	SMA
	190222_53_brain_SMA_488_p50	654	Primary somatosensory area, nose, layer 4	ISO	a	-28.1547	53	SMA
	190222_53_brain_SMA_488_p50	655	Cortical amygdalar area, posterior part, lateral zone	OLF	a	-8.00308	53	SMA
	190222_53_brain_SMA_488_p50	656	Secondary motor area, layer 1	ISO	a	-7.04421	53	SMA
	190222_53_brain_SMA_488_p50	657	Primary somatosensory area, mouth, layer 2/3	ISO	a	-10.9737	53	SMA
	190222_53_brain_SMA_488_p50	658	lateral lemniscus	fiber tracts	a	-5	53	SMA
	190222_53_brain_SMA_488_p50	662	Gustatory areas, layer 6b	ISO	a	-1.5512	53	SMA
	190222_53_brain_SMA_488_p50	663	Cortical amygdalar area, posterior part, medial zone	OLF	a	-8.05685	53	SMA
	190222_53_brain_SMA_488_p50	664	Entorhinal area, medial part, dorsal zone, layer 3	HPF	a	-5.42486	53	SMA
	190222_53_brain_SMA_488_p50	665	lateral olfactory tract, body	fiber tracts	a	-21.1122	53	SMA
	190222_53_brain_SMA_488_p50	667	Frontal pole, layer 2/3	ISO	a	-3.64419	53	SMA
	190222_53_brain_SMA_488_p50	670	Primary somatosensory area, trunk, layer 2/3	ISO	a	-17.2642	53	SMA
	190222_53_brain_SMA_488_p50	671	Retrosplenial area, lateral agranular part, layer 1	ISO	a	-4.11176	53	SMA
	190222_53_brain_SMA_488_p50	672	Caudoputamen	STR	a	-4.88079	53	SMA
	190222_53_brain_SMA_488_p50	675	Agranular insular area, ventral part, layer 6a	ISO	a	-4.70396	53	SMA
	190222_53_brain_SMA_488_p50	678	Dorsal auditory area, layer 4	ISO	a	-13.1256	53	SMA
	190222_53_brain_SMA_488_p50	680	Orbital area, ventrolateral part, layer 6b	ISO	a	-3.4008	53	SMA
	190222_53_brain_SMA_488_p50	687	Retrosplenial area, ventral part, layer 5	ISO	a	-15.3926	53	SMA
	190222_53_brain_SMA_488_p50	693	Ventromedial hypothalamic nucleus	HY	a	-1.5512	53	SMA
	190222_53_brain_SMA_488_p50	694	Agranular insular area, ventral part, layer 2/3	ISO	a	-4.00282	53	SMA
	190222_53_brain_SMA_488_p50	696	Posterior auditory area, layer 1	ISO	a	-16.4114	53	SMA
	190222_53_brain_SMA_488_p50	697	medial lemniscus	fiber tracts	a	-1.5512	53	SMA
	190222_53_brain_SMA_488_p50	698	Olfactory areas	OLF	a	-3.25008	53	SMA
	190222_53_brain_SMA_488_p50	702	Primary somatosensory area, nose, layer 5	ISO	a	-13.5027	53	SMA
	190222_53_brain_SMA_488_p50	703	Cortical subplate	CTXsp	a	-38.5444	53	SMA
	190222_53_brain_SMA_488_p50	704	Agranular insular area, ventral part, layer 1	ISO	a	-5.18655	53	SMA
	190222_53_brain_SMA_488_p50	707	Infralimbic area, layer 1	ISO	a	-3.44414	53	SMA
	190222_53_brain_SMA_488_p50	711	Cuneate nucleus	MY	a	-7.98407	53	SMA
	190222_53_brain_SMA_488_p50	721	Primary visual area, layer 4	ISO	a	-5.06632	53	SMA
	190222_53_brain_SMA_488_p50	727	Entorhinal area, medial part, dorsal zone, layer 5	HPF	a	-4.74867	53	SMA
	190222_53_brain_SMA_488_p50	728	arbor vitae	fiber tracts	a	-4.71	53	SMA
	190222_53_brain_SMA_488_p50	729	Temporal association areas, layer 6a	ISO	a	-9.85055	53	SMA
	190222_53_brain_SMA_488_p50	732	Medial mammillary nucleus, median part	HY	a	-1.48429	53	SMA
	190222_53_brain_SMA_488_p50	735	Primary auditory area, layer 1	ISO	a	-7.93063	53	SMA
	190222_53_brain_SMA_488_p50	743	Entorhinal area, medial part, dorsal zone, layer 6	HPF	a	-4.57399	53	SMA
	190222_53_brain_SMA_488_p50	750	Posterolateral visual area, layer 1	ISO	a	-27.7633	53	SMA
	190222_53_brain_SMA_488_p50	754	Olfactory tubercle	STR	a	-3.96905	53	SMA
	190222_53_brain_SMA_488_p50	755	Ventral auditory area, layer 2/3	ISO	a	-4.61098	53	SMA
	190222_53_brain_SMA_488_p50	759	Posterior auditory area, layer 4	ISO	a	-1.55001	53	SMA
	190222_53_brain_SMA_488_p50	767	Secondary motor area, layer 5	ISO	a	-2.79051	53	SMA
	190222_53_brain_SMA_488_p50	771	Pons	P	a	-4.15149	53	SMA
	190222_53_brain_SMA_488_p50	772	Anterior cingulate area, ventral part, layer 5	ISO	a	-9.70841	53	SMA
	190222_53_brain_SMA_488_p50	773	Hypoglossal nucleus	MY	a	-3.99472	53	SMA
	190222_53_brain_SMA_488_p50	774	Retrosplenial area, lateral agranular part, layer 5	ISO	a	-6.4727	53	SMA
	190222_53_brain_SMA_488_p50	778	Primary visual area, layer 5	ISO	a	-16.9449	53	SMA
	190222_53_brain_SMA_488_p50	780	Posterior amygdalar nucleus	CTXsp	a	-4.55356	53	SMA
	190222_53_brain_SMA_488_p50	783	Agranular insular area, dorsal part, layer 6a	ISO	a	-7.77507	53	SMA
	190222_53_brain_SMA_488_p50	786	Temporal association areas, layer 6b	ISO	a	-19.6499	53	SMA
	190222_53_brain_SMA_488_p50	788	Piriform-amygdalar area	OLF	a	-4.43221	53	SMA
	190222_53_brain_SMA_488_p50	791	Posterior auditory area, layer 5	ISO	a	-10.9932	53	SMA
	190222_53_brain_SMA_488_p50	794	spinal tract of the trigeminal nerve	fiber tracts	a	-13.7727	53	SMA
	190222_53_brain_SMA_488_p50	795	Periaqueductal gray	MB	a	-12.9641	53	SMA
	190222_53_brain_SMA_488_p50	800	Agranular insular area, ventral part, layer 5	ISO	a	-12.446	53	SMA
	190222_53_brain_SMA_488_p50	803	Pallidum	PAL	a	-2.27051	53	SMA
	190222_53_brain_SMA_488_p50	805	posteromedial visual area, layer 1	ISO	a	-9.00996	53	SMA
	190222_53_brain_SMA_488_p50	806	Supplemental somatosensory area, layer 2/3	ISO	a	-33.4184	53	SMA
	190222_53_brain_SMA_488_p50	810	Anterior cingulate area, ventral part, 6a	ISO	a	-10.2039	53	SMA
	190222_53_brain_SMA_488_p50	811	Inferior colliculus, central nucleus	MB	a	-5.0537	53	SMA
	190222_53_brain_SMA_488_p50	814	Dorsal peduncular area	OLF	a	-5.04802	53	SMA
	190222_53_brain_SMA_488_p50	816	Primary auditory area, layer 4	ISO	a	-21.3874	53	SMA
	190222_53_brain_SMA_488_p50	820	Inferior colliculus, dorsal nucleus	MB	a	-12.1372	53	SMA
	190222_53_brain_SMA_488_p50	821	Primary visual area, layer 2/3	ISO	a	-16.0036	53	SMA
	190222_53_brain_SMA_488_p50	827	Infralimbic area, layer 5	ISO	a	-26.6242	53	SMA
	190222_53_brain_SMA_488_p50	828	Inferior colliculus, external nucleus	MB	a	-5.42937	53	SMA
	190222_53_brain_SMA_488_p50	831	Agranular insular area, dorsal part, layer 6b	ISO	a	-1.55001	53	SMA
	190222_53_brain_SMA_488_p50	834	Superior colliculus, zonal layer	MB	a	-20.9572	53	SMA
	190222_53_brain_SMA_488_p50	836	Ectorhinal area/Layer 1	ISO	a	-2.84645	53	SMA
	190222_53_brain_SMA_488_p50	838	Primary somatosensory area, nose, layer 2/3	ISO	a	-4.4924	53	SMA
	190222_53_brain_SMA_488_p50	841	trapezoid body	fiber tracts	a	-10.3715	53	SMA
	190222_53_brain_SMA_488_p50	842	Superior colliculus, superficial gray layer	MB	a	-5.13601	53	SMA
	190222_53_brain_SMA_488_p50	843	Parasubiculum	HPF	a	-4.42984	53	SMA
	190222_53_brain_SMA_488_p50	844	Primary motor area, Layer 6a	ISO	a	-11.9791	53	SMA
	190222_53_brain_SMA_488_p50	846	Dentate nucleus	CB	a	-25.403	53	SMA
	190222_53_brain_SMA_488_p50	847	Primary auditory area, layer 5	ISO	a	-6.95922	53	SMA
	190222_53_brain_SMA_488_p50	851	Superior colliculus, optic layer	MB	a	-8.94561	53	SMA
	190222_53_brain_SMA_488_p50	852	Parvicellular reticular nucleus	MY	a	-25.6851	53	SMA
	190222_53_brain_SMA_488_p50	854	Primary somatosensory area, upper limb, layer 2/3	ISO	a	-7.99315	53	SMA
	190222_53_brain_SMA_488_p50	857	Visceral area, layer 6a	ISO	a	-4.52338	53	SMA
	190222_53_brain_SMA_488_p50	862	Supplemental somatosensory area, layer 6a	ISO	a	-7.9703	53	SMA
	190222_53_brain_SMA_488_p50	863	rubrospinal tract	fiber tracts	a	-34.716	53	SMA
	190222_53_brain_SMA_488_p50	866	ventral spinocerebellar tract	fiber tracts	a	-4.64268	53	SMA
	190222_53_brain_SMA_488_p50	867	Parabrachial nucleus	P	a	-12.9363	53	SMA
	190222_53_brain_SMA_488_p50	869	Posterolateral visual area, layer 4	ISO	a	-11.1223	53	SMA
	190222_53_brain_SMA_488_p50	873	Supplemental somatosensory area, layer 1	ISO	a	-27.7741	53	SMA
	190222_53_brain_SMA_488_p50	878	Primary somatosensory area, mouth, layer 1	ISO	a	-4.10658	53	SMA
	190222_53_brain_SMA_488_p50	882	Primary motor area, Layer 6b	ISO	a	-13.9785	53	SMA
	190222_53_brain_SMA_488_p50	888	Perirhinal area, layer 2/3	ISO	a	-7.73992	53	SMA
	190222_53_brain_SMA_488_p50	889	Primary somatosensory area, nose, layer 6a	ISO	a	-5.56153	53	SMA
	190222_53_brain_SMA_488_p50	893	Supplemental somatosensory area, layer 6b	ISO	a	-15.7293	53	SMA
	190222_53_brain_SMA_488_p50	897	Visceral area, layer 1	ISO	a	-22.5034	53	SMA
	190222_53_brain_SMA_488_p50	900	anterior commissure, olfactory limb	fiber tracts	a	-17.7067	53	SMA
	190222_53_brain_SMA_488_p50	902	Posterolateral visual area, layer 5	ISO	a	-11.9277	53	SMA
	190222_53_brain_SMA_488_p50	905	Anterolateral visual area, layer 2/3	ISO	a	-3.70787	53	SMA
	190222_53_brain_SMA_488_p50	906	Retrosplenial area, lateral agranular part, layer 6a	ISO	a	-6.44416	53	SMA
	190222_53_brain_SMA_488_p50	910	Orbital area, medial part, layer 6a	ISO	a	-3.6625	53	SMA
	190222_53_brain_SMA_488_p50	912	Lingula (I)	CB	a	-16.1804	53	SMA
	190222_53_brain_SMA_488_p50	916	brachium of the superior colliculus	fiber tracts	a	-6.63718	53	SMA
	190222_53_brain_SMA_488_p50	919	Anterior cingulate area, dorsal part, layer 6a	ISO	a	-25.3294	53	SMA
	190222_53_brain_SMA_488_p50	924	cerebal peduncle	fiber tracts	a	-6.73023	53	SMA
	190222_53_brain_SMA_488_p50	927	Anterior cingulate area, dorsal part, layer 6b	ISO	a	-2.76002	53	SMA
	190222_53_brain_SMA_488_p50	929	Primary somatosensory area, nose, layer 6b	ISO	a	-3.88848	53	SMA
	190222_53_brain_SMA_488_p50	931	Pontine gray	P	a	-11.5593	53	SMA
	190222_53_brain_SMA_488_p50	935	Anterior cingulate area, dorsal part, layer 1	ISO	a	-14.3546	53	SMA
	190222_53_brain_SMA_488_p50	936	Declive (VI)	CB	a	-7.26766	53	SMA
	190222_53_brain_SMA_488_p50	940	cingulum bundle	fiber tracts	a	-22.1675	53	SMA
	190222_53_brain_SMA_488_p50	943	Primary motor area, Layer 2/3	ISO	a	-24.5407	53	SMA
	190222_53_brain_SMA_488_p50	944	Folium-tuber vermis (VII)	CB	a	-11.6537	53	SMA
	190222_53_brain_SMA_488_p50	945	Primary somatosensory area, upper limb, layer 6a	ISO	a	-3.91953	53	SMA
	190222_53_brain_SMA_488_p50	946	Posterior hypothalamic nucleus	HY	a	-2.99957	53	SMA
	190222_53_brain_SMA_488_p50	949	vomeronasal nerve	fiber tracts	a	-32.0125	53	SMA
	190222_53_brain_SMA_488_p50	950	Primary somatosensory area, mouth, layer 4	ISO	a	-5.11325	53	SMA
	190222_53_brain_SMA_488_p50	951	Pyramus (VIII)	CB	a	-5.12275	53	SMA
	190222_53_brain_SMA_488_p50	952	Endopiriform nucleus, dorsal part	CTXsp	a	-8.57787	53	SMA
	190222_53_brain_SMA_488_p50	954	Primary auditory area, layer 6a	ISO	a	-5.6843	53	SMA
	190222_53_brain_SMA_488_p50	955	Lateral reticular nucleus, magnocellular part	MY	a	-1.5512	53	SMA
	190222_53_brain_SMA_488_p50	956	corpus callosum, anterior forceps	fiber tracts	a	-11.1658	53	SMA
	190222_53_brain_SMA_488_p50	957	Uvula (IX)	CB	a	-16.1546	53	SMA
	190222_53_brain_SMA_488_p50	959	Ventral auditory area, layer 1	ISO	a	-3.60828	53	SMA
	190222_53_brain_SMA_488_p50	961	Piriform area	OLF	a	-5.98335	53	SMA
	190222_53_brain_SMA_488_p50	962	Secondary motor area, layer 2/3	ISO	a	-4.30176	53	SMA
	190222_53_brain_SMA_488_p50	965	Retrosplenial area, lateral agranular part, layer 2/3	ISO	a	-6.58714	53	SMA
	190222_53_brain_SMA_488_p50	966	Endopiriform nucleus, ventral part	CTXsp	a	-3.0456	53	SMA
	190222_53_brain_SMA_488_p50	968	Nodulus (X)	CB	a	-8.14011	53	SMA
	190222_53_brain_SMA_488_p50	969	Orbital area, ventrolateral part, layer 1	ISO	a	-4.75017	53	SMA
	190222_53_brain_SMA_488_p50	971	corpus callosum, posterior forceps	fiber tracts	a	-12.4776	53	SMA
	190222_53_brain_SMA_488_p50	973	Lateral visual area, layer 2/3	ISO	a	-3.94177	53	SMA
	190222_53_brain_SMA_488_p50	974	Primary somatosensory area, mouth, layer 5	ISO	a	-6.4909	53	SMA
	190222_53_brain_SMA_488_p50	976	Lobule II	CB	a	-1.5512	53	SMA
	190222_53_brain_SMA_488_p50	977	Ectorhinal area/Layer 6a	ISO	a	-2.0469	53	SMA
	190222_53_brain_SMA_488_p50	978	Paragigantocellular reticular nucleus, lateral part	MY	a	-4.72238	53	SMA
	190222_53_brain_SMA_488_p50	981	Primary somatosensory area, barrel field, layer 1	ISO	a	-5.02467	53	SMA
	190222_53_brain_SMA_488_p50	982	Fasciola cinerea	HPF	a	-4.40965	53	SMA
	190222_53_brain_SMA_488_p50	984	Lobule III	CB	a	-6.2038	53	SMA
	190222_53_brain_SMA_488_p50	986	corpus callosum, splenium	fiber tracts	a	-4.60334	53	SMA
	190222_53_brain_SMA_488_p50	988	Ectorhinal area/Layer 5	ISO	a	-31.1134	53	SMA
	190222_53_brain_SMA_488_p50	989	Fastigial nucleus	CB	a	-1.5512	53	SMA
	190222_53_brain_SMA_488_p50	990	Ventral auditory area, layer 4	ISO	a	-6.88184	53	SMA
	190222_53_brain_SMA_488_p50	996	Agranular insular area, dorsal part, layer 1	ISO	a	-9.98515	53	SMA
	190222_53_brain_SMA_488_p50	1005	Primary auditory area, layer 6b	ISO	a	-5.37053	53	SMA
	190222_53_brain_SMA_488_p50	1006	Primary somatosensory area, trunk, layer 1	ISO	a	-6.63374	53	SMA
	190222_53_brain_SMA_488_p50	1007	Simple lobule	CB	a	-4.12241	53	SMA
	190222_53_brain_SMA_488_p50	1009	fiber tracts	fiber tracts	a	-3.72395	53	SMA
	190222_53_brain_SMA_488_p50	1010	Visceral area, layer 4	ISO	a	-8.79402	53	SMA
	190222_53_brain_SMA_488_p50	1015	Anterior cingulate area, dorsal part, layer 5	ISO	a	-4.52133	53	SMA
	190222_53_brain_SMA_488_p50	1016	olfactory nerve layer of main olfactory bulb	fiber tracts	a	-10.257	53	SMA
	190222_53_brain_SMA_488_p50	1020	Posterior complex of the thalamus	TH	a	-1.5512	53	SMA
	190222_53_brain_SMA_488_p50	1021	Secondary motor area, layer 6a	ISO	a	-31.5851	53	SMA
	190222_53_brain_SMA_488_p50	1022	Globus pallidus, external segment	PAL	a	-4.76288	53	SMA
	190222_53_brain_SMA_488_p50	1023	Ventral auditory area, layer 5	ISO	a	-4.47836	53	SMA
	190222_53_brain_SMA_488_p50	1025	Paramedian lobule	CB	a	-4.34992	53	SMA
	190222_53_brain_SMA_488_p50	1029	Posterior limiting nucleus of the thalamus	TH	a	-4.02818	53	SMA
	190222_53_brain_SMA_488_p50	1030	Primary somatosensory area, lower limb, layer 1	ISO	a	-6.00277	53	SMA
	190222_53_brain_SMA_488_p50	1033	Copula pyramidis	CB	a	-2.89703	53	SMA
	190222_53_brain_SMA_488_p50	1035	Supplemental somatosensory area, layer 4	ISO	a	-3.32766	53	SMA
	190222_53_brain_SMA_488_p50	1037	Postsubiculum	HPF	a	-4.09492	53	SMA
	190222_53_brain_SMA_488_p50	1038	Primary somatosensory area, barrel field, layer 6a	ISO	a	-3.20822	53	SMA
	190222_53_brain_SMA_488_p50	1039	Gracile nucleus	MY	a	-32.2494	53	SMA
	190222_53_brain_SMA_488_p50	1041	Paraflocculus	CB	a	-11.824	53	SMA
	190222_53_brain_SMA_488_p50	1043	crossed tectospinal pathway	fiber tracts	a	-8.63751	53	SMA
	190222_53_brain_SMA_488_p50	1044	Peripeduncular nucleus	TH	a	-2.76002	53	SMA
	190222_53_brain_SMA_488_p50	1045	Ectorhinal area/Layer 6b	ISO	a	-2.3533	53	SMA
	190222_53_brain_SMA_488_p50	1046	Anteromedial visual area, layer 6a	ISO	a	-2.53357	53	SMA
	190222_53_brain_SMA_488_p50	1047	Primary somatosensory area, barrel field, layer 4	ISO	a	-4.97017	53	SMA
	190222_53_brain_SMA_488_p50	1048	Gigantocellular reticular nucleus	MY	a	-4.83289	53	SMA
	190222_53_brain_SMA_488_p50	1049	Flocculus	CB	a	-12.0265	53	SMA
	190222_53_brain_SMA_488_p50	1052	Pedunculopontine nucleus	MB	a	-4.86251	53	SMA
	190222_53_brain_SMA_488_p50	1054	Infralimbic area, layer 6a	ISO	a	-6.61574	53	SMA
	190222_53_brain_SMA_488_p50	1056	Crus 1	CB	a	-25.0543	53	SMA
	190222_53_brain_SMA_488_p50	1058	Visceral area, layer 5	ISO	a	-20.5226	53	SMA
	190222_53_brain_SMA_488_p50	1061	Posterior pretectal nucleus	MB	a	-32.522	53	SMA
	190222_53_brain_SMA_488_p50	1062	Primary somatosensory area, barrel field, layer 6b	ISO	a	-2.92813	53	SMA
	190222_53_brain_SMA_488_p50	1064	Crus 2	CB	a	-2.98096	53	SMA
	190222_53_brain_SMA_488_p50	1066	Anteromedial visual area, layer 2/3	ISO	a	-13.4661	53	SMA
	190222_53_brain_SMA_488_p50	1070	Primary somatosensory area, barrel field, layer 5	ISO	a	-4.2811	53	SMA
	190222_53_brain_SMA_488_p50	1072	Medial geniculate complex, dorsal part	TH	a	-5.06936	53	SMA
	190222_53_brain_SMA_488_p50	1074	Anterolateral visual area, layer 1	ISO	a	-20.0074	53	SMA
	190222_53_brain_SMA_488_p50	1079	Medial geniculate complex, ventral part	TH	a	-13.6844	53	SMA
	190222_53_brain_SMA_488_p50	1084	Presubiculum	HPF	a	-12.9606	53	SMA
	190222_53_brain_SMA_488_p50	1085	Secondary motor area, layer 6b	ISO	a	-2.65925	53	SMA
	190222_53_brain_SMA_488_p50	1086	Primary somatosensory area, trunk, layer 4	ISO	a	-20.9556	53	SMA
	190222_53_brain_SMA_488_p50	1089	Hippocampal formation	HPF	a	-20.2761	53	SMA
	190222_53_brain_SMA_488_p50	1090	Supplemental somatosensory area, layer 5	ISO	a	-11.2408	53	SMA
	190222_53_brain_SMA_488_p50	1091	Lobules IV-V	CB	a	-12.008	53	SMA
	190222_53_brain_SMA_488_p50	1093	Pontine reticular nucleus, caudal part	P	a	-17.9006	53	SMA
	190222_53_brain_SMA_488_p50	1094	Primary somatosensory area, lower limb, layer 4	ISO	a	-8.47917	53	SMA
	190222_53_brain_SMA_488_p50	1097	Hypothalamus	HY	a	-4.18111	53	SMA
	190222_53_brain_SMA_488_p50	1098	Medullary reticular nucleus, dorsal part	MY	a	-6.47703	53	SMA
	190222_53_brain_SMA_488_p50	1101	Agranular insular area, dorsal part, layer 5	ISO	a	-4.56259	53	SMA
	190222_53_brain_SMA_488_p50	1102	Primary somatosensory area, mouth, layer 6a	ISO	a	-7.81752	53	SMA
	190222_53_brain_SMA_488_p50	1105	Intercalated amygdalar nucleus	STR	a	-23.6101	53	SMA
	190222_53_brain_SMA_488_p50	1106	Visceral area, layer 2/3	ISO	a	-9.17625	53	SMA
	190222_53_brain_SMA_488_p50	1107	Medullary reticular nucleus, ventral part	MY	a	-23.4245	53	SMA
	190222_53_brain_SMA_488_p50	1108	genu of corpus callosum	fiber tracts	a	-29.2772	53	SMA
	190222_53_brain_SMA_488_p50	1111	Primary somatosensory area, trunk, layer 5	ISO	a	-15.4062	53	SMA
	190222_53_brain_SMA_488_p50	1114	Anterolateral visual area, layer 4	ISO	a	-11.3139	53	SMA
	190222_53_brain_SMA_488_p50	1121	Entorhinal area, lateral part, layer 1	HPF	a	-3.28529	53	SMA
	190222_53_brain_SMA_488_p50	1123	inferior cerebellar peduncle	fiber tracts	a	-21.2905	53	SMA
	190222_53_brain_SMA_488_p50	1125	Orbital area, ventrolateral part, layer 5	ISO	a	-3.47215	53	SMA
	190222_53_brain_SMA_488_p50	1127	Temporal association areas, layer 2/3	ISO	a	-3.70636	53	SMA
	190222_53_brain_SMA_488_p50	1128	Primary somatosensory area, lower limb, layer 5	ISO	a	-32.451	53	SMA
	190222_53_brain_SMA_488_p50	10703	Dentate gyrus, molecular layer	HPF	a	-8.17698	53	SMA
	190222_53_brain_SMA_488_p50	10704	Dentate gyrus, polymorph layer	HPF	a	-11.6106	53	SMA
	190222_53_brain_SMA_488_p50	18693	Primary somatosensory area, unassigned, layer 1	ISO	a	-6.83646	53	SMA
	190222_53_brain_SMA_488_p50	18697	Primary somatosensory area, unassigned, layer 2/3	ISO	a	-21.7393	53	SMA
	190222_53_brain_SMA_488_p50	18701	Primary somatosensory area, unassigned, layer 4	ISO	a	-3.87287	53	SMA
	190222_53_brain_SMA_488_p50	18705	Primary somatosensory area, unassigned, layer 5	ISO	a	-25.1796	53	SMA
	190222_53_brain_SMA_488_p50	18709	Primary somatosensory area, unassigned, layer 6a	ISO	a	-17.1244	53	SMA
	190222_53_brain_SMA_488_p50	31550	Anterior area, layer 1	ISO	a	-6.4385	53	SMA
	190222_53_brain_SMA_488_p50	31554	Anterior area, layer 2/3	ISO	a	-17.6367	53	SMA
	190222_53_brain_SMA_488_p50	31558	Anterior area, layer 4	ISO	a	-3.24969	53	SMA
	190222_53_brain_SMA_488_p50	31562	Anterior area, layer 5	ISO	a	-4.62265	53	SMA
	190222_53_brain_SMA_488_p50	31566	Anterior area, layer 6a	ISO	a	-8.73908	53	SMA
	190222_53_brain_SMA_488_p50	31578	Laterointermediate area, layer 1	ISO	a	-17.616	53	SMA
	190222_53_brain_SMA_488_p50	31582	Laterointermediate area, layer 2/3	ISO	a	-4.22565	53	SMA
	190222_53_brain_SMA_488_p50	31590	Laterointermediate area, layer 5	ISO	a	-4.26436	53	SMA
	190222_53_brain_SMA_488_p50	31594	Laterointermediate area, layer 6a	ISO	a	-12.7206	53	SMA
	190222_53_brain_SMA_488_p50	31598	Laterointermediate area, layer 6b	ISO	a	-1.48429	53	SMA
	190222_53_brain_SMA_488_p50	31604	Rostrolateral area, layer 1	ISO	a	-7.60294	53	SMA
	190222_53_brain_SMA_488_p50	31608	Rostrolateral area, layer 2/3	ISO	a	-4.74045	53	SMA
	190222_53_brain_SMA_488_p50	31612	Rostrolateral area, layer 4	ISO	a	-10.1973	53	SMA
	190222_53_brain_SMA_488_p50	31616	Rostrolateral area, layer 5	ISO	a	-15.2205	53	SMA
	190222_53_brain_SMA_488_p50	31620	Rostrolateral area, layer 6a	ISO	a	-3.16963	53	SMA
	190222_53_brain_SMA_488_p50	31632	Postrhinal area, layer 1	ISO	a	-10.8955	53	SMA
	190222_53_brain_SMA_488_p50	31636	Postrhinal area, layer 2/3	ISO	a	-9.68243	53	SMA
	190222_53_brain_SMA_488_p50	31640	Postrhinal area, layer 4	ISO	a	-1.5512	53	SMA
	190222_53_brain_SMA_488_p50	31644	Postrhinal area, layer 5	ISO	a	-3.44959	53	SMA
	190222_53_brain_SMA_488_p50	31648	Postrhinal area, layer 6a	ISO	a	-8.33166	53	SMA
	190222_53_brain_SMA_488_p50	31652	Postrhinal area, layer 6b	ISO	a	-2.98959	53	SMA
	190222_53_brain_SMA_488_p50	48470	Prosubiculum	HPF	a	-3.74955	53	SMA
	190222_53_brain_SMA_488_p50	48508	Area prostriata	HPF	a	-17.8296	53	SMA
	190222_53_brain_SMA_488_p50	48512	supra-callosal cerebral white matter	fiber tracts	a	-9.51648	53	SMA
	190222_53_brain_SMA_488_p50	48516	corpus callosum, body	fiber tracts	a	-9.91454	53	SMA
	190222_53_brain_SMA_488_p50	48520	optic radiation	fiber tracts	a	-3.45754	53	SMA
	190222_53_brain_SMA_488_p50	48524	auditory radiation	fiber tracts	a	-2.80032	53	SMA
	190222_53_brain_SMA_488_p50	49664	Dorsal part of the lateral geniculate complex, shell	TH	a	-11.9777	53	SMA
	190222_53_brain_SMA_488_p50	49668	Dorsal part of the lateral geniculate complex, core	TH	a	-4.77966	53	SMA
	190222_53_brain_SMA_488_p50	49672	Dorsal part of the lateral geniculate complex, ipsilateral zone	TH	a	-6.28043	53	SMA
	190222_53_brain_SMA_488_p50	52192	Frontal pole, layer 5	ISO	a	-7.15763	53	SMA
	190222_53_brain_SMA_488_p50	52196	Frontal pole, layer 6a	ISO	a	-12.9959	53	SMA
	190222_53_brain_SMA_488_p50	54215	Peritrigeminal zone	P	a	-3.7787	53	SMA
	190222_53_brain_SMA_488_p50	54227	Intertrigeminal nucleus	P	a	-2.76002	53	SMA
	190222_53_brain_SMA_488_p50	57704	Perifornical nucleus	HY	a	-2.76002	53	SMA
	190222_53_brain_SMA_488_p50	58447	Hippocampo-amygdalar transition area	HPF	a	-4.26748	53	SMA
	190222_53_brain_SMA_488_p50	58451	Paratrigeminal nucleus	MY	a	-3.9452	53	SMA
	190222_53_brain_SMA_488_p50	60647	Medial mammillary nucleus, lateral part	HY	a	-9.92936	53	SMA
	190222_53_brain_SMA_488_p50	60651	Medial mammillary nucleus, medial part	HY	a	-13.2648	53	SMA
	190222_53_brain_SMA_488_p50	60655	Medial mammillary nucleus, posterior part	HY	a	-4.86746	53	SMA
	190222_53_brain_VE-cad_532_p50	1	Tuberomammillary nucleus, ventral part	HY	a	-1.5512	53	VE-cad
	190222_53_brain_VE-cad_532_p50	2	Primary somatosensory area, mouth, layer 6b	ISO	a	-63.0142	53	VE-cad
	190222_53_brain_VE-cad_532_p50	6	internal capsule	fiber tracts	a	-9.59882	53	VE-cad
	190222_53_brain_VE-cad_532_p50	7	Principal sensory nucleus of the trigeminal	P	a	-48.2998	53	VE-cad
	190222_53_brain_VE-cad_532_p50	9	Primary somatosensory area, trunk, layer 6a	ISO	a	-4.64972	53	VE-cad
	190222_53_brain_VE-cad_532_p50	10	Superior colliculus, motor related, intermediate gray layer	MB	a	-7.13115	53	VE-cad
	190222_53_brain_VE-cad_532_p50	12	Interfascicular nucleus raphe	MB	a	-1.48429	53	VE-cad
	190222_53_brain_VE-cad_532_p50	15	Parataenial nucleus	TH	a	-4.52192	53	VE-cad
	190222_53_brain_VE-cad_532_p50	17	Superior colliculus, motor related, intermediate white layer	MB	a	-4.35235	53	VE-cad
	190222_53_brain_VE-cad_532_p50	19	Induseum griseum	HPF	a	-4.34538	53	VE-cad
	190222_53_brain_VE-cad_532_p50	20	Entorhinal area, lateral part, layer 2	HPF	a	-43.3589	53	VE-cad
	190222_53_brain_VE-cad_532_p50	23	Anterior amygdalar area	STR	a	-23.6367	53	VE-cad
	190222_53_brain_VE-cad_532_p50	26	Superior colliculus, motor related, deep gray layer	MB	a	-12.5525	53	VE-cad
	190222_53_brain_VE-cad_532_p50	27	Intergeniculate leaflet of the lateral geniculate complex	TH	a	-9.08592	53	VE-cad
	190222_53_brain_VE-cad_532_p50	28	Entorhinal area, lateral part, layer 6a	HPF	a	-3.91077	53	VE-cad
	190222_53_brain_VE-cad_532_p50	33	Primary visual area, layer 6a	ISO	a	-4.33429	53	VE-cad
	190222_53_brain_VE-cad_532_p50	36	Gustatory areas, layer 1	ISO	a	-6.88473	53	VE-cad
	190222_53_brain_VE-cad_532_p50	41	posteromedial visual area, layer 2/3	ISO	a	-8.04453	53	VE-cad
	190222_53_brain_VE-cad_532_p50	42	Superior colliculus, motor related, deep white layer	MB	a	-2.94152	53	VE-cad
	190222_53_brain_VE-cad_532_p50	50	Precommissural nucleus	MB	a	-3.838	53	VE-cad
	190222_53_brain_VE-cad_532_p50	52	Entorhinal area, lateral part, layer 3	HPF	a	-4.586	53	VE-cad
	190222_53_brain_VE-cad_532_p50	56	Nucleus accumbens	STR	a	-4.82806	53	VE-cad
	190222_53_brain_VE-cad_532_p50	59	Intermediodorsal nucleus of the thalamus	TH	a	-1.55001	53	VE-cad
	190222_53_brain_VE-cad_532_p50	62	medial longitudinal fascicle	fiber tracts	a	-1.48429	53	VE-cad
	190222_53_brain_VE-cad_532_p50	63	Paraventricular hypothalamic nucleus, descending division	HY	a	-4.73113	53	VE-cad
	190222_53_brain_VE-cad_532_p50	64	Anterodorsal nucleus	TH	a	-45.0081	53	VE-cad
	190222_53_brain_VE-cad_532_p50	68	Frontal pole, layer 1	ISO	a	-6.56257	53	VE-cad
	190222_53_brain_VE-cad_532_p50	72	Anterodorsal preoptic nucleus	HY	a	-1.5512	53	VE-cad
	190222_53_brain_VE-cad_532_p50	74	Lateral visual area, layer 6a	ISO	a	-4.60762	53	VE-cad
	190222_53_brain_VE-cad_532_p50	78	middle cerebellar peduncle	fiber tracts	a	-11.9279	53	VE-cad
	190222_53_brain_VE-cad_532_p50	81	lateral ventricle	VS	a	-3.78719	53	VE-cad
	190222_53_brain_VE-cad_532_p50	83	Inferior olivary complex	MY	a	-4.58282	53	VE-cad
	190222_53_brain_VE-cad_532_p50	84	Prelimbic area, layer 6a	ISO	a	-2.85012	53	VE-cad
	190222_53_brain_VE-cad_532_p50	88	Anterior hypothalamic nucleus	HY	a	-23.8078	53	VE-cad
	190222_53_brain_VE-cad_532_p50	91	Interposed nucleus	CB	a	-6.70211	53	VE-cad
	190222_53_brain_VE-cad_532_p50	96	Dorsal cochlear nucleus	MY	a	-18.4312	53	VE-cad
	190222_53_brain_VE-cad_532_p50	97	Temporal association areas, layer 1	ISO	a	-19.6445	53	VE-cad
	190222_53_brain_VE-cad_532_p50	98	subependymal zone	VS	a	-10.8171	53	VE-cad
	190222_53_brain_VE-cad_532_p50	101	Ventral cochlear nucleus	MY	a	-9.896	53	VE-cad
	190222_53_brain_VE-cad_532_p50	108	choroid plexus	VS	a	-6.92734	53	VE-cad
	190222_53_brain_VE-cad_532_p50	113	Primary somatosensory area, lower limb, layer 2/3	ISO	a	-4.77377	53	VE-cad
	190222_53_brain_VE-cad_532_p50	114	Superior olivary complex, lateral part	P	a	-32.0878	53	VE-cad
	190222_53_brain_VE-cad_532_p50	117	optic chiasm	fiber tracts	a	-6.89805	53	VE-cad
	190222_53_brain_VE-cad_532_p50	120	Agranular insular area, posterior part, layer 1	ISO	a	-14.882	53	VE-cad
	190222_53_brain_VE-cad_532_p50	121	Lateral visual area, layer 6b	ISO	a	-3.78574	53	VE-cad
	190222_53_brain_VE-cad_532_p50	122	Superior olivary complex, periolivary region	P	a	-4.76304	53	VE-cad
	190222_53_brain_VE-cad_532_p50	123	Koelliker-Fuse subnucleus	P	a	-2.27311	53	VE-cad
	190222_53_brain_VE-cad_532_p50	125	optic tract	fiber tracts	a	-10.832	53	VE-cad
	190222_53_brain_VE-cad_532_p50	126	Periventricular hypothalamic nucleus, posterior part	HY	a	-1.5512	53	VE-cad
	190222_53_brain_VE-cad_532_p50	128	Midbrain reticular nucleus	MB	a	-4.40383	53	VE-cad
	190222_53_brain_VE-cad_532_p50	129	third ventricle	VS	a	-4.17039	53	VE-cad
	190222_53_brain_VE-cad_532_p50	131	Lateral amygdalar nucleus	CTXsp	a	-8.38044	53	VE-cad
	190222_53_brain_VE-cad_532_p50	132	Prelimbic area, layer 6b	ISO	a	-2.76002	53	VE-cad
	190222_53_brain_VE-cad_532_p50	133	Periventricular hypothalamic nucleus, preoptic part	HY	a	-5.46411	53	VE-cad
	190222_53_brain_VE-cad_532_p50	136	Intermediate reticular nucleus	MY	a	-3.64392	53	VE-cad
	190222_53_brain_VE-cad_532_p50	139	Entorhinal area, lateral part, layer 5	HPF	a	-4.45268	53	VE-cad
	190222_53_brain_VE-cad_532_p50	140	cerebral aqueduct	VS	a	-6.26774	53	VE-cad
	190222_53_brain_VE-cad_532_p50	145	fourth ventricle	VS	a	-7.76573	53	VE-cad
	190222_53_brain_VE-cad_532_p50	146	Pontine reticular nucleus	P	a	-3.89907	53	VE-cad
	190222_53_brain_VE-cad_532_p50	148	Gustatory areas, layer 4	ISO	a	-3.46049	53	VE-cad
	190222_53_brain_VE-cad_532_p50	149	Paraventricular nucleus of the thalamus	TH	a	-4.43984	53	VE-cad
	190222_53_brain_VE-cad_532_p50	153	lateral recess	VS	a	-8.54476	53	VE-cad
	190222_53_brain_VE-cad_532_p50	155	Lateral dorsal nucleus of thalamus	TH	a	-21.8501	53	VE-cad
	190222_53_brain_VE-cad_532_p50	156	Dorsal auditory area, layer 6a	ISO	a	-22.7082	53	VE-cad
	190222_53_brain_VE-cad_532_p50	159	Anterior olfactory nucleus	OLF	a	-3.64669	53	VE-cad
	190222_53_brain_VE-cad_532_p50	162	Laterodorsal tegmental nucleus	P	a	-20.3076	53	VE-cad
	190222_53_brain_VE-cad_532_p50	163	Agranular insular area, posterior part, layer 2/3	ISO	a	-3.50627	53	VE-cad
	190222_53_brain_VE-cad_532_p50	169	Nucleus prepositus	MY	a	-3.93382	53	VE-cad
	190222_53_brain_VE-cad_532_p50	171	Prelimbic area, layer 1	ISO	a	-4.03148	53	VE-cad
	190222_53_brain_VE-cad_532_p50	173	Retrochiasmatic area	HY	a	-4.81607	53	VE-cad
	190222_53_brain_VE-cad_532_p50	178	Ventral part of the lateral geniculate complex	TH	a	-10.0639	53	VE-cad
	190222_53_brain_VE-cad_532_p50	180	Gustatory areas, layer 2/3	ISO	a	-18.6806	53	VE-cad
	190222_53_brain_VE-cad_532_p50	181	Nucleus of reuniens	TH	a	-2.27726	53	VE-cad
	190222_53_brain_VE-cad_532_p50	186	Lateral habenula	TH	a	-13.0196	53	VE-cad
	190222_53_brain_VE-cad_532_p50	187	Gustatory areas, layer 5	ISO	a	-8.34126	53	VE-cad
	190222_53_brain_VE-cad_532_p50	188	Accessory olfactory bulb, glomerular layer	OLF	a	-20.9272	53	VE-cad
	190222_53_brain_VE-cad_532_p50	190	pyramid	fiber tracts	a	-4.6513	53	VE-cad
	190222_53_brain_VE-cad_532_p50	194	Lateral hypothalamic area	HY	a	-24.3028	53	VE-cad
	190222_53_brain_VE-cad_532_p50	196	Accessory olfactory bulb, granular layer	OLF	a	-4.57765	53	VE-cad
	190222_53_brain_VE-cad_532_p50	201	Primary somatosensory area, barrel field, layer 2/3	ISO	a	-4.82991	53	VE-cad
	190222_53_brain_VE-cad_532_p50	202	Medial vestibular nucleus	MY	a	-4.80158	53	VE-cad
	190222_53_brain_VE-cad_532_p50	204	Accessory olfactory bulb, mitral layer	OLF	a	-9.48532	53	VE-cad
	190222_53_brain_VE-cad_532_p50	207	Area postrema	MY	a	-4.17527	53	VE-cad
	190222_53_brain_VE-cad_532_p50	210	Lateral mammillary nucleus	HY	a	-1.55001	53	VE-cad
	190222_53_brain_VE-cad_532_p50	211	Anterior cingulate area, dorsal part, layer 2/3	ISO	a	-10.1626	53	VE-cad
	190222_53_brain_VE-cad_532_p50	214	Red nucleus	MB	a	-5.29079	53	VE-cad
	190222_53_brain_VE-cad_532_p50	215	Anterior pretectal nucleus	MB	a	-14.2908	53	VE-cad
	190222_53_brain_VE-cad_532_p50	218	Lateral posterior nucleus of the thalamus	TH	a	-13.641	53	VE-cad
	190222_53_brain_VE-cad_532_p50	223	Arcuate hypothalamic nucleus	HY	a	-4.62333	53	VE-cad
	190222_53_brain_VE-cad_532_p50	225	Spinal vestibular nucleus	MY	a	-3.11575	53	VE-cad
	190222_53_brain_VE-cad_532_p50	226	Lateral preoptic area	HY	a	-3.79512	53	VE-cad
	190222_53_brain_VE-cad_532_p50	229	sensory root of the trigeminal nerve	fiber tracts	a	-1.5512	53	VE-cad
	190222_53_brain_VE-cad_532_p50	233	Anterolateral visual area, layer 5	ISO	a	-6.74668	53	VE-cad
	190222_53_brain_VE-cad_532_p50	234	Temporal association areas, layer 4	ISO	a	-12.06	53	VE-cad
	190222_53_brain_VE-cad_532_p50	243	Dorsal auditory area, layer 6b	ISO	a	-2.76002	53	VE-cad
	190222_53_brain_VE-cad_532_p50	249	Posterior auditory area, layer 6a	ISO	a	-9.98985	53	VE-cad
	190222_53_brain_VE-cad_532_p50	250	Lateral septal nucleus, caudal (caudodorsal) part	STR	a	-3.5047	53	VE-cad
	190222_53_brain_VE-cad_532_p50	251	Primary auditory area, layer 2/3	ISO	a	-9.40869	53	VE-cad
	190222_53_brain_VE-cad_532_p50	252	Dorsal auditory area, layer 5	ISO	a	-5.42496	53	VE-cad
	190222_53_brain_VE-cad_532_p50	255	Anteroventral nucleus of thalamus	TH	a	-7.79958	53	VE-cad
	190222_53_brain_VE-cad_532_p50	257	posteromedial visual area, layer 6a	ISO	a	-9.98996	53	VE-cad
	190222_53_brain_VE-cad_532_p50	258	Lateral septal nucleus, rostral (rostroventral) part	STR	a	-13.6924	53	VE-cad
	190222_53_brain_VE-cad_532_p50	260	Nucleus of the lateral olfactory tract, molecular layer	OLF	a	-4.52852	53	VE-cad
	190222_53_brain_VE-cad_532_p50	262	Reticular nucleus of the thalamus	TH	a	-28.2822	53	VE-cad
	190222_53_brain_VE-cad_532_p50	263	Anteroventral preoptic nucleus	HY	a	-10.8545	53	VE-cad
	190222_53_brain_VE-cad_532_p50	266	Lateral septal nucleus, ventral part	STR	a	-16.6505	53	VE-cad
	190222_53_brain_VE-cad_532_p50	268	Nucleus of the lateral olfactory tract, pyramidal layer	OLF	a	-9.99057	53	VE-cad
	190222_53_brain_VE-cad_532_p50	269	Posterolateral visual area, layer 2/3	ISO	a	-4.74639	53	VE-cad
	190222_53_brain_VE-cad_532_p50	271	Nucleus sagulum	MB	a	-2.24677	53	VE-cad
	190222_53_brain_VE-cad_532_p50	272	Anteroventral periventricular nucleus	HY	a	-18.9459	53	VE-cad
	190222_53_brain_VE-cad_532_p50	274	Retrosplenial area, dorsal part, layer 6a	ISO	a	-4.4126	53	VE-cad
	190222_53_brain_VE-cad_532_p50	279	Retrosplenial area, lateral agranular part, layer 6b	ISO	a	-2.76002	53	VE-cad
	190222_53_brain_VE-cad_532_p50	281	Anteromedial visual area, layer 1	ISO	a	-4.70417	53	VE-cad
	190222_53_brain_VE-cad_532_p50	288	Orbital area, ventrolateral part, layer 2/3	ISO	a	-4.53064	53	VE-cad
	190222_53_brain_VE-cad_532_p50	289	Temporal association areas, layer 5	ISO	a	-4.42334	53	VE-cad
	190222_53_brain_VE-cad_532_p50	292	Bed nucleus of the accessory olfactory tract	STR	a	-2.76002	53	VE-cad
	190222_53_brain_VE-cad_532_p50	296	Anterior cingulate area, ventral part, layer 2/3	ISO	a	-13.0963	53	VE-cad
	190222_53_brain_VE-cad_532_p50	298	Magnocellular nucleus	PAL	a	-3.45079	53	VE-cad
	190222_53_brain_VE-cad_532_p50	301	stria terminalis	fiber tracts	a	-6.75488	53	VE-cad
	190222_53_brain_VE-cad_532_p50	303	Basolateral amygdalar nucleus, anterior part	CTXsp	a	-7.42369	53	VE-cad
	190222_53_brain_VE-cad_532_p50	304	Prelimbic area, layer 2/3	ISO	a	-3.32432	53	VE-cad
	190222_53_brain_VE-cad_532_p50	305	Primary visual area, layer 6b	ISO	a	-5.19103	53	VE-cad
	190222_53_brain_VE-cad_532_p50	310	Septofimbrial nucleus	STR	a	-125.634	53	VE-cad
	190222_53_brain_VE-cad_532_p50	311	Basolateral amygdalar nucleus, posterior part	CTXsp	a	-15.5344	53	VE-cad
	190222_53_brain_VE-cad_532_p50	313	Midbrain	MB	a	-82.9251	53	VE-cad
	190222_53_brain_VE-cad_532_p50	314	Agranular insular area, posterior part, layer 6a	ISO	a	-12.4058	53	VE-cad
	190222_53_brain_VE-cad_532_p50	320	Primary motor area, Layer 1	ISO	a	-15.4275	53	VE-cad
	190222_53_brain_VE-cad_532_p50	325	Suprageniculate nucleus	TH	a	-6.31032	53	VE-cad
	190222_53_brain_VE-cad_532_p50	326	superior cerebelar peduncles	fiber tracts	a	-12.9761	53	VE-cad
	190222_53_brain_VE-cad_532_p50	327	Basomedial amygdalar nucleus, anterior part	CTXsp	a	-4.75068	53	VE-cad
	190222_53_brain_VE-cad_532_p50	328	Agranular insular area, dorsal part, layer 2/3	ISO	a	-4.44665	53	VE-cad
	190222_53_brain_VE-cad_532_p50	330	Retrosplenial area, dorsal part, layer 6b	ISO	a	-2.18438	53	VE-cad
	190222_53_brain_VE-cad_532_p50	333	Septohippocampal nucleus	STR	a	-29.8649	53	VE-cad
	190222_53_brain_VE-cad_532_p50	334	Basomedial amygdalar nucleus, posterior part	CTXsp	a	-53.9828	53	VE-cad
	190222_53_brain_VE-cad_532_p50	335	Perirhinal area, layer 6a	ISO	a	-23.0047	53	VE-cad
	190222_53_brain_VE-cad_532_p50	336	superior colliculus commissure	fiber tracts	a	-2.76002	53	VE-cad
	190222_53_brain_VE-cad_532_p50	342	Substantia innominata	PAL	a	-28.179	53	VE-cad
	190222_53_brain_VE-cad_532_p50	344	Agranular insular area, posterior part, layer 5	ISO	a	-14.9822	53	VE-cad
	190222_53_brain_VE-cad_532_p50	347	Subparaventricular zone	HY	a	-2.76002	53	VE-cad
	190222_53_brain_VE-cad_532_p50	351	Bed nuclei of the stria terminalis	PAL	a	-4.21379	53	VE-cad
	190222_53_brain_VE-cad_532_p50	354	Medulla	MY	a	-3.10699	53	VE-cad
	190222_53_brain_VE-cad_532_p50	362	Mediodorsal nucleus of thalamus	TH	a	-4.20736	53	VE-cad
	190222_53_brain_VE-cad_532_p50	363	Prelimbic area, layer 5	ISO	a	-4.6289	53	VE-cad
	190222_53_brain_VE-cad_532_p50	364	Parasubthalamic nucleus	HY	a	-3.04262	53	VE-cad
	190222_53_brain_VE-cad_532_p50	366	Submedial nucleus of the thalamus	TH	a	-2.13865	53	VE-cad
	190222_53_brain_VE-cad_532_p50	374	Substantia nigra, compact part	MB	a	-3.96009	53	VE-cad
	190222_53_brain_VE-cad_532_p50	377	Posterolateral visual area, layer 6a	ISO	a	-3.38575	53	VE-cad
	190222_53_brain_VE-cad_532_p50	381	Substantia nigra, reticular part	MB	a	-10.3701	53	VE-cad
	190222_53_brain_VE-cad_532_p50	382	Field CA1	HPF	a	-10.0125	53	VE-cad
	190222_53_brain_VE-cad_532_p50	397	ventral tegmental decussation	fiber tracts	a	-2.3749	53	VE-cad
	190222_53_brain_VE-cad_532_p50	401	Anteromedial visual area, layer 4	ISO	a	-4.84251	53	VE-cad
	190222_53_brain_VE-cad_532_p50	403	Medial amygdalar nucleus	STR	a	-3.95322	53	VE-cad
	190222_53_brain_VE-cad_532_p50	412	Orbital area, lateral part, layer 2/3	ISO	a	-21.7472	53	VE-cad
	190222_53_brain_VE-cad_532_p50	414	Subparafascicular nucleus, magnocellular part	TH	a	-2.22171	53	VE-cad
	190222_53_brain_VE-cad_532_p50	421	Lateral visual area, layer 1	ISO	a	-14.3515	53	VE-cad
	190222_53_brain_VE-cad_532_p50	422	Subparafascicular nucleus, parvicellular part	TH	a	-1.55001	53	VE-cad
	190222_53_brain_VE-cad_532_p50	423	Field CA2	HPF	a	-21.4925	53	VE-cad
	190222_53_brain_VE-cad_532_p50	427	Ectorhinal area/Layer 2/3	ISO	a	-5.19758	53	VE-cad
	190222_53_brain_VE-cad_532_p50	429	Spinal nucleus of the trigeminal, caudal part	MY	a	-25.3171	53	VE-cad
	190222_53_brain_VE-cad_532_p50	430	Retrosplenial area, ventral part, layer 2/3	ISO	a	-4.19044	53	VE-cad
	190222_53_brain_VE-cad_532_p50	433	Anteromedial visual area, layer 5	ISO	a	-10.7468	53	VE-cad
	190222_53_brain_VE-cad_532_p50	434	Retrosplenial area, dorsal part, layer 2/3	ISO	a	-5.42118	53	VE-cad
	190222_53_brain_VE-cad_532_p50	436	columns of the fornix	fiber tracts	a	-12.4204	53	VE-cad
	190222_53_brain_VE-cad_532_p50	437	Spinal nucleus of the trigeminal, interpolar part	MY	a	-2.93234	53	VE-cad
	190222_53_brain_VE-cad_532_p50	440	Orbital area, lateral part, layer 6a	ISO	a	-11.3677	53	VE-cad
	190222_53_brain_VE-cad_532_p50	442	Retrosplenial area, dorsal part, layer 1	ISO	a	-22.4275	53	VE-cad
	190222_53_brain_VE-cad_532_p50	443	dorsal hippocampal commissure	fiber tracts	a	-12.8825	53	VE-cad
	190222_53_brain_VE-cad_532_p50	445	Spinal nucleus of the trigeminal, oral part	MY	a	-4.10428	53	VE-cad
	190222_53_brain_VE-cad_532_p50	448	Orbital area, lateral part, layer 1	ISO	a	-22.6619	53	VE-cad
	190222_53_brain_VE-cad_532_p50	450	Primary somatosensory area, upper limb, layer 1	ISO	a	-8.13925	53	VE-cad
	190222_53_brain_VE-cad_532_p50	451	Basolateral amygdalar nucleus, ventral part	CTXsp	a	-3.68878	53	VE-cad
	190222_53_brain_VE-cad_532_p50	456	Posterior auditory area, layer 6b	ISO	a	-1.55001	53	VE-cad
	190222_53_brain_VE-cad_532_p50	463	Field CA3	HPF	a	-17.7539	53	VE-cad
	190222_53_brain_VE-cad_532_p50	466	alveus	fiber tracts	a	-3.64621	53	VE-cad
	190222_53_brain_VE-cad_532_p50	469	posteromedial visual area, layer 6b	ISO	a	-2.97026	53	VE-cad
	190222_53_brain_VE-cad_532_p50	470	Subthalamic nucleus	HY	a	-3.02797	53	VE-cad
	190222_53_brain_VE-cad_532_p50	477	Striatum	STR	a	-4.28598	53	VE-cad
	190222_53_brain_VE-cad_532_p50	478	Primary somatosensory area, lower limb, layer 6a	ISO	a	-20.6617	53	VE-cad
	190222_53_brain_VE-cad_532_p50	482	brachium of the inferior colliculus	fiber tracts	a	-9.39503	53	VE-cad
	190222_53_brain_VE-cad_532_p50	483	Medial habenula	TH	a	-4.01962	53	VE-cad
	190222_53_brain_VE-cad_532_p50	484	Orbital area, medial part, layer 1	ISO	a	-3.71889	53	VE-cad
	190222_53_brain_VE-cad_532_p50	488	Orbital area, lateral part, layer 6b	ISO	a	-10.7408	53	VE-cad
	190222_53_brain_VE-cad_532_p50	501	posteromedial visual area, layer 4	ISO	a	-4.66124	53	VE-cad
	190222_53_brain_VE-cad_532_p50	502	Subiculum	HPF	a	-13.0386	53	VE-cad
	190222_53_brain_VE-cad_532_p50	507	Main olfactory bulb	OLF	a	-17.022	53	VE-cad
	190222_53_brain_VE-cad_532_p50	510	Primary somatosensory area, lower limb, layer 6b	ISO	a	-3.08151	53	VE-cad
	190222_53_brain_VE-cad_532_p50	512	Cerebellum	CB	a	-5.93776	53	VE-cad
	190222_53_brain_VE-cad_532_p50	515	Medial preoptic nucleus	HY	a	-25.4011	53	VE-cad
	190222_53_brain_VE-cad_532_p50	520	Ventral auditory area, layer 6a	ISO	a	-4.24062	53	VE-cad
	190222_53_brain_VE-cad_532_p50	523	Medial preoptic area	HY	a	-4.04257	53	VE-cad
	190222_53_brain_VE-cad_532_p50	525	Supramammillary nucleus	HY	a	-6.19643	53	VE-cad
	190222_53_brain_VE-cad_532_p50	526	Entorhinal area, medial part, dorsal zone, layer 1	HPF	a	-6.69973	53	VE-cad
	190222_53_brain_VE-cad_532_p50	527	Dorsal auditory area, layer 1	ISO	a	-65.9331	53	VE-cad
	190222_53_brain_VE-cad_532_p50	531	Medial pretectal area	MB	a	-4.8677	53	VE-cad
	190222_53_brain_VE-cad_532_p50	534	Supratrigeminal nucleus	P	a	-4.42726	53	VE-cad
	190222_53_brain_VE-cad_532_p50	538	dorsal limb	fiber tracts	a	-27.936	53	VE-cad
	190222_53_brain_VE-cad_532_p50	540	Perirhinal area, layer 1	ISO	a	-6.11462	53	VE-cad
	190222_53_brain_VE-cad_532_p50	542	Retrosplenial area, ventral part, layer 1	ISO	a	-9.59139	53	VE-cad
	190222_53_brain_VE-cad_532_p50	543	Entorhinal area, medial part, dorsal zone, layer 2	HPF	a	-10.5665	53	VE-cad
	190222_53_brain_VE-cad_532_p50	544	Central amygdalar nucleus, capsular part	STR	a	-20.7809	53	VE-cad
	190222_53_brain_VE-cad_532_p50	549	Thalamus	TH	a	-4.20336	53	VE-cad
	190222_53_brain_VE-cad_532_p50	551	Central amygdalar nucleus, lateral part	STR	a	-5.86044	53	VE-cad
	190222_53_brain_VE-cad_532_p50	553	dorsal spinocerebellar tract	fiber tracts	a	-1.48429	53	VE-cad
	190222_53_brain_VE-cad_532_p50	556	Infralimbic area, layer 2/3	ISO	a	-3.33854	53	VE-cad
	190222_53_brain_VE-cad_532_p50	558	Primary somatosensory area, nose, layer 1	ISO	a	-7.22104	53	VE-cad
	190222_53_brain_VE-cad_532_p50	559	Central amygdalar nucleus, medial part	STR	a	-4.07641	53	VE-cad
	190222_53_brain_VE-cad_532_p50	564	Medial septal nucleus	PAL	a	-23.3238	53	VE-cad
	190222_53_brain_VE-cad_532_p50	565	posteromedial visual area, layer 5	ISO	a	-14.7871	53	VE-cad
	190222_53_brain_VE-cad_532_p50	566	Postpiriform transition area	OLF	a	-4.72299	53	VE-cad
	190222_53_brain_VE-cad_532_p50	573	Lateral visual area, layer 4	ISO	a	-9.07759	53	VE-cad
	190222_53_brain_VE-cad_532_p50	574	Tegmental reticular nucleus	P	a	-3.65274	53	VE-cad
	190222_53_brain_VE-cad_532_p50	575	Central lateral nucleus of the thalamus	TH	a	-3.04827	53	VE-cad
	190222_53_brain_VE-cad_532_p50	577	Primary somatosensory area, upper limb, layer 4	ISO	a	-14.4882	53	VE-cad
	190222_53_brain_VE-cad_532_p50	579	external capsule	fiber tracts	a	-2.74471	53	VE-cad
	190222_53_brain_VE-cad_532_p50	580	Nucleus of the brachium of the inferior colliculus	MB	a	-4.79378	53	VE-cad
	190222_53_brain_VE-cad_532_p50	581	Triangular nucleus of septum	PAL	a	-5.80713	53	VE-cad
	190222_53_brain_VE-cad_532_p50	582	Orbital area, medial part, layer 2/3	ISO	a	-33.0124	53	VE-cad
	190222_53_brain_VE-cad_532_p50	583	Claustrum	CTXsp	a	-9.37674	53	VE-cad
	190222_53_brain_VE-cad_532_p50	587	Nucleus of Darkschewitsch	MB	a	-2.76002	53	VE-cad
	190222_53_brain_VE-cad_532_p50	588	Anterior cingulate area, ventral part, layer 1	ISO	a	-2.31577	53	VE-cad
	190222_53_brain_VE-cad_532_p50	590	Retrosplenial area, ventral part, layer 6a	ISO	a	-4.39329	53	VE-cad
	190222_53_brain_VE-cad_532_p50	591	Central linear nucleus raphe	MB	a	-2.23352	53	VE-cad
	190222_53_brain_VE-cad_532_p50	593	Primary visual area, layer 1	ISO	a	-3.90049	53	VE-cad
	190222_53_brain_VE-cad_532_p50	595	fasciculus retroflexus	fiber tracts	a	-1.48429	53	VE-cad
	190222_53_brain_VE-cad_532_p50	596	Diagonal band nucleus	PAL	a	-5.54207	53	VE-cad
	190222_53_brain_VE-cad_532_p50	597	Taenia tecta, dorsal part	OLF	a	-20.9549	53	VE-cad
	190222_53_brain_VE-cad_532_p50	600	Dorsal auditory area, layer 2/3	ISO	a	-8.6955	53	VE-cad
	190222_53_brain_VE-cad_532_p50	601	Anterolateral visual area, layer 6a	ISO	a	-4.10504	53	VE-cad
	190222_53_brain_VE-cad_532_p50	603	fimbria	fiber tracts	a	-4.12828	53	VE-cad
	190222_53_brain_VE-cad_532_p50	605	Taenia tecta, ventral part	OLF	a	-9.65105	53	VE-cad
	190222_53_brain_VE-cad_532_p50	608	Orbital area, ventrolateral part, layer 6a	ISO	a	-5.22326	53	VE-cad
	190222_53_brain_VE-cad_532_p50	609	Subparafascicular area	TH	a	-2.76002	53	VE-cad
	190222_53_brain_VE-cad_532_p50	610	Retrosplenial area, dorsal part, layer 5	ISO	a	-6.54957	53	VE-cad
	190222_53_brain_VE-cad_532_p50	612	Nucleus of the lateral lemniscus	P	a	-10.7655	53	VE-cad
	190222_53_brain_VE-cad_532_p50	613	Lateral visual area, layer 5	ISO	a	-11.0647	53	VE-cad
	190222_53_brain_VE-cad_532_p50	614	Tuberal nucleus	HY	a	-4.13831	53	VE-cad
	190222_53_brain_VE-cad_532_p50	616	Cuneiform nucleus	MB	a	-4.05363	53	VE-cad
	190222_53_brain_VE-cad_532_p50	620	Orbital area, medial part, layer 5	ISO	a	-4.76352	53	VE-cad
	190222_53_brain_VE-cad_532_p50	622	Retrosplenial area, ventral part, layer 6b	ISO	a	-2.84997	53	VE-cad
	190222_53_brain_VE-cad_532_p50	625	Primary somatosensory area, upper limb, layer 5	ISO	a	-15.4954	53	VE-cad
	190222_53_brain_VE-cad_532_p50	628	Nucleus of the optic tract	MB	a	-3.29518	53	VE-cad
	190222_53_brain_VE-cad_532_p50	629	Ventral anterior-lateral complex of the thalamus	TH	a	-4.46935	53	VE-cad
	190222_53_brain_VE-cad_532_p50	630	Orbital area, lateral part, layer 5	ISO	a	-5.49432	53	VE-cad
	190222_53_brain_VE-cad_532_p50	632	Dentate gyrus, granule cell layer	HPF	a	-6.05044	53	VE-cad
	190222_53_brain_VE-cad_532_p50	634	Nucleus of the posterior commissure	MB	a	-3.47767	53	VE-cad
	190222_53_brain_VE-cad_532_p50	638	Gustatory areas, layer 6a	ISO	a	-8.08216	53	VE-cad
	190222_53_brain_VE-cad_532_p50	639	Cortical amygdalar area, anterior part	OLF	a	-4.47096	53	VE-cad
	190222_53_brain_VE-cad_532_p50	643	Posterior auditory area, layer 2/3	ISO	a	-11.5862	53	VE-cad
	190222_53_brain_VE-cad_532_p50	648	Primary motor area, Layer 5	ISO	a	-14.4901	53	VE-cad
	190222_53_brain_VE-cad_532_p50	649	Anterolateral visual area, layer 6b	ISO	a	-3.37908	53	VE-cad
	190222_53_brain_VE-cad_532_p50	651	Nucleus of the solitary tract	MY	a	-6.63915	53	VE-cad
	190222_53_brain_VE-cad_532_p50	654	Primary somatosensory area, nose, layer 4	ISO	a	-13.7382	53	VE-cad
	190222_53_brain_VE-cad_532_p50	655	Cortical amygdalar area, posterior part, lateral zone	OLF	a	-3.98362	53	VE-cad
	190222_53_brain_VE-cad_532_p50	656	Secondary motor area, layer 1	ISO	a	-3.88779	53	VE-cad
	190222_53_brain_VE-cad_532_p50	657	Primary somatosensory area, mouth, layer 2/3	ISO	a	-14.4697	53	VE-cad
	190222_53_brain_VE-cad_532_p50	658	lateral lemniscus	fiber tracts	a	-4.56741	53	VE-cad
	190222_53_brain_VE-cad_532_p50	661	Facial motor nucleus	MY	a	-2.17733	53	VE-cad
	190222_53_brain_VE-cad_532_p50	662	Gustatory areas, layer 6b	ISO	a	-7.40609	53	VE-cad
	190222_53_brain_VE-cad_532_p50	663	Cortical amygdalar area, posterior part, medial zone	OLF	a	-4.56705	53	VE-cad
	190222_53_brain_VE-cad_532_p50	664	Entorhinal area, medial part, dorsal zone, layer 3	HPF	a	-5.12058	53	VE-cad
	190222_53_brain_VE-cad_532_p50	665	lateral olfactory tract, body	fiber tracts	a	-7.96499	53	VE-cad
	190222_53_brain_VE-cad_532_p50	667	Frontal pole, layer 2/3	ISO	a	-16.0943	53	VE-cad
	190222_53_brain_VE-cad_532_p50	670	Primary somatosensory area, trunk, layer 2/3	ISO	a	-33.29	53	VE-cad
	190222_53_brain_VE-cad_532_p50	671	Retrosplenial area, lateral agranular part, layer 1	ISO	a	-4.31031	53	VE-cad
	190222_53_brain_VE-cad_532_p50	672	Caudoputamen	STR	a	-10.7634	53	VE-cad
	190222_53_brain_VE-cad_532_p50	675	Agranular insular area, ventral part, layer 6a	ISO	a	-4.46513	53	VE-cad
	190222_53_brain_VE-cad_532_p50	678	Dorsal auditory area, layer 4	ISO	a	-13.7201	53	VE-cad
	190222_53_brain_VE-cad_532_p50	679	Superior central nucleus raphe	P	a	-4.98566	53	VE-cad
	190222_53_brain_VE-cad_532_p50	680	Orbital area, ventrolateral part, layer 6b	ISO	a	-3.86418	53	VE-cad
	190222_53_brain_VE-cad_532_p50	681	mammillotegmental tract	fiber tracts	a	-2.76002	53	VE-cad
	190222_53_brain_VE-cad_532_p50	685	Ventral medial nucleus of the thalamus	TH	a	-4.46318	53	VE-cad
	190222_53_brain_VE-cad_532_p50	687	Retrosplenial area, ventral part, layer 5	ISO	a	-8.2774	53	VE-cad
	190222_53_brain_VE-cad_532_p50	690	mammillothalamic tract	fiber tracts	a	-3.14418	53	VE-cad
	190222_53_brain_VE-cad_532_p50	692	Perirhinal area, layer 5	ISO	a	-29.4153	53	VE-cad
	190222_53_brain_VE-cad_532_p50	693	Ventromedial hypothalamic nucleus	HY	a	-3.71245	53	VE-cad
	190222_53_brain_VE-cad_532_p50	694	Agranular insular area, ventral part, layer 2/3	ISO	a	-9.0048	53	VE-cad
	190222_53_brain_VE-cad_532_p50	696	Posterior auditory area, layer 1	ISO	a	-14.4813	53	VE-cad
	190222_53_brain_VE-cad_532_p50	697	medial lemniscus	fiber tracts	a	-9.04973	53	VE-cad
	190222_53_brain_VE-cad_532_p50	698	Olfactory areas	OLF	a	-8.67556	53	VE-cad
	190222_53_brain_VE-cad_532_p50	702	Primary somatosensory area, nose, layer 5	ISO	a	-14.1907	53	VE-cad
	190222_53_brain_VE-cad_532_p50	703	Cortical subplate	CTXsp	a	-5.24906	53	VE-cad
	190222_53_brain_VE-cad_532_p50	704	Agranular insular area, ventral part, layer 1	ISO	a	-26.8485	53	VE-cad
	190222_53_brain_VE-cad_532_p50	707	Infralimbic area, layer 1	ISO	a	-10.2416	53	VE-cad
	190222_53_brain_VE-cad_532_p50	711	Cuneate nucleus	MY	a	-6.48223	53	VE-cad
	190222_53_brain_VE-cad_532_p50	718	Ventral posterolateral nucleus of the thalamus	TH	a	-4.01633	53	VE-cad
	190222_53_brain_VE-cad_532_p50	721	Primary visual area, layer 4	ISO	a	-15.3296	53	VE-cad
	190222_53_brain_VE-cad_532_p50	725	Ventral posterolateral nucleus of the thalamus, parvicellular part	TH	a	-2.76002	53	VE-cad
	190222_53_brain_VE-cad_532_p50	727	Entorhinal area, medial part, dorsal zone, layer 5	HPF	a	-4.05192	53	VE-cad
	190222_53_brain_VE-cad_532_p50	728	arbor vitae	fiber tracts	a	-7.39728	53	VE-cad
	190222_53_brain_VE-cad_532_p50	729	Temporal association areas, layer 6a	ISO	a	-40.2422	53	VE-cad
	190222_53_brain_VE-cad_532_p50	732	Medial mammillary nucleus, median part	HY	a	-19.5735	53	VE-cad
	190222_53_brain_VE-cad_532_p50	733	Ventral posteromedial nucleus of the thalamus	TH	a	-4.34054	53	VE-cad
	190222_53_brain_VE-cad_532_p50	735	Primary auditory area, layer 1	ISO	a	-6.66417	53	VE-cad
	190222_53_brain_VE-cad_532_p50	743	Entorhinal area, medial part, dorsal zone, layer 6	HPF	a	-13.2901	53	VE-cad
	190222_53_brain_VE-cad_532_p50	749	Ventral tegmental area	MB	a	-4.80075	53	VE-cad
	190222_53_brain_VE-cad_532_p50	750	Posterolateral visual area, layer 1	ISO	a	-6.68041	53	VE-cad
	190222_53_brain_VE-cad_532_p50	754	Olfactory tubercle	STR	a	-3.61844	53	VE-cad
	190222_53_brain_VE-cad_532_p50	755	Ventral auditory area, layer 2/3	ISO	a	-21.8367	53	VE-cad
	190222_53_brain_VE-cad_532_p50	757	Ventral tegmental nucleus	MB	a	-1.48429	53	VE-cad
	190222_53_brain_VE-cad_532_p50	759	Posterior auditory area, layer 4	ISO	a	-12.5063	53	VE-cad
	190222_53_brain_VE-cad_532_p50	763	Vascular organ of the lamina terminalis	HY	a	-1.55001	53	VE-cad
	190222_53_brain_VE-cad_532_p50	767	Secondary motor area, layer 5	ISO	a	-4.36312	53	VE-cad
	190222_53_brain_VE-cad_532_p50	771	Pons	P	a	-9.54751	53	VE-cad
	190222_53_brain_VE-cad_532_p50	772	Anterior cingulate area, ventral part, layer 5	ISO	a	-9.05312	53	VE-cad
	190222_53_brain_VE-cad_532_p50	773	Hypoglossal nucleus	MY	a	-17.1251	53	VE-cad
	190222_53_brain_VE-cad_532_p50	774	Retrosplenial area, lateral agranular part, layer 5	ISO	a	-4.29076	53	VE-cad
	190222_53_brain_VE-cad_532_p50	778	Primary visual area, layer 5	ISO	a	-25.848	53	VE-cad
	190222_53_brain_VE-cad_532_p50	780	Posterior amygdalar nucleus	CTXsp	a	-12.014	53	VE-cad
	190222_53_brain_VE-cad_532_p50	783	Agranular insular area, dorsal part, layer 6a	ISO	a	-3.89491	53	VE-cad
	190222_53_brain_VE-cad_532_p50	786	Temporal association areas, layer 6b	ISO	a	-13.5485	53	VE-cad
	190222_53_brain_VE-cad_532_p50	788	Piriform-amygdalar area	OLF	a	-107.723	53	VE-cad
	190222_53_brain_VE-cad_532_p50	791	Posterior auditory area, layer 5	ISO	a	-5.20733	53	VE-cad
	190222_53_brain_VE-cad_532_p50	794	spinal tract of the trigeminal nerve	fiber tracts	a	-8.6006	53	VE-cad
[truncated: 3,229 more rows]

## Sheet: SupFig4b
Supplementary Figure 4b
[truncated: 11,980 more rows]

[truncated: 1 more sheets: SupFig6b]
